# Supplementary material for: DNA methylation variation along the cancer epigenome and the identification of novel epigenetic driver events
Source: Nucleic Acids Res. 2021 Dec 6;49(22):12692–705. doi: 10.1093/nar/gkab1167 (PMC8682778; doi:10.1093/nar/gkab1167)
Supplement: gkab1167_Supplemental_Files [file gkab1167_supplemental_files.zip]

Archive with 8 entries (8 files):
- Supplementary Figures.pdf
- supplementary_tables_s1.xlsx
- supplementary_tables_s2.xlsx
- supplementary_tables_s3.xlsx
- supplementary_tables_s4.xlsx
- supplementary_tables_s5.xlsx
- supplementary_table_legends.docx
- supplementary_table_s6.csv
