# Supplementary material for: DNA methylation variation along the cancer epigenome and the identification of novel epigenetic driver events
Source: Nucleic Acids Res. 2021 Dec 6;49(22):12692–705. doi: 10.1093/nar/gkab1167 (PMC8682778; doi:10.1093/nar/gkab1167)
Supplement: gkab1167_Supplemental_Files [file gkab1167_supplemental_files.zip › supplementary_tables_s1.xlsx]

## Sheet: epd_pcg_promoters_autosomal_ove
promoter_name	gene_symbol	chromosome	start	end	strand	infinium450_probes
KLHL17_1	KLHL17	chr1	895024	896023	+	cg11132698; cg22114309
PLEKHN1_1	PLEKHN1	chr1	900873	901872	+	cg00328058; cg03041482; cg07390924; cg10110857; cg10375192; cg12663811; cg25742326
HES4_1	HES4	chr1	935467	936466	-	cg00447632; cg25066040; cg26339484; cg27060622; cg27430493
ISG15_2	ISG15	chr1	934902	935901	+	cg00447632; cg02397514; cg17907238; cg26339484
ISG15_1	ISG15	chr1	947888	948887	+	cg08469540; cg20022511; cg23684711; cg25610492
AGRN_1	AGRN	chr1	954511	955510	+	cg03185752; cg04336684; cg15153791; cg22482746; cg25177113
TTLL10_1	TTLL10	chr1	1108289	1109288	+	cg27631599
TTLL10_2	TTLL10	chr1	1114079	1115078	+	cg07173112; cg08844387; cg16043700
TNFRSF18_3	TNFRSF18	chr1	1140960	1141959	-	cg08641866; cg14886269; cg15706223; cg19237691
TNFRSF18_1	TNFRSF18	chr1	1141951	1142950	-	cg00086243; cg02709725; cg04343794; cg06097659; cg07119157; cg07671976; cg10583942
TNFRSF18_2	TNFRSF18	chr1	1142079	1143078	-	cg00086243; cg02709725; cg04343794; cg07119157; cg07671976; cg10583942
TNFRSF4_1	TNFRSF4	chr1	1149523	1150522	-	cg17084044; cg21815220
SDF4_1	SDF4	chr1	1167371	1168370	-	cg18387017; cg19945840
SDF4_2	SDF4	chr1	1176288	1177287	-	cg09331144
UBE2J2_1	UBE2J2	chr1	1209203	1210202	-	cg01794932; cg03322129; cg22670128; cg26163375
ACAP3_3	ACAP3	chr1	1241309	1242308	-	cg19695266
ACAP3_1	ACAP3	chr1	1243300	1244299	-	cg06984883; cg07425625; cg15042692; cg16887862; cg24497877
PUSL1_2	PUSL1	chr1	1242579	1243578	+	cg00086266; cg00262415; cg06984883; cg07425625; cg15042692; cg19323338; cg24157952; cg26333156; cg27440283
PUSL1_1	PUSL1	chr1	1242988	1243987	+	cg06984883; cg07425625; cg15042692; cg16887862; cg19323338; cg24157952
ACAP3_2	ACAP3	chr1	1245200	1246199	-	cg05362521; cg05724097
INTS11_2	INTS11	chr1	1248094	1249093	-	cg11847126; cg15736449; cg17709975; cg23689441
INTS11_1	INTS11	chr1	1260030	1261029	-	cg19827148
DVL1_1	DVL1	chr1	1284499	1285498	-	cg10164137; cg17873420
MXRA8_1	MXRA8	chr1	1293913	1294912	-	cg01198994; cg12478066; cg17132079; cg23036947
AURKAIP1_1	AURKAIP1	chr1	1310552	1311551	-	cg11518257; cg15604233; cg15617543; cg19823490
AURKAIP1_2	AURKAIP1	chr1	1310869	1311868	-	cg15617543
CCNL2_1	CCNL2	chr1	1334684	1335683	-	cg00173405; cg03943717; cg07191003; cg08470185; cg13053783; cg15130241; cg23437836; cg25842896
MRPL20_1	MRPL20	chr1	1342663	1343662	-	cg05595602; cg11222665; cg11993086; cg25769755
ANKRD65_1	ANKRD65	chr1	1356715	1357714	-	cg10380643; cg15633699; cg15823872
VWA1_1	VWA1	chr1	1370081	1371080	+	cg02896318; cg08589721; cg14271665
ATAD3C_1	ATAD3C	chr1	1396860	1397859	+	cg04107003; cg10522845; cg17282836
ATAD3B_1	ATAD3B	chr1	1406172	1407171	+	cg06377929; cg10228629; cg15875062
ATAD3A_1	ATAD3A	chr1	1446553	1447552	+	cg06128920; cg09932694; cg11103442; cg17464271; cg22225258
SSU72_2	SSU72	chr1	1509974	1510973	-	cg05433637; cg06199750; cg07090025; cg08271362; cg13424097; cg19158176; cg20755353; cg26221637
SSU72_1	SSU72	chr1	1510233	1511232	-	cg05433637; cg06199750; cg07090025; cg08271362; cg13424097; cg19158176; cg20755353; cg26221637
MIB2_1	MIB2	chr1	1549907	1550906	+	cg06761793; cg10600968; cg10705488; cg11140595; cg15652741; cg15817635; cg17271960; cg18123911; cg25004270; cg25880288
MMP23B_1	MMP23B	chr1	1566578	1567577	+	cg03136646; cg06943420; cg08231710; cg11648594; cg26740494
CDK11B_1	CDK11B	chr1	1590423	1591422	-	cg00998168; cg08864381; cg09283376; cg18282011; cg20155988; cg21149807; cg26562592
CDK11B_3	CDK11B	chr1	1590660	1591659	-	cg08864381
CDK11A_1	CDK11A	chr1	1655763	1656762	-	cg00669623; cg04243582; cg11198222; cg11572942
NADK_2	NADK	chr1	1709878	1710877	-	cg00328972; cg00997530; cg02297801; cg04407228; cg09932345; cg10388316; cg26421735
NADK_3	NADK	chr1	1710244	1711243	-	cg02297801; cg09932345; cg26421735
NADK_1	NADK	chr1	1711460	1712459	-	cg23678594
NADK_4	NADK	chr1	1711943	1712942	-	cg19083977; cg23678594
GNB1_2	GNB1	chr1	1822283	1823282	-	cg01821754; cg17483139; cg18854735
GNB1_1	GNB1	chr1	1822499	1823498	-	cg12150066; cg18854735; cg23982607
TMEM52_2	TMEM52	chr1	1850229	1851228	-	cg08134829; cg08169659; cg10096055; cg10943191; cg13680954; cg14180718; cg15496744; cg17091266; cg17722231; cg22094750; cg22718050; cg22865286; cg25590392
TMEM52_1	TMEM52	chr1	1850708	1851707	-	cg02577049; cg04758387; cg05355142; cg08134829; cg08169659; cg09859491; cg10096055; cg10219957; cg10521536; cg13680954; cg14180718; cg17091266; cg17722231; cg22094750; cg22536775; cg22865286; cg25590392
CFAP74_1	CFAP74	chr1	1935215	1936214	-	cg00014118; cg08114317; cg23621729; cg26067203
GABRD_1	GABRD	chr1	1949810	1950809	+	cg09107007; cg17854471; cg22817993
PRKCZ_1	PRKCZ	chr1	1980861	1981860	+	cg11345323; cg14417954; cg21137823; cg22865720; cg26610624
PRKCZ_3	PRKCZ	chr1	2003998	2004997	+	cg03959306; cg04023573
PRKCZ_2	PRKCZ	chr1	2004114	2005113	+	cg03959306; cg04023573
FAAP20_1	FAAP20	chr1	2126201	2127200	-	cg05940463; cg06308188; cg09278885; cg18771653; cg19641395; cg19915466; cg23441090
SKI_1	SKI	chr1	2159139	2160138	+	cg06382459; cg11257240; cg17422926; cg27536187
MORN1_1	MORN1	chr1	2322983	2323982	-	cg00306532; cg04559183; cg09349094; cg12442015; cg13014406; cg26022577
RER1_1	RER1	chr1	2322292	2323291	+	cg00306532; cg09349094; cg15924509; cg16579225; cg17444015; cg18860787; cg23207616; cg26022577
PEX10_1	PEX10	chr1	2343972	2344971	-	cg02573276; cg03043663; cg14657417; cg15644742; cg19777550; cg22428961; cg22535228; cg23812581; cg24196923
PEX10_2	PEX10	chr1	2345240	2346239	-	cg05814027; cg13306335; cg14373988; cg20136951; cg20664247; cg20823695; cg21583812; cg23626733; cg23629166; cg24439334
PLCH2_1	PLCH2	chr1	2346399	2347398	+	cg13420413
PLCH2_2	PLCH2	chr1	2406771	2407770	+	cg04847649; cg11229415; cg19694770
PANK4_1	PANK4	chr1	2458025	2459024	-	cg03991333; cg04015594; cg06186150; cg06536150; cg08153752; cg09044743; cg11455386; cg14173199; cg15595501; cg17445605; cg19516647; cg22530293
HES5_1	HES5	chr1	2461692	2462691	-	cg01116067; cg05697909; cg06839900; cg09827752; cg15923947; cg17755964; cg20430847
FAM213B_2	PRXL2B	chr1	2516973	2517972	+	cg01051642; cg05610148; cg07007882; cg11520162; cg17099671; cg23371639
FAM213B_1	PRXL2B	chr1	2517248	2518247	+	cg01051642; cg05610148; cg07007882; cg11520162; cg23371639
MMEL1_2	MMEL1	chr1	2560836	2561835	-	cg00980319; cg03709938; cg13804377; cg21391741
MMEL1_1	MMEL1	chr1	2564419	2565418	-	cg10626107; cg11382394; cg13941555; cg20776977; cg21162779
PRDM16_2	PRDM16	chr1	2984285	2985284	+	cg00945293; cg01908338; cg04241652; cg05303132; cg07363855; cg08528984; cg11229543
PRDM16_1	PRDM16	chr1	2984778	2985777	+	cg00945293; cg04080595; cg04241652; cg07348009; cg08528984; cg08541612; cg17173498; cg19356825; cg25152368; cg26938364
SMIM1_2	SMIM1	chr1	3031866	3032865	+	cg02712922; cg03447135; cg03583979; cg22615510
ARHGEF16_1	ARHGEF16	chr1	3387199	3388198	+	cg08711320; cg09853936; cg15902830
MEGF6_1	MEGF6	chr1	3447965	3448964	-	cg11800675
MEGF6_2	MEGF6	chr1	3528050	3529049	-	cg08719577; cg18786125; cg22783358; cg23667551
TPRG1L_2	TPRG1L	chr1	3535193	3536192	+	cg02342257
MEGF6_3	MEGF6	chr1	3541333	3542332	-	cg00778905; cg06188019; cg10074513; cg19359929; cg22697657; cg25216613
TPRG1L_1	TPRG1L	chr1	3540609	3541608	+	cg00778905; cg04100463; cg06188019; cg07453618; cg11137517; cg15639721; cg18023909; cg25216613
WRAP73_1	WRAP73	chr1	3566657	3567656	-	cg00780805; cg01101400; cg04344205; cg06782351; cg06839380; cg07174627; cg17801268; cg18279839; cg21012455
TP73_1	TP73	chr1	3568091	3569090	+	cg00295572; cg00565688; cg01915516; cg02153614; cg07901143; cg10143426; cg11729413; cg14781922; cg16406833; cg17496659; cg20677901; cg24336278; cg25885108
TP73_3	TP73	chr1	3606247	3607246	+	cg03050669; cg04493946; cg05116756; cg16607065; cg18873878; cg23163013; cg25115460
TP73_2	TP73	chr1	3613621	3614620	+	cg08887707; cg14666108; cg15161371; cg18279180
CCDC27_1	CCDC27	chr1	3668025	3669024	+	cg08670691
SMIM1_1	SMIM1	chr1	3688230	3689229	+	cg02214783; cg02454982; cg04347006; cg07549162; cg07624915; cg09063944; cg15057442; cg22704068
LRRC47_1	LRRC47	chr1	3713048	3714047	-	cg04610675; cg05643503; cg19148051; cg19828298
CEP104_1	CEP104	chr1	3773765	3774764	-	cg04835615; cg08459627; cg08889585; cg14213620; cg18237277; cg20822256
DFFB_2	DFFB	chr1	3772861	3773860	+	cg00905725; cg03808734; cg04835615; cg08889585; cg10444080; cg11416533; cg12679050; cg15525503; cg24546680
DFFB_1	DFFB	chr1	3773051	3774050	+	cg00905725; cg04835615; cg08459627; cg08889585; cg10444080; cg11416533; cg12679050; cg14213620; cg15525503; cg20822256; cg24546680
C1orf174_1	C1orf174	chr1	3816812	3817811	-	cg02659673; cg04343292; cg09072381; cg09633588; cg20314620; cg21833572; cg25762395
AJAP1_1	AJAP1	chr1	4714283	4715282	+	cg11835068; cg17741689
KCNAB2_2	KCNAB2	chr1	6051495	6052494	+	cg00069017; cg05933935; cg07420961; cg07517005
NPHP4_1	NPHP4	chr1	6052475	6053474	-	cg00931619; cg05933935; cg10224655; cg10715425; cg12904950; cg15604190; cg20383686; cg20797142; cg23994888
KCNAB2_3	KCNAB2	chr1	6085058	6086057	+	cg00822030; cg07015749
KCNAB2_1	KCNAB2	chr1	6085404	6086403	+	cg00822030; cg03400374; cg07015749; cg12604162; cg18192083
CHD5_1	CHD5	chr1	6240174	6241173	-	cg00282347; cg08706545; cg11726911; cg14995214; cg17724171; cg22902824; cg24151926
RPL22_1	RPL22	chr1	6259644	6260643	-	cg04025728; cg14303330; cg16178974; cg21813101; cg27527922
RNF207_1	RNF207	chr1	6265190	6266189	+	cg03716999; cg03734402; cg12911256; cg15584788; cg16094412; cg17515966; cg19180828; cg24870568
ICMT_1	ICMT	chr1	6296014	6297013	-	cg08851727; cg10118002; cg11019172; cg14089881; cg15582719; cg17900884; cg17992056; cg27541349
GPR153_2	GPR153	chr1	6319489	6320488	-	cg01909982; cg14958889
GPR153_1	GPR153	chr1	6321114	6322113	-	cg02892189; cg05133314; cg14566624; cg19319393; cg21932983
ACOT7_3	ACOT7	chr1	6445847	6446846	-	cg00425213; cg00777636; cg02328793; cg20414935
ACOT7_1	ACOT7	chr1	6453427	6454426	-	cg02568911; cg08889373; cg09273516; cg10967178; cg17236617; cg17429065; cg19267259; cg22346119; cg25165880; cg25370592; cg26896160; cg27316808
ACOT7_2	ACOT7	chr1	6453817	6454816	-	cg08889373; cg09273516; cg10967178; cg17236617; cg17429065; cg25165880; cg25370592; cg26896160; cg27316808
HES2_1	HES2	chr1	6479969	6480968	-	cg00549463; cg00644814; cg03186004; cg03476000
HES2_2	HES2	chr1	6484731	6485730	-	cg03397716; cg13066963; cg24153044
ESPN_1	ESPN	chr1	6483847	6484846	+	cg09549827; cg15718222; cg19253827
ESPN_2	ESPN	chr1	6507159	6508158	+	cg06189708; cg19809453; cg20248421
ESPN_3	ESPN	chr1	6507562	6508561	+	cg06189708; cg19809453; cg20248421
TNFRSF25_2	TNFRSF25	chr1	6529173	6530172	-	cg01799460
PLEKHG5_3	PLEKHG5	chr1	6545517	6546516	-	cg00918541; cg17329304
PLEKHG5_2	PLEKHG5	chr1	6550630	6551629	-	cg03432716; cg03970039; cg05836788; cg08477740; cg10328583; cg10333471
PLEKHG5_1	PLEKHG5	chr1	6557474	6558473	-	cg01514859; cg03778981; cg18810133
PLEKHG5_4	PLEKHG5	chr1	6580112	6581111	-	cg04818845; cg06972903; cg13857119
NOL9_1	NOL9	chr1	6614563	6615562	-	cg00741410; cg05086993; cg07399635; cg07997941; cg09132215; cg09513309; cg22792644; cg23963591; cg24047689; cg24105407
ZBTB48_1	ZBTB48	chr1	6639067	6640066	+	cg03699618; cg07565540; cg13779133; cg14186992; cg19508900; cg22431590; cg27044593
KLHL21_1	KLHL21	chr1	6662919	6663918	-	cg06320134; cg07449038; cg08429159; cg13324746; cg16290123; cg25479082
KLHL21_2	KLHL21	chr1	6663741	6664740	-	cg09159285; cg19884658; cg27539986
PHF13_1	PHF13	chr1	6672826	6673825	+	cg00664418; cg01606324; cg01762921; cg02900253; cg10949451; cg20803783; cg22040963
THAP3_2	THAP3	chr1	6683941	6684940	+	cg09357684; cg11688219
THAP3_1	THAP3	chr1	6684254	6685253	+	cg02357257; cg09357684; cg11688219; cg14848383; cg24312985; cg24635178; cg27300967
DNAJC11_1	DNAJC11	chr1	6761872	6762871	-	cg07400628; cg10327276; cg22377182; cg26460931
CAMTA1_1	CAMTA1	chr1	6844525	6845524	+	cg01318691; cg06760068; cg06816875; cg09372928; cg12644588; cg14913181; cg16414762; cg18230417; cg19820248; cg23287222; cg24326501; cg26251382
VAMP3_1	VAMP3	chr1	7830367	7831366	+	cg00773965; cg01078174; cg03630344; cg12072178; cg25594040; cg26816564
PER3_1	PER3	chr1	7843362	7844361	+	cg06487986; cg11753033; cg11843502; cg17465881; cg23927002
PER3_3	PER3	chr1	7843498	7844497	+	cg06487986; cg11753033; cg11843502; cg17465881; cg23927002
PER3_2	PER3	chr1	7843718	7844717	+	cg11753033; cg17465881
UTS2_2	UTS2	chr1	7913115	7914114	-	cg15727920; cg20625138
TNFRSF9_1	TNFRSF9	chr1	8000887	8001886	-	cg14153654; cg14614416; cg18025409
PARK7_2	PARK7	chr1	8013269	8014268	+	cg12045833; cg21814278; cg24251814
PARK7_1	PARK7	chr1	8020782	8021781	+	cg05165700; cg10514638; cg16136678; cg16277144; cg24006384
ERRFI1_1	ERRFI1	chr1	8086359	8087358	-	cg03335216; cg19560758; cg19922442
RERE_2	RERE	chr1	8483759	8484758	-	cg00120948; cg01513967; cg08856919; cg09539943; cg13841373; cg15492466; cg23843414; cg25001161
RERE_1	RERE	chr1	8877689	8878688	-	cg01935967; cg03001415; cg03227456; cg08341978; cg15625451; cg19414419; cg20244235; cg22816534; cg26820375; cg27388298
RERE_3	RERE	chr1	8878052	8879051	-	cg01935967; cg03227456; cg08341978; cg15625451
ENO1_1	ENO1	chr1	8938735	8939734	-	cg01803717; cg07483064; cg09684870; cg10780495; cg12711814; cg12902497; cg18687706; cg22221490; cg26145502
CA6_1	CA6	chr1	9004938	9005937	+	cg00594907; cg02981703; cg06962067; cg09363991; cg13207702; cg24052039
SLC2A5_1	SLC2A5	chr1	9129684	9130683	-	cg07787240
GPR157_1	GPR157	chr1	9189151	9190150	-	cg10429262; cg14600023; cg20323445; cg22622886
GPR157_3	GPR157	chr1	9242152	9243151	-	cg03521358; cg04112567; cg04413644; cg06658816
GPR157_2	GPR157	chr1	9242346	9243345	-	cg02924110; cg03521358; cg06658816
H6PD_1	H6PD	chr1	9293844	9294843	+	cg04199779; cg21546874
SPSB1_1	SPSB1	chr1	9351964	9352963	+	cg06456464; cg09468328; cg22109056; cg22493877; cg22711777
SLC25A33_1	SLC25A33	chr1	9598559	9599558	+	cg00490256; cg00917899; cg04621676; cg06347499; cg10009930; cg18783781; cg19896639; cg25369015
TMEM201_1	TMEM201	chr1	9647980	9648979	+	cg08886482; cg10877147; cg18176336; cg26114570
PIK3CD_1	PIK3CD	chr1	9710800	9711799	+	cg16895792; cg26573321
CLSTN1_1	CLSTN1	chr1	9884008	9885007	-	cg00123104; cg01800926; cg08845510; cg09174674; cg19858017; cg23508540; cg23616100; cg24044762; cg24551579; cg26985289; cg27399414
CTNNBIP1_1	CTNNBIP1	chr1	9970303	9971302	-	cg01576340; cg07584845; cg08893875; cg15141379; cg17972631; cg25033138; cg27308387; cg27566521
LZIC_2	LZIC	chr1	10002847	10003846	-	cg00418146; cg01929105; cg02338858; cg02481619; cg04413397; cg06853505; cg15591198; cg23610023; cg25188832; cg26685197
LZIC_1	LZIC	chr1	10003375	10004374	-	cg00418146; cg01929105; cg06853505; cg23610023
NMNAT1_1	NMNAT1	chr1	10002544	10003543	+	cg00418146; cg02338858; cg02481619; cg04413397; cg15591198; cg23610023; cg23990535; cg25188832; cg26370409; cg26685197
RBP7_1	RBP7	chr1	10056297	10057296	+	cg03406535; cg03994053; cg10796749; cg14202757; cg18086187; cg20413202; cg27083689
UBE4B_1	UBE4B	chr1	10092027	10093026	+	cg02974126; cg04038241; cg08151470; cg09355820; cg09852008; cg21180178
PGD_1	PGD	chr1	10458132	10459131	+	cg02068989; cg11673391; cg17520927; cg18017109; cg19368966; cg20768298; cg22341865; cg23036555
CENPS_2	CENPS	chr1	10489511	10490510	+	cg05038881; cg06719487; cg09242541; cg09578353; cg11047111; cg13803915; cg15494174; cg19400780; cg25614726
CENPS_1	CENPS	chr1	10489820	10490819	+	cg05038881; cg06719487; cg09242541; cg09578353; cg11047111; cg12465353; cg13803915; cg15494174; cg17211447; cg19400780; cg25614726
CORT_1	CORT	chr1	10509225	10510224	+	cg04113348; cg11415402; cg12764201; cg18233538; cg24365837; cg26419962
DFFA_1	DFFA	chr1	10532573	10533572	-	cg04223606; cg11843760; cg17075937; cg18149508; cg21149582; cg21934588; cg22728639; cg26609202
DFFA_2	DFFA	chr1	10533022	10534021	-	cg20805920
PEX14_1	PEX14	chr1	10534022	10535021	+	cg01068006; cg05233288; cg10971874; cg20739510
CASZ1_2	CASZ1	chr1	10754593	10755592	-	cg04305764; cg11949866; cg19590227
CASZ1_1	CASZ1	chr1	10856666	10857665	-	cg00787856; cg12275723; cg13057174; cg16523380; cg24298421
TARDBP_1	TARDBP	chr1	11071727	11072726	+	cg00692549; cg10233455
TARDBP_5	TARDBP	chr1	11072869	11073868	+	cg15430883; cg18380490
MASP2_1	MASP2	chr1	11107286	11108285	-	cg04508216; cg18023080; cg20817175
SRM_1	SRM	chr1	11120065	11121064	-	cg03303757; cg09501892; cg10490147; cg11803077; cg12177942; cg21099221
EXOSC10_1	EXOSC10	chr1	11159898	11160897	-	cg00155504; cg03617456; cg04440027; cg11539038; cg15139248; cg18435880; cg22228043; cg23668379; cg24726995; cg26105280
ANGPTL7_1	ANGPTL7	chr1	11248423	11249422	+	cg03956606; cg04508649; cg23672425
MTOR_1	MTOR	chr1	11322587	11323586	-	cg08734093; cg08862778; cg10315903; cg14854718; cg16128122; cg19625377; cg20240601; cg24041799; cg24863624; cg26230245
UBIAD1_1	UBIAD1	chr1	11332294	11333293	+	cg00812303; cg04400047; cg16681977
UBIAD1_2	UBIAD1	chr1	11332578	11333577	+	cg00812303; cg00920043; cg04400047; cg07139317; cg07803781; cg16681977
DISP3_1	DISP3	chr1	11538223	11539222	+	cg01785417; cg12092561; cg21296749; cg22002075
DISP3_2	DISP3	chr1	11538384	11539383	+	cg01785417; cg12092561; cg15658487; cg21296749; cg22002075
FBXO2_1	FBXO2	chr1	11714476	11715475	-	cg00953777; cg04290747; cg07426195; cg08587480; cg11245657; cg17515155; cg24664312; cg27513495
FBXO6_3	FBXO6	chr1	11713593	11714592	+	cg00953777; cg01420388; cg05796704; cg07426195; cg19747992; cg22697136; cg26829322
FBXO2_2	FBXO2	chr1	11714701	11715700	-	cg04290747; cg08587480; cg11245657; cg17515155; cg24664312; cg27513495
FBXO44_1	FBXO44	chr1	11713945	11714944	+	cg00953777; cg01420388; cg05796704; cg07426195; cg11245657; cg17515155; cg22697136; cg27513495
FBXO6_2	FBXO6	chr1	11713956	11714955	+	cg00953777; cg01420388; cg05796704; cg07426195; cg11245657; cg17515155; cg22697136; cg27513495
FBXO44_2	FBXO44	chr1	11713978	11714977	+	cg00953777; cg01420388; cg05796704; cg07426195; cg11245657; cg17515155; cg22697136; cg24664312; cg27513495
FBXO6_4	FBXO6	chr1	11723161	11724160	+	cg10667970; cg19741456
FBXO6_1	FBXO6	chr1	11723269	11724268	+	cg06963844; cg10667970; cg19741456; cg24598449
MAD2L2_3	MAD2L2	chr1	11741015	11742014	-	cg11857246; cg13030908; cg19596435; cg21545977; cg22456539; cg23811540; cg26572388; cg26807643
MAD2L2_1	MAD2L2	chr1	11741195	11742194	-	cg11857246; cg13030908; cg19596435; cg21545977; cg22456539; cg23811540; cg26572388; cg26807643
DRAXIN_1	DRAXIN	chr1	11750778	11751777	+	cg03498897; cg06868562; cg08269037; cg08275633; cg21420090; cg24117376; cg25102735
MAD2L2_2	MAD2L2	chr1	11751873	11752872	-	cg01719832; cg02397176; cg02864688; cg06630737; cg16134717
AGTRAP_1	AGTRAP	chr1	11795204	11796203	+	cg06322619; cg08425760; cg08945450; cg13862210; cg15449870; cg15527643; cg17324198; cg18327319; cg19251740; cg20164720; cg21826784; cg25467652
C1orf167_1	C1orf167	chr1	11846855	11847854	+	cg22877851
MTHFR_3	MTHFR	chr1	11865526	11866525	-	cg01134491; cg01226883; cg02978542; cg05265975; cg08269394; cg08869383; cg10221637; cg12751404; cg14032528; cg23068701; cg23226134; cg23952195; cg25628740; cg27012203
MTHFR_2	MTHFR	chr1	11866011	11867010	-	cg02978542; cg08269394; cg10221637; cg11276438; cg12751404; cg14032528; cg18187189; cg23068701; cg23226134; cg23952195; cg25628740
CLCN6_1	CLCN6	chr1	11865309	11866308	+	cg01134491; cg01226883; cg02978542; cg05228408; cg05265975; cg08269394; cg08869383; cg12751404; cg23068701; cg23952195; cg27012203
NPPA_1	NPPA	chr1	11907829	11908828	-	cg05396397; cg06193043; cg14194983; cg20202438; cg24844545; cg25341925
NPPB_1	NPPB	chr1	11918992	11919991	-	cg00831929; cg01807377; cg04779720; cg05757654; cg13885623; cg16168848; cg18533883; cg22927043; cg26614504
KIAA2013_1	KIAA2013	chr1	11986474	11987473	-	cg04313552; cg07603449; cg24487656
PLOD1_1	PLOD1	chr1	11993799	11994798	+	cg02101693; cg03529003; cg05155371
MFN2_2	MFN2	chr1	12039305	12040304	+	cg03593358; cg05523254; cg09820729; cg12222095; cg16040838; cg18184769; cg22377027; cg26784491
MFN2_1	MFN2	chr1	12039514	12040513	+	cg03593358; cg05523254; cg09820729; cg12222095; cg16040838; cg18184769; cg19502972; cg22377027; cg26784491
MIIP_1	MIIP	chr1	12078569	12079568	+	cg01942719; cg02202858; cg05080566; cg15059389; cg15570296; cg15770654; cg19602920; cg22534105
TNFRSF8_1	TNFRSF8	chr1	12122371	12123370	+	cg00653960; cg01966612; cg14834850; cg19896198
TNFRSF8_3	TNFRSF8	chr1	12122666	12123665	+	cg00653960; cg01966612; cg05121790; cg14834850; cg17897879; cg19896198
TNFRSF8_2	TNFRSF8	chr1	12185023	12186022	+	cg22123711
TNFRSF1B_1	TNFRSF1B	chr1	12226059	12227058	+	cg08844894; cg09081517; cg09818691; cg13836770; cg15819646
VPS13D_1	VPS13D	chr1	12289100	12290099	+	cg22676023
DHRS3_3	DHRS3	chr1	12677507	12678506	-	cg01083689; cg06299537; cg09361488; cg11694418; cg20390613; cg26887379; cg26917873; cg26937389
DHRS3_1	DHRS3	chr1	12677783	12678782	-	cg01083689; cg01346152; cg11694418; cg17935811; cg20390613; cg26887379; cg26917873; cg26937389
DHRS3_4	DHRS3	chr1	12677998	12678997	-	cg01083689; cg01346152; cg11694418; cg17935811; cg20390613
DHRS3_2	DHRS3	chr1	12678205	12679204	-	cg01083689; cg01346152; cg02902865; cg11694418; cg17935811; cg20390613
DHRS3_7	DHRS3	chr1	12678886	12679885	-	cg02902865; cg13204568; cg13420744
DHRS3_5	DHRS3	chr1	12679104	12680103	-	cg02902865; cg13204568; cg13420744; cg20849121
C1orf158_1	C1orf158	chr1	12805159	12806158	+	cg00945108; cg17878878
LRRC38_2	LRRC38	chr1	13840161	13841160	-	cg01144933; cg13788258; cg22225207; cg23071120; cg26536189
LRRC38_1	LRRC38	chr1	13840488	13841487	-	cg01144933; cg22225207; cg26536189
PDPN_1	PDPN	chr1	13909338	13910337	+	cg00831909; cg02933679; cg10743104; cg11791751; cg15563963; cg16277479; cg16590190; cg22436123; cg22798977; cg25286482
PDPN_2	PDPN	chr1	13909775	13910774	+	cg02933679; cg05140069; cg05281894; cg09804380; cg10743104; cg11791751; cg15563963; cg16277479; cg18877506; cg22436123; cg25286482
PRDM2_1	PRDM2	chr1	14074943	14075942	+	cg01614615; cg03988675; cg09360458; cg10781972; cg21605566; cg26227101
KAZN_4	KAZN	chr1	14154604	14155603	+	cg17844725
KAZN_2	KAZN	chr1	14924198	14925197	+	cg03442858; cg06940705; cg12873454; cg15007156; cg22396057
KAZN_3	KAZN	chr1	14924337	14925336	+	cg03442858; cg06940705; cg12873454; cg15007156; cg22396057; cg25104105
KAZN_1	KAZN	chr1	15249669	15250668	+	cg02835848; cg09094328; cg20958628; cg21833837; cg23280013
KAZN_5	KAZN	chr1	15255247	15256246	+	cg00763594; cg05043339; cg19710662
TMEM51_2	TMEM51	chr1	15478073	15479072	+	cg02772951; cg13081644; cg17015937; cg20375690; cg20746795; cg24349832; cg24535573; cg25975626
TMEM51_1	TMEM51	chr1	15479270	15480269	+	cg00188746; cg00772714; cg06208989; cg16858898; cg17277729; cg17725211; cg25908635
EFHD2_1	EFHD2	chr1	15735432	15736431	+	cg02774015; cg06408550; cg15026696; cg17355239; cg22269795; cg23598254
CTRC_1	CTRC	chr1	15763950	15764949	+	cg03096785
CELA2A_1	CELA2A	chr1	15782238	15783237	+	cg15952725
CASP9_1	CASP9	chr1	15850700	15851699	-	cg12138346; cg16706559; cg21449655; cg21858823; cg24483825; cg25154447; cg25845331
CASP9_2	CASP9	chr1	15850866	15851865	-	cg12138346; cg16706559; cg21449655; cg21858823; cg24483825; cg25845331
CASP9_3	CASP9	chr1	15852993	15853992	-	cg01002125; cg05058263; cg09123484; cg09581281; cg13860548; cg16490126; cg17855783; cg18192808; cg27444789
DNAJC16_1	DNAJC16	chr1	15852354	15853353	+	cg05058263; cg09123484; cg09581281; cg13860548; cg16490126; cg17855783; cg18192808; cg27444789
AGMAT_1	AGMAT	chr1	15911508	15912507	-	cg05141711; cg17385448
DDI2_1	DDI2	chr1	15942964	15943963	+	cg17965764
DDI2_2	DDI2	chr1	15943068	15944067	+	cg06859614; cg17965764; cg23645831
PLEKHM2_1	PLEKHM2	chr1	16009826	16010825	+	cg03006225; cg04781115; cg06178322; cg09073052; cg10232936; cg19985595
SLC25A34_1	SLC25A34	chr1	16061764	16062763	+	cg06761377; cg10881110; cg16713727
TMEM82_1	TMEM82	chr1	16068007	16069006	+	cg13454846; cg16626967; cg24693704
FBLIM1_2	FBLIM1	chr1	16082144	16083143	+	cg16004427
FBLIM1_1	FBLIM1	chr1	16084301	16085300	+	cg04897742; cg13484546; cg16519300; cg17276021; cg19759788
SPEN_2	SPEN	chr1	16162937	16163936	+	cg24735235
SPEN_1	SPEN	chr1	16173365	16174364	+	cg09178529; cg10274502; cg13936856; cg18813148; cg19235966; cg23628968
ZBTB17_1	ZBTB17	chr1	16302564	16303563	-	cg10713134; cg17446719; cg20703523; cg22492252; cg27051433
C1orf64_1	SRARP	chr1	16329743	16330742	+	cg16510654
HSPB7_1	HSPB7	chr1	16344528	16345527	-	cg09858176; cg16110455; cg21214613
CLCNKA_1	CLCNKA	chr1	16347542	16348541	+	cg14742211
CLCNKB_1	CLCNKB	chr1	16369309	16370308	+	cg09413450; cg12218389; cg16354688; cg21660130
CLCNKB_2	CLCNKB	chr1	16369632	16370631	+	cg09413450; cg12218389; cg16354688; cg21660130
FAM131C_1	FAM131C	chr1	16400136	16401135	-	cg03466522; cg10536101; cg17944189; cg25851313
EPHA2_1	EPHA2	chr1	16482554	16483553	-	cg01495321; cg09178261; cg15146752
ARHGEF19_1	ARHGEF19	chr1	16533471	16534470	-	cg03887218; cg06365898; cg11895451; cg14138287; cg20430773
RSG1_1	CPLANE2	chr1	16563639	16564638	-	cg05588972; cg09354439; cg14163966; cg14170756; cg22391883
FBXO42_1	FBXO42	chr1	16678939	16679938	-	cg07982522; cg10623389; cg13491192; cg14093570; cg15644938; cg26306340; cg27555392
SZRD1_1	SZRD1	chr1	16692750	16693749	+	cg06971005; cg10795710; cg17081645; cg23269169; cg24473622
NECAP2_1	NECAP2	chr1	16766248	16767247	+	cg03136512; cg05216029; cg06766450; cg06800301; cg16011258; cg18194393; cg20389653; cg26348575
NBPF1_1	NBPF1	chr1	16940035	16941034	-	cg03649238; cg04237804; cg19627864
MFAP2_1	MFAP2	chr1	17307105	17308104	-	cg05055766
ATP13A2_1	ATP13A2	chr1	17338413	17339412	-	cg18236739; cg20822990; cg26519403
SDHB_1	SDHB	chr1	17380517	17381516	-	cg03861428; cg07595554; cg11678423; cg12070379; cg18192519; cg24305835; cg27222219
SDHB_2	SDHB	chr1	17380625	17381624	-	cg03861428; cg11678423; cg12070379; cg27222219
PADI2_1	PADI2	chr1	17445936	17446935	-	cg00569276; cg09313801; cg10233913; cg15185794; cg17183414; cg18228326; cg18879300
PADI1_1	PADI1	chr1	17530634	17531633	+	cg22193702
PADI3_1	PADI3	chr1	17574604	17575603	+	cg14664242; cg18768338; cg21966975
RCC2_1	RCC2	chr1	17765022	17766021	-	cg01346589; cg01671285; cg01695892; cg02506043; cg04565617; cg06151567; cg11737843; cg12447589; cg15556553
RCC2_2	RCC2	chr1	17766157	17767156	-	cg00992659; cg03227570; cg11850961; cg13947949; cg16032384; cg20465008; cg21243909; cg22031887; cg24559601; cg25607239
RCC2_3	RCC2	chr1	17767961	17768960	-	cg04794690
ARHGEF10L_3	ARHGEF10L	chr1	17845838	17846837	+	cg02569108; cg04872947; cg10773780; cg24539455; cg24874425
ARHGEF10L_1	ARHGEF10L	chr1	17865262	17866261	+	cg10115348; cg10123662; cg18641151; cg21908208; cg22945605
ARHGEF10L_2	ARHGEF10L	chr1	17905960	17906959	+	cg10543503
IGSF21_1	IGSF21	chr1	18433303	18434302	+	cg03993263; cg08005774; cg11232944; cg17217879
PAX7_2	PAX7	chr1	18956351	18957350	+	cg05052324; cg17172851; cg26661034
PAX7_1	PAX7	chr1	18957024	18958023	+	cg11428724; cg17172851; cg21170920; cg26661034
ALDH4A1_1	ALDH4A1	chr1	19229039	19230038	-	cg01972394; cg02853781; cg03963900; cg07179759; cg08164334; cg08538976; cg09170051; cg12092708; cg17851730; cg20266883; cg21728447; cg24395907; cg24698537; cg26407146
ALDH4A1_2	ALDH4A1	chr1	19229246	19230245	-	cg01972394; cg03963900; cg08164334; cg08538976; cg20266883; cg24395907; cg24698537
UBR4_1	UBR4	chr1	19536744	19537743	-	cg01624305; cg05787043; cg10850580; cg17239185; cg17850281
MRTO4_1	MRTO4	chr1	19535900	19536899	+	cg00223950; cg04891455; cg14965477
MRTO4_3	MRTO4	chr1	19577055	19578054	+	cg00759836; cg00789731; cg06833078; cg14166458; cg17445618; cg18045831; cg18931421; cg21808345; cg24107872
EMC1_1	EMC1	chr1	19578008	19579007	-	cg00894870; cg04013393; cg05346593; cg05688084; cg06837242; cg18026264; cg22402059; cg26547761
MRTO4_2	MRTO4	chr1	19577310	19578309	+	cg00759836; cg00789731; cg04013393; cg06833078; cg14166458; cg17445618; cg18026264; cg18045831; cg18931421; cg21808345; cg22402059; cg24107872
AKR7A3_1	AKR7A3	chr1	19615252	19616251	-	cg04091063; cg05937630; cg07838106; cg11233384; cg16126458; cg17594860; cg24008908
AKR7A2_1	AKR7A2	chr1	19638587	19639586	-	cg05764766; cg09812541; cg13494428; cg15311933; cg15974430; cg20810288; cg26117986
PQLC2_1	SLC66A1	chr1	19637831	19638830	+	cg05764766; cg06305312; cg08479603; cg26117986
CAPZB_2	CAPZB	chr1	19746246	19747245	-	cg13319175
MINOS1_2	MICOS10	chr1	19809908	19810907	+	cg00968167; cg19713429
CAPZB_1	CAPZB	chr1	19812017	19813016	-	cg06839611; cg20910385; cg22045437; cg25325159; cg27561072
MINOS1_1	MICOS10	chr1	19922520	19923519	+	cg03976231; cg04703227; cg04704227; cg04925599; cg09143185; cg09262552; cg10896623; cg12094543; cg12539171; cg20248822; cg20686963; cg24500456
NBL1_3	NBL1	chr1	19969219	19970218	+	cg21057046; cg21813747
NBL1_2	NBL1	chr1	19969710	19970709	+	cg03048314; cg07147364; cg09860653; cg16650717; cg21057046; cg21813747
NBL1_1	NBL1	chr1	19969818	19970817	+	cg00023492; cg03048314; cg07147364; cg09860653; cg16650717; cg21057046; cg21813747
TMCO4_1	TMCO4	chr1	20126363	20127362	-	cg00966591; cg06362348; cg09133562; cg26886978
TMCO4_2	TMCO4	chr1	20126748	20127747	-	cg26886978
TMCO4_3	TMCO4	chr1	20141003	20142002	-	cg04994456; cg05393025; cg23214395
OTUD3_1	OTUD3	chr1	20207904	20208903	+	cg03120789; cg15555335; cg16136338; cg18856004; cg25277397
OTUD3_2	OTUD3	chr1	20208110	20209109	+	cg03120789; cg11332484; cg11719836; cg15555335; cg16136338; cg18856004; cg25277397
PLA2G2A_1	PLA2G2A	chr1	20306101	20307100	-	cg22220722
PLA2G2A_2	PLA2G2A	chr1	20306917	20307916	-	cg25755892
PLA2G5_1	PLA2G5	chr1	20395698	20396697	+	cg02082083; cg19276110
PLA2G2D_2	PLA2G2D	chr1	20446019	20447018	-	cg26816312
PLA2G2F_1	PLA2G2F	chr1	20464830	20465829	+	cg05339856; cg09317398
UBXN10_1	UBXN10	chr1	20511616	20512615	+	cg03167763; cg06090867; cg08130175; cg19696441; cg24685601
CAMK2N1_2	CAMK2N1	chr1	20812100	20813099	-	cg00447682; cg24294857
CAMK2N1_1	CAMK2N1	chr1	20812687	20813686	-	cg00447682; cg05301811; cg09473576; cg11526866; cg22942704; cg24294857
MUL1_1	MUL1	chr1	20834618	20835617	-	cg07116393; cg09858435; cg11904887; cg25307881; cg26824705
CDA_2	CDA	chr1	20914450	20915449	+	cg04087271
CDA_1	CDA	chr1	20914602	20915601	+	cg04087271
PINK1_1	PINK1	chr1	20958982	20959981	+	cg14151682; cg17975245; cg23993660; cg24608458; cg25108841; cg27395190
DDOST_1	DDOST	chr1	20987852	20988851	-	cg02151528; cg08911391; cg12429444; cg14565919; cg16383081; cg24876897; cg26303861
KIF17_2	KIF17	chr1	21044276	21045275	-	cg01054622; cg05129477; cg05356564; cg18486150; cg22527425; cg23677039
KIF17_3	KIF17	chr1	21044490	21045489	-	cg01054622; cg05129477; cg05356564; cg18486150; cg22527425; cg23677039
HP1BP3_1	HP1BP3	chr1	21113135	21114134	-	cg16718920; cg18436758; cg20613337; cg21326881; cg23097509
EIF4G3_1	EIF4G3	chr1	21503380	21504379	-	cg00583332; cg02953624; cg05037270; cg07384903; cg08463298; cg14170663; cg19270764; cg21384718
ECE1_4	ECE1	chr1	21606014	21607013	-	cg13447099; cg21005416
ECE1_3	ECE1	chr1	21616698	21617697	-	cg08794135; cg22054164; cg23029526
ECE1_2	ECE1	chr1	21616941	21617940	-	cg08794135; cg16910448; cg22054164; cg23029526
ECE1_1	ECE1	chr1	21671987	21672986	-	cg00982271; cg10761088; cg21820517; cg23092576
NBPF3_2	NBPF3	chr1	21761933	21762932	+	cg01140149
NBPF3_1	NBPF3	chr1	21765641	21766640	+	cg04157804; cg04287982; cg17800788; cg26885858
ALPL_1	ALPL	chr1	21834930	21835929	+	cg07162257; cg13554489; cg17015803; cg22154616
RAP1GAP_3	RAP1GAP	chr1	21949053	21950052	-	cg00631482
RAP1GAP_2	RAP1GAP	chr1	21978345	21979344	-	cg08892236; cg18150885
RAP1GAP_1	RAP1GAP	chr1	21995803	21996802	-	cg01360093; cg07138512; cg10497692; cg13950625; cg15601228; cg18438124
USP48_1	USP48	chr1	22109632	22110631	-	cg03892551; cg09722556; cg12602703; cg12614633; cg16002322; cg18325289; cg19744773; cg24465787
USP48_2	USP48	chr1	22110095	22111094	-	cg03892551; cg09722556; cg12614633; cg19744773
HSPG2_1	HSPG2	chr1	22263790	22264789	-	cg12274479; cg14380609; cg15009352; cg15011041; cg24075852
CDC42_1	CDC42	chr1	22378213	22379212	+	cg02060627; cg22392501
ZBTB40_1	ZBTB40	chr1	22777355	22778354	+	cg09266979; cg21415347; cg22685052; cg26870337
EPHA8_1	EPHA8	chr1	22888993	22889992	+	cg10838091; cg11801107; cg11847808
C1QA_1	C1QA	chr1	22962132	22963131	+	cg08710757
C1QC_1	C1QC	chr1	22969137	22970136	+	cg11393848; cg12775742; cg17104151
C1QB_1	C1QB	chr1	22978740	22979739	+	cg10103528; cg14041976
EPHB2_1	EPHB2	chr1	23036343	23037342	+	cg00396230; cg00937518; cg01970575; cg14271400
EPHB2_2	EPHB2	chr1	23036510	23037509	+	cg00396230; cg00650762; cg00937518; cg01970575; cg14271400
KDM1A_1	KDM1A	chr1	23344972	23345971	+	cg04886391; cg07118078; cg10499166; cg22683154; cg26662347
KDM1A_2	KDM1A	chr1	23345074	23346073	+	cg04886391; cg07118078; cg10499166; cg22683154; cg26662347
LUZP1_1	LUZP1	chr1	23495339	23496338	-	cg02981928; cg04553810; cg11333835; cg22865831; cg26567943; cg27054546
LUZP1_2	LUZP1	chr1	23504605	23505604	-	cg18660064; cg24437797
HNRNPR_1	HNRNPR	chr1	23670764	23671763	-	cg00891459; cg01788438; cg04604276; cg06449653; cg06886867; cg07239593; cg09996212; cg13452718; cg19688289; cg21197435; cg21273013; cg22450158
ZNF436_1	ZNF436	chr1	23694818	23695817	-	cg00269115; cg02454131; cg05783676; cg07155211; cg10984183; cg17452713; cg18273566; cg20275932; cg20941554; cg24314279
ZNF436_3	ZNF436	chr1	23696107	23697106	-	cg05139070; cg15598244; cg16727538; cg24038158
ZNF436_2	ZNF436	chr1	23696441	23697440	-	cg16240683; cg16696234
TCEA3_1	TCEA3	chr1	23751231	23752230	-	cg06033387; cg07820742; cg12023170; cg12692722; cg26299174
ASAP3_1	ASAP3	chr1	23810662	23811661	-	cg00417419; cg01000553; cg17023648; cg17491185
E2F2_1	E2F2	chr1	23857696	23858695	-	cg03333582; cg06419270; cg21211748; cg22040403
ID3_1	ID3	chr1	23885980	23886979	-	cg05969021; cg08261032; cg09811861; cg19532954; cg20485144; cg21686225; cg22258437; cg25762068; cg27518976
RPL11_1	RPL11	chr1	24017307	24018306	+	cg04608326; cg11252261; cg20148285; cg22968727; cg24406162; cg26358599
RPL11_2	RPL11	chr1	24018185	24019184	+	cg03529960; cg07560174; cg12090388; cg13452193; cg23250439
ELOA_2	ELOA	chr1	24068656	24069655	+	cg02907300; cg16579893; cg17020154; cg22440668
ELOA_1	ELOA	chr1	24068972	24069971	+	cg02907300; cg10881360; cg16579893; cg17020154; cg19277050; cg20037384; cg21773314; cg22440668; cg22508172; cg24256782
PITHD1_1	PITHD1	chr1	24103919	24104918	+	cg13468252; cg15470672; cg16730266; cg22131571; cg22359362; cg24514954
LYPLA2_1	LYPLA2	chr1	24116686	24117685	+	cg01587771; cg03371205; cg05660611; cg06774618; cg10955293; cg14511586; cg16902244; cg19696976; cg22166883; cg23617676
GALE_2	GALE	chr1	24126022	24127021	-	cg00988350; cg07291005; cg24448013; cg24454698; cg25549791
GALE_1	GALE	chr1	24127234	24128233	-	cg04975205; cg06902898; cg10961323; cg12130907; cg13391456; cg22041707; cg24409107; cg26737766
HMGCL_1	HMGCL	chr1	24151908	24152907	-	cg09473613; cg18888403; cg24699146; cg25037394
FUCA1_1	FUCA1	chr1	24194770	24195769	-	cg04160030; cg05560725; cg07568418; cg10051214; cg10953003; cg12084952; cg15692032; cg19367136; cg22077361; cg22614927
MYOM3_1	MYOM3	chr1	24438615	24439614	-	cg01350686; cg06548416; cg06649280; cg12768969; cg20254361
MYOM3_2	MYOM3	chr1	24438758	24439757	-	cg01350686; cg06649280; cg12768969; cg20254361
IL22RA1_1	IL22RA1	chr1	24469599	24470598	-	cg02072322; cg11576349; cg21293216; cg25946374; cg26405802
IFNLR1_1	IFNLR1	chr1	24513737	24514736	-	cg07509155; cg10146267; cg11337018; cg11402503; cg12394377; cg13847963; cg24435747; cg26024880
GRHL3_1	GRHL3	chr1	24644858	24645857	+	cg09662754; cg12757705; cg15050111; cg20242797
GRHL3_2	GRHL3	chr1	24645021	24646020	+	cg04552500; cg09662754; cg12757705; cg15050111; cg20242797; cg21289280; cg26365938
NIPAL3_2	NIPAL3	chr1	24739136	24740135	+	cg02439438; cg19510127; cg23264525
NIPAL3_3	NIPAL3	chr1	24740883	24741882	+	cg08936898; cg21298759
NIPAL3_1	NIPAL3	chr1	24741303	24742302	+	cg02976090; cg08656267; cg08936898; cg09059178; cg16261730; cg21298759; cg25381754; cg26935265
RCAN3_1	RCAN3	chr1	24827845	24828844	+	cg02641560; cg06718763; cg15458504
RCAN3_4	RCAN3	chr1	24828023	24829022	+	cg02641560; cg02994588; cg06718763; cg15458504; cg24367431
RCAN3_2	RCAN3	chr1	24828337	24829336	+	cg00591489; cg02641560; cg02994588; cg06718763; cg15458504; cg24367431; cg24446923
NCMAP_1	NCMAP	chr1	24881623	24882622	+	cg03684513; cg04095045; cg11952735; cg20263885; cg21859019
SRRM1_1	SRRM1	chr1	24968804	24969803	+	cg02273146; cg11329235; cg12657664; cg16712094; cg18136681; cg18162477; cg20799547; cg23022344; cg24722749
CLIC4_1	CLIC4	chr1	25070949	25071948	+	cg00101986; cg02944245; cg03536861; cg03971828; cg06465160; cg10522447; cg12820395; cg15451272; cg15729771; cg17882795; cg23713813; cg24883333; cg26838747
RUNX3_2	RUNX3	chr1	25256436	25257435	-	cg02970551; cg11018723; cg13629563; cg22737001; cg26421310; cg26672794
RUNX3_1	RUNX3	chr1	25291487	25292486	-	cg04554131; cg09993145; cg13898430; cg22153728; cg27058497
RUNX3_3	RUNX3	chr1	25291619	25292618	-	cg09993145; cg13898430
SYF2_1	SYF2	chr1	25558983	25559982	-	cg16245510; cg16663955; cg17462478; cg21807865; cg22856539; cg24072013
RSRP1_1	RSRP1	chr1	25573935	25574934	-	cg00037072; cg00975854; cg02394110; cg12592463; cg12595736; cg13488557; cg20809693; cg25386802
RHD_1	RHD	chr1	25598011	25599010	+	cg27572855
TMEM50A_1	TMEM50A	chr1	25663836	25664835	+	cg23205692
TMEM57_2	MACO1	chr1	25755842	25756841	+	cg13795696
TMEM57_1	MACO1	chr1	25756399	25757398	+	cg00450060; cg00576639; cg01136232; cg05062148; cg09154213; cg13979066; cg15640062; cg16387947; cg23935120; cg24458428
TMEM57_3	MACO1	chr1	25756506	25757505	+	cg00450060; cg00576639; cg01136232; cg05062148; cg09154213; cg13979066; cg15640062; cg16387947; cg21577547; cg22019094; cg23935120; cg24458428
LDLRAP1_1	LDLRAP1	chr1	25869109	25870108	+	cg09261020; cg19550733; cg20287514; cg20458124; cg20490126; cg21269758; cg24553728
MAN1C1_1	MAN1C1	chr1	25942959	25943958	+	cg06080267; cg20333927
SEPN1_1	SELENON	chr1	26125695	26126694	+	cg07352544; cg10584797; cg12749636; cg15156836; cg16336056; cg16724196; cg23931558
MTFR1L_1	MTFR1L	chr1	26145480	26146479	+	cg03414631; cg11688628; cg11828509; cg13876650; cg22871604; cg24532665; cg24596570
MTFR1L_2	MTFR1L	chr1	26145710	26146709	+	cg03414631; cg07144162; cg11688628; cg11828509; cg13876650; cg15891716; cg22871604; cg24532665; cg24596570
MTFR1L_4	MTFR1L	chr1	26146367	26147366	+	cg01380356; cg02745632; cg03534305; cg07144162; cg10241147; cg10327320; cg11240755; cg15891716; cg22629170; cg24596570
AUNIP_1	AUNIP	chr1	26185898	26186897	-	cg00224299; cg01053463; cg06446937; cg11383397; cg16486059; cg20302420
PAQR7_1	PAQR7	chr1	26201997	26202996	-	cg01625783; cg04677938; cg09060093; cg26937868
PAQR7_2	PAQR7	chr1	26219066	26220065	-	cg24809011
STMN1_1	STMN1	chr1	26232900	26233899	-	cg01811796; cg02386921; cg03210277; cg04471507; cg08134856; cg09796501; cg11709544; cg14076195; cg19362196; cg20685674; cg23323671; cg26314868
PAFAH2_1	PAFAH2	chr1	26324544	26325543	-	cg02858843; cg04108612; cg04722168; cg15547662; cg15690092; cg20383084; cg26001750
SLC30A2_1	SLC30A2	chr1	26372599	26373598	-	cg00703260; cg03987192; cg07766612; cg10501085; cg18303360; cg19895786; cg21957156
TRIM63_1	TRIM63	chr1	26394111	26395110	-	cg13998293; cg24685778
PDIK1L_2	PDIK1L	chr1	26436667	26437666	+	cg00947586; cg13788820; cg20139898; cg22388161; cg22436229; cg27547812; cg27586682
PDIK1L_1	PDIK1L	chr1	26437330	26438329	+	cg10199164; cg19411708; cg20139898; cg22388161; cg27547812; cg27586682
FAM110D_1	FAM110D	chr1	26484581	26485580	+	cg11643099; cg13462544
ZNF593_1	ZNF593	chr1	26495429	26496428	+	cg02926005; cg04852280; cg08729059; cg13490966; cg15543769; cg15934879; cg16003040; cg19251549; cg21851967; cg23267217; cg24593630; cg24930443
CNKSR1_1	CNKSR1	chr1	26503009	26504008	+	cg00147160; cg00300879; cg09890400; cg10096100; cg23602478; cg26412358
CATSPER4_1	CATSPER4	chr1	26516104	26517103	+	cg00540238; cg01768342; cg04573872; cg10121294; cg17158829
CEP85_1	CEP85	chr1	26559702	26560701	+	cg04025590; cg10539565; cg11529190; cg12744634; cg13151135; cg13687998; cg21410994; cg22494505; cg25023241; cg27557317
SH3BGRL3_1	SH3BGRL3	chr1	26605601	26606600	+	cg01294686; cg01414934; cg14788334
UBXN11_1	UBXN11	chr1	26633117	26634116	-	cg00852783; cg00938395; cg01614726; cg02299586; cg04990556; cg06641938; cg10209391; cg14082413; cg18565103; cg23679662; cg27629931
ZNF683_2	ZNF683	chr1	26699231	26700230	-	cg06114363; cg10705251
LIN28A_1	LIN28A	chr1	26736319	26737318	+	cg02388865; cg03226958; cg05768558; cg07095205; cg14011486; cg18634211; cg19706817; cg22029297; cg27391649
DHDDS_1	DHDDS	chr1	26757827	26758826	+	cg00792938; cg02737609; cg06577005; cg08876662; cg10837265; cg14254745; cg16720365; cg17218045; cg17836940; cg18234561; cg21907877; cg22377913
HMGN2_1	HMGN2	chr1	26798008	26799007	+	cg06758143; cg10577937; cg14728276; cg14989462; cg17154022; cg20345978; cg21644096
RPS6KA1_1	RPS6KA1	chr1	26855263	26856262	+	cg01031251; cg12729822; cg22512670; cg26515186
ARID1A_1	ARID1A	chr1	27021534	27022533	+	cg04081153; cg04360147; cg14851949; cg17385674; cg24542126; cg25601319
PIGV_3	PIGV	chr1	27112560	27113559	+	cg13391849; cg24313303
PIGV_2	PIGV	chr1	27112791	27113790	+	cg01791104; cg07782886; cg13391849; cg14037036; cg15110463; cg21863499; cg24313303
ZDHHC18_2	ZDHHC18	chr1	27113454	27114453	+	cg00114008; cg01791104; cg07782886; cg08231251; cg12806381; cg13391849; cg14037036; cg14557189; cg15110463; cg17739026; cg19634537; cg21863499; cg23283076; cg26899490
PIGV_4	PIGV	chr1	27113502	27114501	+	cg00114008; cg01791104; cg07782886; cg08231251; cg12806381; cg13391849; cg14037036; cg14557189; cg15110463; cg17739026; cg19634537; cg21863499; cg23283076; cg26899490
PIGV_1	PIGV	chr1	27113690	27114689	+	cg00114008; cg01791104; cg02375201; cg07782886; cg08231251; cg11699374; cg12806381; cg14557189; cg17739026; cg19634537; cg23283076; cg26899490
ZDHHC18_1	ZDHHC18	chr1	27152232	27153231	+	cg04354805; cg04427651; cg08939008
SFN_1	SFN	chr1	27188663	27189662	+	cg06720467; cg11348165; cg14333454; cg17330303; cg21950166
GPN2_1	GPN2	chr1	27216755	27217754	-	cg06083525; cg06606518; cg09174009; cg11335495; cg11524330; cg13354046; cg23489497; cg24367850; cg24939819
GPATCH3_1	GPATCH3	chr1	27226934	27227933	-	cg04971263; cg08360728; cg10504737; cg19239018; cg20595827
NR0B2_1	NR0B2	chr1	27240453	27241452	-	cg01942646; cg06650260; cg16177693; cg16762386
NUDC_1	NUDC	chr1	27247258	27248257	+	cg02107269; cg03549695; cg10023926; cg13399755; cg16417937; cg25027091; cg26606628; cg27400644
TRNP1_2	TRNP1	chr1	27286029	27287028	+	cg02221424; cg09847789; cg10706454; cg13896157; cg15587508
TRNP1_1	TRNP1	chr1	27319194	27320193	+	cg02555074; cg06419258; cg12396969; cg12699080; cg17897694; cg19027507; cg24251497; cg24943329
FAM46B_1	TENT5B	chr1	27339331	27340330	-	cg05642308; cg07399977; cg08830553; cg09007163; cg22395192; cg24481381
SLC9A1_1	SLC9A1	chr1	27481110	27482109	-	cg11743054; cg15076659; cg17856610; cg22367705; cg26151283
SLC9A1_2	SLC9A1	chr1	27481302	27482301	-	cg11743054; cg15076659; cg17856610; cg22367705; cg26151283
WDTC1_1	WDTC1	chr1	27560153	27561152	+	cg00757789; cg00907402; cg08459369; cg11705470; cg16740167; cg16968115; cg18590618; cg19635158; cg21824902
TMEM222_1	TMEM222	chr1	27647768	27648767	+	cg03347170; cg06839953; cg09766323; cg12399453; cg13392150; cg17215215; cg19160754; cg27265272
SYTL1_1	SYTL1	chr1	27667524	27668523	+	cg04608356; cg06745704; cg07961632; cg19588399; cg25471443
MAP3K6_1	MAP3K6	chr1	27693440	27694439	-	cg07551364; cg11163777; cg14024502; cg22501103; cg26161024
FCN3_1	FCN3	chr1	27701305	27702304	-	cg13082816
CD164L2_1	CD164L2	chr1	27709813	27710812	-	cg02152399; cg15166089; cg16400794
GPR3_1	GPR3	chr1	27718139	27719138	+	cg01048751; cg01512026; cg06057576; cg12112929; cg13380502; cg14004477; cg17185817; cg23230486
WASF2_1	WASF2	chr1	27816659	27817658	-	cg00307483; cg03436453; cg06204838; cg14887509; cg16406658; cg17798192; cg21870784; cg24162579; cg25132696
FGR_1	FGR	chr1	27961644	27962643	-	cg00065048; cg09845000
IFI6_1	IFI6	chr1	27998693	27999692	-	cg00695077; cg04405266; cg07898857; cg10957680; cg12528016; cg20227766
FAM76A_1	FAM76A	chr1	28051506	28052505	+	cg00172330; cg02905426; cg03448816; cg07242783; cg09828721; cg12099357; cg18881776; cg18936052
STX12_1	STX12	chr1	28098774	28099773	+	cg00668034; cg02391432; cg03766823; cg24717891
PPP1R8_2	PPP1R8	chr1	28156208	28157207	+	cg09009042; cg13880889; cg15707455; cg16702520
PPP1R8_1	PPP1R8	chr1	28156336	28157335	+	cg09009042; cg13880889; cg15707455; cg16702520
THEMIS2_1	THEMIS2	chr1	28198066	28199065	+	cg00338002; cg03526503; cg06936079; cg09579933; cg19251242; cg25015504; cg27565366
RPA2_1	RPA2	chr1	28241076	28242075	-	cg00533620; cg01789150; cg02077165; cg04788931; cg05786725; cg05871607; cg08169949; cg11542231; cg13910983; cg22711679; cg26339992
RPA2_2	RPA2	chr1	28241226	28242225	-	cg00533620; cg01789150; cg02077165; cg04788931; cg05786725; cg05871607; cg08169949; cg13910983; cg22711679
SMPDL3B_1	SMPDL3B	chr1	28260551	28261550	+	cg22421699
XKR8_1	XKR8	chr1	28285081	28286080	+	cg06956652; cg21775279; cg23068821; cg24458833
XKR8_2	XKR8	chr1	28285521	28286520	+	cg00265863; cg00563229; cg06352370; cg20809881; cg24091371; cg24311947; cg24458833
EYA3_1	EYA3	chr1	28415111	28416110	-	cg06319327; cg10965041; cg13690588; cg15594905; cg26411549; cg26821498; cg27498304
EYA3_2	EYA3	chr1	28503191	28504190	-	cg18468844
PTAFR_2	PTAFR	chr1	28503752	28504751	-	cg00534684; cg04724866; cg07821160; cg22043936
PTAFR_1	PTAFR	chr1	28520357	28521356	-	cg00845319; cg19371286; cg19808587
DNAJC8_1	DNAJC8	chr1	28559530	28560529	-	cg01245356; cg07424927; cg09822291; cg21577315; cg26058965
ATPIF1_1	ATP5IF1	chr1	28561646	28562645	+	cg07318049; cg16834431; cg20569141; cg20801348
DNAJC8_2	DNAJC8	chr1	28562921	28563920	-	cg13436232
SESN2_1	SESN2	chr1	28585046	28586045	+	cg02737621; cg06754224; cg08729985; cg15099410; cg16577607; cg25973092; cg27427051
PHACTR4_1	PHACTR4	chr1	28695263	28696262	+	cg01446477; cg03132197; cg04384245; cg05345116; cg12055914; cg21647780
RCC1_1	RCC1	chr1	28831567	28832566	+	cg08935021; cg16013246; cg23738833; cg25775721
RCC1_3	RCC1	chr1	28832890	28833889	+	cg16013618; cg22238707; cg24469114; cg26419621
RCC1_2	RCC1	chr1	28843775	28844774	+	cg01018002; cg01551176; cg05047493; cg08164852; cg10512748; cg22163490
TRNAU1AP_1	TRNAU1AP	chr1	28878608	28879607	+	cg02779230; cg07398558; cg10932048; cg11726827; cg15064598; cg23241663
RAB42_2	RAB42	chr1	28917786	28918785	+	cg04606722; cg04896949; cg23084986
RAB42_1	RAB42	chr1	28918025	28919024	+	cg04606722; cg04896949
TAF12_1	TAF12	chr1	28969528	28970527	-	cg00599376; cg01557753; cg03747028; cg03915268; cg07343000; cg07898057; cg10024281; cg11651904; cg13148469; cg20117778; cg22516213; cg23543604
GMEB1_1	GMEB1	chr1	28994307	28995306	+	cg02589538; cg09061317; cg11336539; cg16817034; cg21809210; cg24675730
YTHDF2_2	YTHDF2	chr1	29062335	29063334	+	cg03375056; cg03731740; cg07397372; cg13242658; cg20003805; cg20388635; cg21735376; cg25273602
YTHDF2_1	YTHDF2	chr1	29062463	29063462	+	cg03731740; cg07397372; cg13242658; cg20003805; cg20388635; cg21735376; cg25273602; cg25875824
EPB41_1	EPB41	chr1	29212626	29213625	+	cg11226328
EPB41_2	EPB41	chr1	29240092	29241091	+	cg01834027; cg12400725; cg18883836; cg20407522
TMEM200B_2	TMEM200B	chr1	29449191	29450190	-	cg00866556; cg07556059; cg08258259; cg08467760
TMEM200B_1	TMEM200B	chr1	29450395	29451394	-	cg05124308; cg11296230; cg13548601; cg16117248; cg19716902; cg20819218; cg23905374
TAF12_2	TAF12	chr1	29508371	29509370	-	cg05157318; cg06874758; cg18436203; cg26308425
SRSF4_1	SRSF4	chr1	29508400	29509399	-	cg05157318; cg06874758; cg18436203; cg26308425
MECR_1	MECR	chr1	29557426	29558425	-	cg03024714; cg03459646; cg08252934; cg12802086; cg19159602
PTPRU_1	PTPRU	chr1	29562045	29563044	+	cg23987876
MATN1_1	MATN1	chr1	31196422	31197421	-	cg01022916; cg14183455; cg17461278; cg24531825
LAPTM5_1	LAPTM5	chr1	31230611	31231610	-	cg08463932; cg10001720
SDC3_1	SDC3	chr1	31381595	31382594	-	cg07959046; cg16104283; cg19653440
PUM1_1	PUM1	chr1	31538554	31539553	-	cg00035237; cg06537625; cg07841367; cg14254853; cg22015284; cg22866085; cg23281075; cg23653835; cg24710886
SNRNP40_1	SNRNP40	chr1	31769619	31770618	-	cg03605784; cg03856286; cg08734125; cg08778586; cg11531932; cg12418357; cg14837478; cg17748167; cg20410415; cg21417843; cg22706424; cg25469212
ZCCHC17_1	ZCCHC17	chr1	31768890	31769889	+	cg03605784; cg08734125; cg08778586; cg08934492; cg10153848; cg14837478; cg21417843; cg22706424; cg25469212
FABP3_1	FABP3	chr1	31845913	31846912	-	cg01414687; cg05226707; cg07345934; cg14407437; cg15833534; cg18368411; cg19316148; cg20318096; cg24539573
SERINC2_1	SERINC2	chr1	31885071	31886070	+	cg01849198; cg07924387; cg14781190; cg24693287; cg26315753; cg26360484
TINAGL1_1	TINAGL1	chr1	32041127	32042126	+	cg00541683; cg03314569; cg10530055; cg15079885; cg15120085; cg16103203; cg22855405; cg24873592
HCRTR1_1	HCRTR1	chr1	32082310	32083309	+	cg01639898; cg07047963; cg11573219
PEF1_1	PEF1	chr1	32110467	32111466	-	cg02288777; cg06226431; cg11140606; cg11955456; cg13218803; cg15642704; cg18216455; cg19273467; cg24540109
ADGRB2_2	ADGRB2	chr1	32223848	32224847	-	cg22385297
ADGRB2_1	ADGRB2	chr1	32229641	32230640	-	cg01653445; cg03116642; cg07142668; cg16704678; cg24048759
KHDRBS1_1	KHDRBS1	chr1	32478482	32479481	+	cg00166706; cg02996314; cg06512514
TMEM39B_1	TMEM39B	chr1	32537578	32538577	+	cg06987881; cg07817883; cg09662747; cg16650530
KPNA6_1	KPNA6	chr1	32572668	32573667	+	cg04850370; cg08664665; cg10241671; cg10332202; cg10694959; cg11738286; cg18397023
TXLNA_1	TXLNA	chr1	32644355	32645354	+	cg02232875; cg02851517; cg03523740; cg04031504; cg07222263; cg17517854; cg20457193; cg20846236
TXLNA_2	TXLNA	chr1	32644677	32645676	+	cg02232875; cg02851517; cg03523740; cg04031504; cg07222263; cg13170450; cg14084730; cg17517854; cg20457193; cg20846236
CCDC28B_1	CCDC28B	chr1	32665233	32666232	+	cg01788396; cg02286990; cg04856896; cg10520319; cg22348752; cg23972298
CCDC28B_2	CCDC28B	chr1	32666313	32667312	+	cg20466166; cg22083815
IQCC_1	IQCC	chr1	32670283	32671282	+	cg01154193; cg06087962; cg16512755; cg17798347; cg19721787; cg23805785; cg23885562; cg24141078; cg27582994
DCDC2B_1	DCDC2B	chr1	32673701	32674700	+	cg00293644
EIF3I_2	EIF3I	chr1	32686370	32687369	+	cg26073060; cg26093687
EIF3I_1	EIF3I	chr1	32687019	32688018	+	cg05350266; cg08129048; cg14992253; cg14995716; cg16529530; cg18270627; cg21931991; cg26219182
LCK_2	LCK	chr1	32738733	32739732	+	cg10325497; cg17223520; cg20239639
HDAC1_1	HDAC1	chr1	32756716	32757715	+	cg04967775; cg06473843; cg10842753; cg14172124; cg20002354; cg20793809
HDAC1_3	HDAC1	chr1	32756852	32757851	+	cg03762702; cg04967775; cg06473843; cg10842753; cg14172124; cg20002354; cg20793809; cg26115470
MARCKSL1_1	MARCKSL1	chr1	32801824	32802823	-	cg00082497; cg00556029; cg02398682; cg02455803; cg04348222; cg06221946; cg06434451; cg09072560
TSSK3_2	TSSK3	chr1	32826790	32827789	+	cg01555014; cg04093047; cg08843283; cg11167537; cg12064008; cg16379513; cg19921279
TSSK3_1	TSSK3	chr1	32827151	32828150	+	cg00873050; cg01555014; cg04093047; cg08859095; cg11167537; cg12064008; cg15061530; cg19921279; cg21172540; cg22045990
BSDC1_1	BSDC1	chr1	32860019	32861018	-	cg04311227; cg04885470; cg05221875; cg06713267; cg15654964
ZBTB8A_2	ZBTB8A	chr1	33003795	33004794	+	cg04260867; cg05272157
ZBTB8A_1	ZBTB8A	chr1	33004053	33005052	+	cg04260867; cg16259859; cg25109026
ZBTB8OS_1	ZBTB8OS	chr1	33116136	33117135	-	cg05797186; cg06526778; cg09036220; cg13641837; cg16148416; cg20740619; cg22358606; cg22857567; cg23016766; cg26131911
ZBTB8OS_2	ZBTB8OS	chr1	33116523	33117522	-	cg06526778; cg09036220; cg10545927; cg13641837; cg16148416; cg22358606; cg22857567; cg23016766
RBBP4_1	RBBP4	chr1	33115822	33116821	+	cg05797186; cg06526778; cg09036220; cg13641837; cg16396527; cg18758482; cg20740619; cg22857567; cg23016766; cg26131911
RBBP4_2	RBBP4	chr1	33116348	33117347	+	cg06526778; cg09036220; cg13641837; cg16148416; cg22358606; cg22857567; cg23016766; cg26131911
KIAA1522_1	KIAA1522	chr1	33230286	33231285	+	cg06786238; cg16007395; cg17327404; cg21167532; cg23097296
YARS_1	YARS1	chr1	33282949	33283948	-	cg00959725; cg02504327; cg05136099; cg06368569; cg06635431; cg09755102; cg14831266; cg24310460; cg25153669; cg26430083; cg26816552
S100PBP_1	S100PBP	chr1	33282265	33283264	+	cg00959725; cg04234170; cg04360557; cg05136099; cg25153669
YARS_2	YARS1	chr1	33283744	33284743	-	cg01792532; cg06635431; cg14831266; cg23150609; cg26816552
FNDC5_1	FNDC5	chr1	33336503	33337502	-	cg17470061; cg20951444; cg27511208
HPCA_2	HPCA	chr1	33350608	33351607	+	cg11524235; cg12140975
HPCA_1	HPCA	chr1	33351105	33352104	+	cg11189532; cg11524235; cg12140975; cg14119350; cg21604358; cg24417499
TMEM54_1	TMEM54	chr1	33366980	33367979	-	cg12598340; cg17832212
RNF19B_1	RNF19B	chr1	33430400	33431399	-	cg04680037; cg05623957; cg08635130; cg09558224; cg10014674; cg10878768; cg27526149
AK2_1	AK2	chr1	33502470	33503469	-	cg00114084; cg01620569; cg05117633; cg15822908; cg16484018; cg19647301; cg23811096; cg24858658
AZIN2_1	AZIN2	chr1	33545767	33546766	+	cg03962411; cg07926531; cg12731430; cg13099847; cg14150071; cg17500915; cg17826324; cg22189725; cg23661309; cg24724877
TRIM62_2	TRIM62	chr1	33647284	33648283	-	cg04155348; cg11426590; cg17932726; cg19623875
TRIM62_1	TRIM62	chr1	33647632	33648631	-	cg11426590
ZNF362_1	ZNF362	chr1	33720249	33721248	+	cg02824873; cg03767970
PHC2_1	PHC2	chr1	33815490	33816489	-	cg00890378; cg01741932; cg03651583; cg05819172; cg10628982; cg15014010; cg22397446; cg25005345
PHC2_2	PHC2	chr1	33896686	33897685	-	cg06899053; cg13640100; cg17161743
ZSCAN20_1	ZSCAN20	chr1	33937263	33938262	+	cg02487499; cg06668155; cg13303553; cg14041778; cg18085998; cg18139020; cg22795212
HMGB4_1	HMGB4	chr1	34328691	34329690	+	cg05723953; cg18327772; cg27559224
CSMD2_1	CSMD2	chr1	34630821	34631820	-	cg02492778; cg10588150; cg15654121; cg19228118; cg21102477; cg23442151; cg23921342; cg24236085; cg24558425
C1orf94_1	C1orf94	chr1	34631531	34632530	+	cg01445580; cg24558425; cg25025247
C1orf94_2	C1orf94	chr1	34631635	34632634	+	cg01445580; cg05382123; cg21197216; cg25025247; cg25772827
GJB5_1	GJB5	chr1	35219659	35220658	+	cg02861541; cg07014349; cg25373430
GJB3_1	GJB3	chr1	35245826	35246825	+	cg00259249; cg03760490; cg09178385; cg13488851
GJB3_3	GJB3	chr1	35246049	35247048	+	cg00259249; cg09178385; cg13488851
GJB3_2	GJB3	chr1	35246988	35247987	+	cg00492873; cg04370730; cg13429414; cg15512835; cg18262616
GJA4_1	GJA4	chr1	35257611	35258610	+	cg00416130; cg02902318; cg07070934; cg10106804; cg22558673
SMIM12_1	SMIM12	chr1	35325328	35326327	-	cg07176146; cg15355395; cg17804627; cg19244640; cg19275040; cg20913782; cg23276912; cg27444150
ZMYM6_1	ZMYM6	chr1	35497281	35498280	-	cg05004785; cg08142775; cg15315630; cg22459359
ZMYM6_2	ZMYM6	chr1	35497536	35498535	-	cg08142775
AGO4_1	AGO4	chr1	35544003	35545002	+	cg05122644; cg08453486; cg16238000; cg23686365
ZMYM1_1	ZMYM1	chr1	35544003	35545002	+	cg05122644; cg08453486; cg16238000; cg23686365
SFPQ_1	SFPQ	chr1	35658736	35659735	-	cg03728813; cg05793409; cg12615100; cg15486282; cg15582311; cg20800296; cg21248774; cg23731054
KIAA0319L_2	KIAA0319L	chr1	36020568	36021567	-	cg24940583
KIAA0319L_1	KIAA0319L	chr1	36022994	36023993	-	cg02711976; cg07905888; cg08378356; cg10709343; cg10905247; cg12106731; cg18881764; cg19524049; cg26260588; cg26669410; cg27564656
NCDN_1	NCDN	chr1	36022432	36023431	+	cg07905888; cg08378356; cg10905247; cg12106731; cg14181387; cg26260588; cg26669410; cg27564656
NCDN_2	NCDN	chr1	36023699	36024698	+	cg10709343; cg14772955; cg15272684; cg16015113; cg18881764; cg19524049
TFAP2E_1	TFAP2E	chr1	36037926	36038925	+	cg00149492; cg09364688; cg13558810; cg22851880
PSMB2_1	PSMB2	chr1	36107110	36108109	-	cg09070503; cg17948627; cg18323922
C1orf216_1	C1orf216	chr1	36184475	36185474	-	cg00171947; cg16144447; cg26235710
CLSPN_1	CLSPN	chr1	36235558	36236557	-	cg00543329; cg01515806; cg04263115; cg06100291; cg07807957; cg10246273; cg21394787; cg26190281
AGO4_2	AGO4	chr1	36272248	36273247	+	cg16019273
AGO4_3	AGO4	chr1	36272762	36273761	+	cg16019273; cg16311344; cg24352618
AGO1_2	AGO1	chr1	36334419	36335418	+	cg09752398
AGO1_1	AGO1	chr1	36347827	36348826	+	cg01780585; cg01928574; cg06561166; cg13675280; cg24003898
AGO3_2	AGO3	chr1	36395330	36396329	+	cg07952011; cg09863749; cg14308291; cg22615819; cg24196046
AGO3_1	AGO3	chr1	36395864	36396863	+	cg03988279; cg06350612; cg07952011; cg08138025; cg09863749; cg14308291; cg14669906; cg22615819; cg24196046
AGO3_3	AGO3	chr1	36412018	36413017	+	cg06206086
TEKT2_1	TEKT2	chr1	36548716	36549715	+	cg02575937; cg27506609
ADPRHL2_1	ADPRS	chr1	36553507	36554506	+	cg06814637; cg12277532; cg17877898; cg19252108
COL8A2_2	COL8A2	chr1	36565805	36566804	-	cg19046959; cg22380322
COL8A2_1	COL8A2	chr1	36591331	36592330	-	cg27042226
TRAPPC3_1	TRAPPC3	chr1	36615077	36616076	-	cg00039326; cg08435079; cg08909156; cg09763865; cg11693425; cg19822229; cg24626850
MAP7D1_2	MAP7D1	chr1	36620523	36621522	+	cg06790326; cg08000336
MAP7D1_1	MAP7D1	chr1	36620794	36621793	+	cg05134831; cg06790326; cg08000336
THRAP3_1	THRAP3	chr1	36689059	36690058	+	cg00115101; cg09806633; cg11916186; cg12900942; cg16358438; cg16956745; cg24458400
STK40_1	STK40	chr1	36851506	36852505	-	cg07787248; cg15573879; cg17971578; cg19809977; cg22428023; cg27546682
STK40_2	STK40	chr1	36852122	36853121	-	cg00913954; cg17971578
LSM10_1	LSM10	chr1	36863497	36864496	-	cg00648152; cg07175367; cg13962513; cg15387272; cg20948151
OSCP1_1	OSCP1	chr1	36916039	36917038	-	cg00578252; cg03954991; cg06367472; cg09514174; cg09662887; cg10035922; cg11596009; cg11798976; cg12630409; cg15725228
MRPS15_1	MRPS15	chr1	36929973	36930972	-	cg01430725; cg08198370; cg13390007; cg16699316; cg19816734; cg23814129
CSF3R_1	CSF3R	chr1	36948504	36949503	-	cg07285167; cg13084345; cg14523574
GRIK3_1	GRIK3	chr1	37500204	37501203	-	cg06165395; cg16379885; cg16599703; cg19206040; cg19727439; cg24673742
ZC3H12A_2	ZC3H12A	chr1	37939040	37940039	+	cg03140118; cg06921501; cg12600418; cg15949277; cg24635860; cg26007664
ZC3H12A_1	ZC3H12A	chr1	37939192	37940191	+	cg03129643; cg03140118; cg06921501; cg08706837; cg12600418; cg15949277; cg17161388; cg19644445; cg24635860; cg26007664; cg26309987
MEAF6_1	MEAF6	chr1	37980345	37981344	-	cg01711073; cg02984632; cg05721830; cg13939431
SNIP1_1	SNIP1	chr1	38019884	38020883	-	cg00939211; cg10205642; cg21117584; cg22621063; cg26624273; cg26685501; cg27445106
DNALI1_1	DNALI1	chr1	38021592	38022591	+	cg02930200; cg11397548; cg12696750; cg21488617; cg22128488
GNL2_1	GNL2	chr1	38061526	38062525	-	cg16573901; cg17004373; cg17886164; cg19908139
RSPO1_2	RSPO1	chr1	38100305	38101304	-	cg03654735; cg04878955; cg10573018; cg12391690; cg13448605; cg22063989; cg26519919
RSPO1_1	RSPO1	chr1	38100552	38101551	-	cg03654735; cg10573018; cg12391690; cg22063989; cg26519919
C1orf109_2	C1orf109	chr1	38156191	38157190	-	cg03989610; cg06639121; cg06917450; cg12339802; cg13197285; cg13213419; cg14654194; cg16580496; cg21933021; cg22449745; cg24088508; cg27170260
C1orf109_1	C1orf109	chr1	38157904	38158903	-	cg05262634; cg08641750; cg14374347; cg15626777; cg16341373; cg27170383
CDCA8_1	CDCA8	chr1	38157199	38158198	+	cg03714163; cg05262634; cg08641750; cg12751733; cg14374347; cg14522793; cg15626777; cg16341373; cg18172330; cg27170383
EPHA10_1	EPHA10	chr1	38230782	38231781	-	cg00667938; cg01796781; cg06163371; cg07447922; cg18537001; cg21306240; cg21439231; cg26653529
MANEAL_1	MANEAL	chr1	38258530	38259529	+	cg00801514; cg03946269; cg06214983; cg07003115; cg08657424; cg26828057; cg27291080
C1orf122_2	C1orf122	chr1	38272740	38273739	+	cg04987149; cg11415705; cg18151068
YRDC_1	YRDC	chr1	38273840	38274839	-	cg04299080; cg04879451; cg09148975; cg11165357; cg17239678; cg17829314
C1orf122_1	C1orf122	chr1	38272961	38273960	+	cg04987149; cg11415705; cg17239678; cg18151068; cg24054508
MTF1_1	MTF1	chr1	38325254	38326253	-	cg04304494; cg07931069; cg13987712; cg16249798; cg16707128; cg19895474
INPP5B_1	INPP5B	chr1	38412713	38413712	-	cg17489086
SF3A3_1	SF3A3	chr1	38455684	38456683	-	cg04339290; cg05004431; cg09550293; cg11664456; cg12481786; cg16555761; cg21401737; cg25682936; cg26398791
SF3A3_3	SF3A3	chr1	38461786	38462785	-	cg04673462; cg18451016
FHL3_1	FHL3	chr1	38471176	38472175	-	cg05045781; cg13132404; cg13919420; cg15632862; cg20561908
SF3A3_2	SF3A3	chr1	38471177	38472176	-	cg05045781; cg13132404; cg13919420; cg15632862; cg20561908
UTP11_1	UTP11	chr1	38477417	38478416	+	cg06175512; cg08909930; cg10888390; cg15504459; cg16227703; cg17428744
RRAGC_1	RRAGC	chr1	39325411	39326410	-	cg02155829; cg09938328; cg13801712; cg15687240; cg15985196; cg17593391; cg22850304; cg25970120
AKIRIN1_2	AKIRIN1	chr1	39324607	39325606	+	cg02155829; cg07210462; cg12065799; cg14759249; cg15687240; cg15985196; cg23495059; cg25015674
MYCBP_2	MYCBP	chr1	39338694	39339693	-	cg00521598; cg01515913; cg05598064; cg08648409; cg10557460; cg11661269; cg12792157; cg21785781; cg24441975; cg24506149
MYCBP_1	MYCBP	chr1	39339010	39340009	-	cg00521598; cg01515913; cg01562897; cg05598064; cg08648409; cg10557460; cg11661269; cg21785781; cg24441975; cg24506149
GJA9_1	GJA9	chr1	39347249	39348248	-	cg10234007
RHBDL2_1	RHBDL2	chr1	39407490	39408489	-	cg08209422; cg10500653; cg23257461
AKIRIN1_1	AKIRIN1	chr1	39455971	39456970	+	cg11741421; cg13549152; cg17495092; cg19370322; cg19675684
NDUFS5_1	NDUFS5	chr1	39491033	39492032	+	cg07388493; cg13195796; cg16603713
BMP8A_1	BMP8A	chr1	39956319	39957318	+	cg04923576; cg08748615; cg09232440; cg15947940; cg27567593
HEYL_1	HEYL	chr1	40105296	40106295	-	cg05720261; cg06154570; cg12160637; cg17449954; cg17602126; cg23037132
HEYL_2	HEYL	chr1	40105646	40106645	-	cg06154570; cg12160637; cg17449954; cg17602126; cg23037132
NT5C1A_1	NT5C1A	chr1	40137769	40138768	-	cg00990022; cg01656955; cg06209491; cg18862767
HPCAL4_1	HPCAL4	chr1	40157094	40158093	-	cg01775082; cg02495604; cg03578662; cg07317551; cg15322430; cg16040504; cg18285309; cg19320564; cg21011110; cg22827640; cg25031380
HPCAL4_2	HPCAL4	chr1	40157347	40158346	-	cg01775082; cg02495604; cg07317551; cg21011110
PPIE_1	PPIE	chr1	40203575	40204574	+	cg01941586; cg02773041; cg04918900; cg19912559; cg24920358
BMP8B_1	BMP8B	chr1	40254517	40255516	-	cg00758584; cg02297616; cg03741406; cg04858616; cg08551248; cg13458335; cg18108008; cg18217145; cg19613400
TRIT1_1	TRIT1	chr1	40349166	40350165	-	cg02965157; cg06717841; cg16600869; cg22691587; cg24119077; cg25272712
MYCL_1	MYCL	chr1	40367668	40368667	-	cg00040446; cg04023370; cg11653406; cg15355146; cg17514654; cg19319228; cg20462899; cg23068133; cg23922040; cg27650434
MFSD2A_1	MFSD2A	chr1	40419831	40420830	+	cg01869896; cg03317400; cg03434149; cg10101749; cg10313417; cg10390736; cg13181052; cg15978014; cg16796590; cg18885365; cg19694978; cg23962483; cg27173717
CAP1_2	CAP1	chr1	40504923	40505922	+	cg02998018; cg16219264
CAP1_1	CAP1	chr1	40505441	40506440	+	cg00695362; cg01511126; cg02998018; cg05303289; cg09182986; cg09547219; cg15719572; cg16219264; cg17013432; cg20968010; cg26690232
PPT1_1	PPT1	chr1	40562914	40563913	-	cg15392351; cg18212197
RLF_1	RLF	chr1	40626070	40627069	+	cg00321065; cg01101221; cg01918888; cg04998419; cg08707192; cg09955859
TMCO2_1	TMCO2	chr1	40712620	40713619	+	cg18124737
ZMPSTE24_2	ZMPSTE24	chr1	40722744	40723743	+	cg05565282; cg08732611; cg13502356; cg13683282; cg18179124
ZMPSTE24_1	ZMPSTE24	chr1	40722919	40723918	+	cg05565282; cg08732611; cg09795680; cg13502356; cg13683282; cg16044925; cg16418374; cg18179124
COL9A2_1	COL9A2	chr1	40782944	40783943	-	cg04100190; cg12733396; cg14844588; cg18186394; cg23847109; cg26710722
SMAP2_1	SMAP2	chr1	40838410	40839409	+	cg10700435
SMAP2_3	SMAP2	chr1	40839314	40840313	+	cg01921777; cg04668164; cg07499546; cg09556632; cg10994596
ZFP69B_1	ZFP69B	chr1	40914798	40915797	+	cg03315476; cg03648823; cg15324448; cg21162694; cg25632203; cg26898064
ZFP69B_3	ZFP69B	chr1	40915266	40916265	+	cg03315476; cg03648823; cg12610061; cg15324448; cg15518042; cg19243939; cg21162694; cg25632203; cg26898064
ZFP69_1	ZFP69	chr1	40941973	40942972	+	cg05657805; cg16658130
EXO5_1	EXO5	chr1	40973450	40974449	+	cg02892595; cg04933954; cg04936970; cg20771287; cg26776069
ZNF684_1	ZNF684	chr1	40973451	40974450	+	cg02892595; cg04933954; cg04936970; cg20771287; cg26776069
ZNF684_2	ZNF684	chr1	40996244	40997243	+	cg04910638; cg06772644; cg06869003; cg10521267; cg12528403; cg12753851; cg24657520
ZNF684_3	ZNF684	chr1	40996357	40997356	+	cg02290803; cg04910638; cg06772644; cg06869003; cg10521267; cg12528403; cg12753851; cg16904090; cg24657520; cg25195960
RIMS3_2	RIMS3	chr1	41131339	41132338	-	cg04863573; cg07147358; cg21431125
NFYC_1	NFYC	chr1	41156387	41157386	+	cg01414845; cg07807690; cg10336144; cg13735974; cg14796708; cg26783428; cg27386837
NFYC_3	NFYC	chr1	41156590	41157589	+	cg01414845; cg07807690; cg10336144; cg13730534; cg13735974; cg14796708; cg26783428; cg27386837
RIMS3_1	RIMS3	chr1	41157728	41158727	-	cg09022163; cg10710306; cg11523685; cg20458812; cg24374857
NFYC_2	NFYC	chr1	41174049	41175048	+	cg16167741
KCNQ4_1	KCNQ4	chr1	41248497	41249496	+	cg16294363; cg19254479; cg24884207
CTPS1_2	CTPS1	chr1	41444000	41444999	+	cg00328724; cg01002622; cg09801607; cg10122267; cg15043057; cg17045772; cg22224597
CTPS1_1	CTPS1	chr1	41444438	41445437	+	cg00328724; cg01002622; cg08114812; cg09801607; cg10122267; cg14852486; cg15043057; cg17045772; cg22224597
SLFNL1_1	SLFNL1	chr1	41487387	41488386	-	cg00842602; cg00960373; cg02331769; cg14853406; cg22005565
SCMH1_1	SCMH1	chr1	41707781	41708780	-	cg02073318; cg03387723; cg09162315; cg11403890
EDN2_1	EDN2	chr1	41950344	41951343	-	cg08460875; cg14202907; cg14978637
HIVEP3_3	HIVEP3	chr1	42384346	42385345	-	cg03884592; cg15644324; cg15937073; cg17098103; cg25607920; cg26038582
HIVEP3_1	HIVEP3	chr1	42501595	42502594	-	cg00321642; cg11016194; cg13547925; cg15818358; cg24323341
GUCA2B_1	GUCA2B	chr1	42618092	42619091	+	cg00656728; cg10179693; cg11837471; cg14258285; cg14848143; cg15545316
GUCA2A_1	GUCA2A	chr1	42630406	42631405	-	cg09174829; cg09212118; cg13452215; cg17739643; cg18856261
FOXJ3_1	FOXJ3	chr1	42800893	42801892	-	cg01990334; cg02932026; cg09827532; cg18174678; cg19093397; cg19724668; cg24592462; cg24877558
FOXJ3_2	FOXJ3	chr1	42801541	42802540	-	cg18174678
RIMKLA_1	RIMKLA	chr1	42845476	42846475	+	cg13199589; cg14778711; cg21774736; cg25593916
CCDC30_3	CCDC30	chr1	42920789	42921788	+	cg06346081; cg06520846; cg24056223; cg26059078
ZMYND12_1	ZMYND12	chr1	42921917	42922916	-	cg11332388; cg18153326; cg18438837; cg18794664
ZMYND12_2	ZMYND12	chr1	42922109	42923108	-	cg18153326; cg18794664
PPCS_1	PPCS	chr1	42921225	42922224	+	cg06346081; cg06520846; cg09260158; cg11332388; cg18438837; cg24056223; cg26059078
CCDC30_2	CCDC30	chr1	42921244	42922243	+	cg06346081; cg06520846; cg09260158; cg11332388; cg18153326; cg18438837; cg24056223; cg26059078
CCDC30_4	CCDC30	chr1	42921707	42922706	+	cg09260158; cg11332388; cg18153326; cg18438837; cg18794664; cg24056223
CCDC30_1	CCDC30	chr1	42927968	42928967	+	cg01664124; cg04353771; cg10332296; cg10632214; cg17458347
PPIH_1	PPIH	chr1	43123105	43124104	+	cg02150709; cg05304761; cg07503931; cg13077324; cg20988549; cg23215333
YBX1_1	YBX1	chr1	43147110	43148109	+	cg00650876; cg01561517; cg03041742; cg09029571; cg15059257; cg16306148; cg17025661; cg23252848
CLDN19_1	CLDN19	chr1	43205897	43206896	-	cg11075745; cg27507254
P3H1_1	P3H1	chr1	43232689	43233688	-	cg00451039; cg01724006; cg04342538; cg06802655; cg09348084; cg09501274; cg12108527; cg16822606; cg21881116; cg27657283
C1orf50_1	C1orf50	chr1	43231946	43232945	+	cg04342538; cg06802655; cg17973739; cg19044674; cg21881116; cg26337430
C1orf50_2	C1orf50	chr1	43232357	43233356	+	cg00451039; cg01724006; cg04342538; cg06802655; cg09501274; cg12108527; cg16822606; cg17973739; cg19044674; cg21881116
ERMAP_1	ERMAP	chr1	43281804	43282803	+	cg04498902; cg05159043; cg11580828; cg15496079; cg25193484
SVBP_2	SVBP	chr1	43283056	43284055	-	cg01782487
ERMAP_2	ERMAP	chr1	43290243	43291242	+	cg08223760; cg11987455
SVBP_1	SVBP	chr1	43312083	43313082	-	cg00912316; cg09272642; cg13855345; cg16314058; cg19552482; cg21819604; cg22613799
ZNF691_1	ZNF691	chr1	43311296	43312295	+	cg07570677; cg09272642; cg10012079; cg10040059; cg10803251; cg13855345; cg15161772; cg22613799
SLC2A1_1	SLC2A1	chr1	43424529	43425528	-	cg00102166; cg01907688; cg03106288; cg08159148; cg09824328; cg12656391; cg13790796; cg22176566; cg26681016
CFAP57_1	CFAP57	chr1	43637034	43638033	+	cg01412936; cg01728866; cg02737801; cg04031129; cg04860656; cg05129591; cg13433694; cg16725097; cg17038397; cg21780294; cg25130238
TMEM125_2	TMEM125	chr1	43734665	43735664	+	cg01244651; cg25756617
C1orf210_1	C1orf210	chr1	43751242	43752241	-	cg00500789; cg02990330; cg04289036; cg12752420; cg14036856; cg23800435; cg24464789
C1orf210_2	C1orf210	chr1	43751513	43752512	-	cg14036856
TIE1_1	TIE1	chr1	43765687	43766686	+	cg21539594; cg26195652
CDC20_1	CDC20	chr1	43823664	43824663	+	cg01651593; cg07719884; cg11950805; cg13305312; cg21869951; cg23995744; cg26607641
ELOVL1_1	ELOVL1	chr1	43833672	43834671	-	cg01614716; cg06350161; cg08936794; cg13421385; cg18540614; cg20301722; cg23963351
MED8_1	MED8	chr1	43855461	43856460	-	cg01717331; cg09172079; cg10548277; cg14084857; cg14222275; cg17006436; cg17494855; cg17864206; cg22126803
SZT2_1	SZT2	chr1	43854611	43855610	+	cg01717331; cg05704639; cg07458516; cg10548277; cg11073926; cg16045533; cg16563819; cg24476096; cg24483304; cg26805306
HYI_2	HYI	chr1	43919313	43920312	-	cg03548730; cg04391356; cg05396731; cg06755661; cg07383250; cg08172057; cg09372755; cg09514055; cg21219903; cg22797134; cg24731678; cg25151532
HYI_1	HYI	chr1	43919570	43920569	-	cg03548730; cg04391356; cg05396731; cg07383250; cg09372755; cg09514055; cg21219903; cg22797134; cg24731678; cg25151532
PTPRF_1	PTPRF	chr1	43995568	43996567	+	cg14172596; cg16570917; cg18815355
PTPRF_3	PTPRF	chr1	44062834	44063833	+	cg02078626; cg06051154; cg13455067; cg23915699; cg24877885
KDM4A_1	KDM4A	chr1	44114840	44115839	+	cg00154982; cg00979347; cg03587511; cg10968649; cg12293275; cg19743044; cg20873046; cg24324755; cg24505556; cg25841161
KDM4A_2	KDM4A	chr1	44115188	44116187	+	cg00154982; cg00979347; cg03587511; cg08552254; cg10968649; cg12293275; cg19743044; cg20873046; cg22094309; cg24324755; cg24505556; cg25841161
KDM4A_3	KDM4A	chr1	44170058	44171057	+	cg15589689
ST3GAL3_1	ST3GAL3	chr1	44172218	44173217	+	cg00704288; cg09903430; cg12619880; cg16304914
ST3GAL3_4	ST3GAL3	chr1	44302847	44303846	+	cg11704212
ARTN_2	ARTN	chr1	44397963	44398962	+	cg20276103; cg22930187
ARTN_1	ARTN	chr1	44398484	44399483	+	cg06207804; cg06526872; cg20276103; cg20452714; cg22930187
ARTN_3	ARTN	chr1	44400620	44401619	+	cg01891209; cg13392029; cg16996266; cg23212751; cg26074140
IPO13_1	IPO13	chr1	44411649	44412648	+	cg04123373; cg07070893; cg07591283; cg09032863; cg11332336; cg11395919; cg15988263; cg16985259; cg19374457; cg24058025; cg24699418; cg25047378; cg25845431
DPH2_1	DPH2	chr1	44434693	44435692	+	cg00124774; cg01971071; cg04099264; cg06790019; cg18891020; cg20577479; cg22334962; cg22344139; cg23799759; cg25955969
ATP6V0B_1	ATP6V0B	chr1	44439643	44440642	+	cg01716667; cg04400540; cg12079362; cg17598323
B4GALT2_3	B4GALT2	chr1	44443664	44444663	+	cg03936071; cg06754987; cg13458211; cg17331566; cg23001650
B4GALT2_1	B4GALT2	chr1	44443901	44444900	+	cg06754987; cg08644360; cg13458211; cg17331566; cg23001650; cg26220259
B4GALT2_4	B4GALT2	chr1	44444135	44445134	+	cg06754987; cg08644360; cg13458211; cg17331566; cg23001650; cg26220259
B4GALT2_2	B4GALT2	chr1	44444373	44445372	+	cg08644360; cg15695626; cg23001650; cg26220259
CCDC24_1	CCDC24	chr1	44456282	44457281	+	cg00649515; cg04323187; cg04921669; cg17830040; cg18161654; cg22816909
SLC6A9_3	SLC6A9	chr1	44482825	44483824	-	cg00718029; cg06807641; cg20269352; cg21573263
SLC6A9_2	SLC6A9	chr1	44482991	44483990	-	cg00718029; cg06807641; cg20269352
SLC6A9_1	SLC6A9	chr1	44497124	44498123	-	cg04093149; cg04833514; cg12133952; cg18183642
KLF17_2	KLF17	chr1	44513058	44514057	+	cg00002837; cg07569994; cg20411635
KLF17_1	KLF17	chr1	44583632	44584631	+	cg04877567; cg08679985; cg12608881; cg16903122; cg20243285; cg21864563
DMAP1_1	DMAP1	chr1	44678154	44679153	+	cg01604592; cg11683482; cg15990015; cg18017761; cg21437596
DMAP1_2	DMAP1	chr1	44679550	44680549	+	cg18167340
ERI3_1	ERI3	chr1	44820911	44821910	-	cg02674114; cg04166874; cg08702399; cg09166345; cg10516823; cg11977326; cg17154605; cg18124588; cg21534299; cg26009245
RNF220_1	RNF220	chr1	44869938	44870937	+	cg17329287; cg21578207; cg21686694
RNF220_2	RNF220	chr1	44870058	44871057	+	cg01175682; cg01267315; cg17329287; cg21578207; cg21686694
RPS8_2	RPS8	chr1	45116200	45117199	+	cg09860921
TMEM53_1	TMEM53	chr1	45140143	45141142	-	cg00060606; cg02890926; cg03044096; cg03385270; cg13876163; cg17593366; cg24728435
C1orf228_1	ARMH1	chr1	45139397	45140396	+	cg02890926; cg02954359; cg03385270; cg04118154; cg12074084; cg17598287; cg24728435; cg26816438
KIF2C_1	KIF2C	chr1	45204545	45205544	+	cg00148881; cg00251536; cg00455333; cg03331258; cg03907454; cg12276329
RPS8_1	RPS8	chr1	45240257	45241256	+	cg11974877; cg15714196
BEST4_1	BEST4	chr1	45253832	45254831	-	cg03983398; cg04609640; cg06883089
PLK3_2	PLK3	chr1	45264627	45265626	+	cg04008821; cg07368443; cg08854582
PLK3_1	PLK3	chr1	45265060	45266059	+	cg00904574; cg04008821; cg07368443; cg08854582; cg12409601; cg14177943; cg21712663; cg27287808
PTCH2_2	PTCH2	chr1	45308732	45309731	-	cg08141342; cg11827182
PTCH2_1	PTCH2	chr1	45308915	45309914	-	cg08141342; cg11827182
EIF2B3_1	EIF2B3	chr1	45452257	45453256	-	cg13950210; cg14611683; cg16604218
UROD_1	UROD	chr1	45476937	45477936	+	cg00347280; cg00352397; cg08425065; cg10325398; cg20599096; cg21648040; cg24119085; cg27088716
ZSWIM5_2	ZSWIM5	chr1	45672037	45673036	-	cg05393563; cg08763292; cg10636391; cg13845338; cg16078521; cg16644510; cg17598997; cg25918716
ZSWIM5_1	ZSWIM5	chr1	45672241	45673240	-	cg08763292; cg13845338; cg16078521; cg16644510; cg17598997; cg25918716
TOE1_1	TOE1	chr1	45804405	45805404	+	cg21853989
MUTYH_1	MUTYH	chr1	45805626	45806625	-	cg01924755; cg04580334; cg04597831; cg06788803; cg13067634; cg13841901; cg15457731; cg20318713; cg20511268; cg22675825
MUTYH_3	MUTYH	chr1	45805782	45806781	-	cg01924755; cg04580334; cg04597831; cg06788803; cg13067634; cg13841901; cg15457731; cg20511268
TOE1_2	TOE1	chr1	45804904	45805903	+	cg01924755; cg20318713; cg20511268; cg22675825
MUTYH_2	MUTYH	chr1	45806076	45807075	-	cg04597831; cg13067634; cg17412005
TESK2_1	TESK2	chr1	45956825	45957824	-	cg00103132; cg00609097; cg05343316; cg05765466; cg15605315; cg17930852; cg19551082; cg22628146; cg24296786
TESK2_2	TESK2	chr1	45962300	45963299	-	cg11224062
CCDC163P_2	CCDC163	chr1	45965605	45966604	-	cg00081251; cg03108114; cg04745201; cg09323228; cg13848568; cg14836864; cg15896098; cg22536808; cg27393325
CCDC163P_1	CCDC163	chr1	45965735	45966734	-	cg03108114; cg04745201; cg14836864; cg15896098; cg22536808; cg27393325
NASP_2	NASP	chr1	45965002	45966001	+	cg00081251; cg03123370; cg04700938; cg04745201; cg09323228; cg11803389; cg13848568; cg14836864; cg16521245; cg22536808; cg27393325
PRDX1_1	PRDX1	chr1	45987546	45988545	-	cg02631906; cg03501596; cg11833889; cg17026874; cg18288967; cg19937480; cg20511194; cg21462146
AKR1A1_1	AKR1A1	chr1	46015748	46016747	+	cg00900054; cg01020792; cg02899939; cg03939875; cg12656628; cg13179880; cg22350160; cg24332710; cg24588096
NASP_1	NASP	chr1	46048728	46049727	+	cg01524359; cg09047233; cg12477012; cg16305186; cg24352281; cg25599763; cg26366459
CCDC17_1	CCDC17	chr1	46089715	46090714	-	cg06784218; cg16907488
GPBP1L1_1	GPBP1L1	chr1	46152189	46153188	-	cg05930162; cg09268877; cg12032191; cg18762016; cg22001513; cg22880518; cg26254453; cg26862690
TMEM69_1	TMEM69	chr1	46152879	46153878	+	cg06932756; cg19624765; cg22001513; cg25198716; cg26889840
IPP_1	IPP	chr1	46216290	46217289	-	cg01717636; cg03146154; cg05903985; cg12753895; cg17422462; cg27171890
MAST2_1	MAST2	chr1	46268295	46269294	+	cg17517453; cg18577128
PIK3R3_1	PIK3R3	chr1	46598291	46599290	-	cg01028869; cg02281178; cg06272678; cg07923305; cg10064897; cg15076218; cg15931557; cg16989107; cg17169489; cg18818048; cg19587038; cg19857071; cg21875080; cg24115558; cg24341722
PIK3R3_3	PIK3R3	chr1	46598514	46599513	-	cg06272678; cg15076218; cg15931557; cg18818048; cg19857071; cg21875080; cg24115558; cg24341722
PIK3R3_2	PIK3R3	chr1	46598714	46599713	-	cg06272678; cg15076218; cg15931557; cg18818048; cg19857071; cg21875080; cg24115558; cg24341722
TSPAN1_2	TSPAN1	chr1	46639514	46640513	+	cg03883491; cg08638929; cg09871837
TSPAN1_3	TSPAN1	chr1	46639770	46640769	+	cg08638929; cg09871837
TSPAN1_1	TSPAN1	chr1	46645215	46646214	+	cg02896515; cg19321695
POMGNT1_1	POMGNT1	chr1	46664096	46665095	-	cg07352594; cg08176609; cg08947153; cg18885107; cg21402272; cg22112435
LURAP1_1	LURAP1	chr1	46668017	46669016	+	cg01431908; cg06787764; cg08160980; cg23431851
RAD54L_1	RAD54L	chr1	46712446	46713445	+	cg00645897; cg01963221; cg03262773; cg03421807; cg04131943; cg16163324; cg17079378; cg20388062; cg21294209; cg23018400; cg24325883; cg24955114
UQCRH_2	UQCRH	chr1	46765594	46766593	+	cg22228439
LRRC41_1	LRRC41	chr1	46768939	46769938	-	cg00122254; cg02537149; cg03343730; cg03979582; cg04410181; cg06961071; cg09747578; cg10592690; cg21915639; cg24305381
UQCRH_1	UQCRH	chr1	46768381	46769380	+	cg00122254; cg02537149; cg03343730; cg03979582; cg04410181; cg06961071; cg09747578; cg19439810; cg21915639; cg22694153; cg24305381
NSUN4_1	NSUN4	chr1	46805490	46806489	+	cg02573121; cg08259313; cg12733595; cg14993813; cg15305343; cg16553106; cg26601286
FAAH_3	FAAH	chr1	46858730	46859729	+	cg06911238
FAAH_1	FAAH	chr1	46859000	46859999	+	cg06911238; cg12671744; cg16267850; cg18261491; cg20271029
DMBX1_1	DMBX1	chr1	46954519	46955518	+	cg15723350; cg16634661; cg22697864
DMBX1_3	DMBX1	chr1	46955210	46956209	+	cg04159901; cg16064097; cg21010407; cg25974897
KNCN_1	KNCN	chr1	47015674	47016673	-	cg12812068
MKNK1_1	MKNK1	chr1	47069915	47070914	-	cg00128877; cg09361491; cg14202380; cg15468907; cg21877201; cg25315235; cg27535885
MOB3C_2	MOB3C	chr1	47079444	47080443	-	cg06760830
MOB3C_1	MOB3C	chr1	47082473	47083472	-	cg00950809; cg03409548; cg05376185; cg05965334; cg07347511
ATPAF1_1	ATPAF1	chr1	47134026	47135025	-	cg04879861; cg07374403; cg11528978; cg22617213; cg23841763; cg26355472; cg26913791
TEX38_1	TEX38	chr1	47136537	47137536	+	cg00296652; cg24498180
EFCAB14_1	EFCAB14	chr1	47184766	47185765	-	cg15501359; cg16587623
CYP4B1_1	CYP4B1	chr1	47263729	47264728	+	cg23440155
CYP4X1_3	CYP4X1	chr1	47279868	47280867	+	cg15027165
CYP4A11_1	CYP4A11	chr1	47407138	47408137	-	cg10318458
CYP4X1_2	CYP4X1	chr1	47468869	47469868	+	cg13781819
CYP4X1_1	CYP4X1	chr1	47488258	47489257	+	cg13158571
PDZK1IP1_1	PDZK1IP1	chr1	47655698	47656697	-	cg02291556; cg06619077; cg07150145; cg09258479; cg26523175
TAL1_2	TAL1	chr1	47695015	47696014	-	cg00875272
TAL1_3	TAL1	chr1	47697442	47698441	-	cg01418261; cg09135016; cg19247124
STIL_1	STIL	chr1	47779809	47780808	-	cg02076414; cg06101225; cg07603056; cg09113960; cg11135720; cg12768767; cg18183014; cg25382472
CMPK1_1	CMPK1	chr1	47798474	47799473	+	cg06156157
CMPK1_2	CMPK1	chr1	47798597	47799596	+	cg06156157
TRABD2B_1	TRABD2B	chr1	48462541	48463540	-	cg08424167; cg16321568; cg22814737; cg26930643
SLC5A9_1	SLC5A9	chr1	48687415	48688414	+	cg23071997
SPATA6_2	SPATA6	chr1	48937668	48938667	-	cg04141379; cg21583160; cg21692516
SPATA6_1	SPATA6	chr1	48937839	48938838	-	cg04141379; cg21583160; cg21692516
BEND5_1	BEND5	chr1	49242493	49243492	-	cg02290238; cg03038003; cg03603214; cg07790169; cg11666087; cg15940724; cg16573178; cg24553170
BEND5_2	BEND5	chr1	49242664	49243663	-	cg02290238; cg03038003; cg03603214; cg07790169; cg24553170
AGBL4_1	AGBL4	chr1	50489575	50490574	-	cg03217897; cg03732087; cg05387519; cg05759718; cg08716372; cg13424673; cg20931033; cg21834207; cg26249046; cg26682094
ELAVL4_2	ELAVL4	chr1	50568592	50569591	+	cg13909533
ELAVL4_1	ELAVL4	chr1	50573603	50574602	+	cg08106706; cg08538032; cg13844820; cg24518017; cg25217583; cg26227005
FAF1_3	FAF1	chr1	51425823	51426822	-	cg05002512; cg10158674; cg12421536; cg15104044; cg16119852; cg21682062; cg25229157; cg26690834
FAF1_2	FAF1	chr1	51425929	51426928	-	cg05002512; cg10158674; cg12421536; cg15104044; cg16119852; cg21682062; cg25229157; cg26690834
CDKN2C_1	CDKN2C	chr1	51433389	51434388	+	cg00908631; cg01145389; cg07013994; cg07908422; cg10450322; cg16911228; cg17894331; cg19089033
CDKN2C_2	CDKN2C	chr1	51434928	51435927	+	cg04772086; cg06949081; cg07099107; cg10982358; cg16135470; cg16147336; cg19640439
RNF11_2	RNF11	chr1	51700707	51701706	+	cg05923103
RNF11_1	RNF11	chr1	51700983	51701982	+	cg00101118; cg05923103; cg22382706
RNF11_3	RNF11	chr1	51701198	51702197	+	cg00101118; cg05923103; cg07134292; cg13562446; cg22382706
TTC39A_3	TTC39A	chr1	51796224	51797223	-	cg05132999; cg13500576; cg22368208; cg26351104
TTC39A_1	TTC39A	chr1	51810778	51811777	-	cg00770085; cg04079538; cg10653240; cg23271269
OSBPL9_3	OSBPL9	chr1	51982955	51983954	+	cg23589045
EPS15_2	EPS15	chr1	51984919	51985918	-	cg02069519; cg05303586; cg10894072; cg14407667
EPS15_1	EPS15	chr1	51984928	51985927	-	cg02069519; cg05303586; cg10894072; cg14407667
FAF1_1	FAF1	chr1	51984928	51985927	-	cg02069519; cg05303586; cg10894072; cg14407667
EPS15_3	EPS15	chr1	51985029	51986028	-	cg02069519; cg05303586; cg10894072; cg14407667
OSBPL9_1	OSBPL9	chr1	52081775	52082774	+	cg00866484; cg16557308; cg17853575; cg24348107
OSBPL9_2	OSBPL9	chr1	52194540	52195539	+	cg01047432; cg10385089; cg11973877; cg14279121; cg25741646
NRDC_1	NRDC	chr1	52344389	52345388	-	cg02050181; cg03649284; cg05415378; cg06342283; cg06348851; cg12301169; cg20679573; cg21819024; cg24836107; cg25729041
RAB3B_1	RAB3B	chr1	52456362	52457361	-	cg00856580; cg01417615; cg01879039; cg02626152; cg03000358; cg04080270; cg04898719; cg07808546
TXNDC12_1	TXNDC12	chr1	52520853	52521852	-	cg04349311; cg09178844; cg10566592; cg11077019; cg11666690; cg25745713; cg27168976
TXNDC12_2	TXNDC12	chr1	52521838	52522837	-	cg00463885; cg26010095
BTF3L4_1	BTF3L4	chr1	52520997	52521996	+	cg00463885; cg04349311; cg09178844; cg10566592; cg11666690; cg25745713; cg27168976
ZFYVE9_2	ZFYVE9	chr1	52607003	52608002	+	cg04971341; cg15132647; cg15683488; cg24482202; cg25970533; cg27574256
CC2D1B_1	CC2D1B	chr1	52831839	52832838	-	cg01396580; cg01978669; cg03947026; cg08897924; cg13984393; cg15604693; cg16027505; cg25185405; cg26819388
ORC1_1	ORC1	chr1	52870074	52871073	-	cg00298020; cg02275620; cg07142859; cg10586599; cg16965475; cg21197365
PRPF38A_1	PRPF38A	chr1	52869285	52870284	+	cg00298020; cg04407474; cg08613513; cg10586599; cg13460942; cg16136434; cg16965475; cg19776520; cg23606758
ZCCHC11_1	TUT4	chr1	53018754	53019753	-	cg00754357; cg07347137; cg25851425
ZCCHC11_2	TUT4	chr1	53019125	53020124	-	cg00754357; cg03950476; cg07347137; cg25851425
GPX7_1	GPX7	chr1	53067083	53068082	+	cg11953272; cg18087326; cg22129364; cg26251270
FAM159A_1	SHISAL2A	chr1	53097624	53098623	+	cg04882349
FAM159A_2	SHISAL2A	chr1	53098040	53099039	+	cg04882349; cg09068158; cg17088631; cg22434763
ZCCHC11_3	TUT4	chr1	53099212	53100211	-	cg00065957
COA7_1	COA7	chr1	53164009	53165008	-	cg01770236; cg02079931; cg02392774
ZYG11B_1	ZYG11B	chr1	53191136	53192135	+	cg04995860; cg16325326; cg24675658
ECHDC2_1	ECHDC2	chr1	53387391	53388390	-	cg06600287; cg12060472; cg17185953
SCP2_1	SCP2	chr1	53391969	53392968	+	cg08859206; cg22082456; cg24543286; cg25767906; cg27535305
SCP2_2	SCP2	chr1	53479631	53480630	+	cg06621784
PODN_1	PODN	chr1	53526896	53527895	+	cg01394819; cg04765848; cg04918175; cg13764106; cg16028753; cg25629790
SLC1A7_1	SLC1A7	chr1	53608266	53609265	-	cg08037774; cg10774282; cg18046365
CPT2_1	CPT2	chr1	53661507	53662506	+	cg01100796; cg10321208; cg13430225
C1orf123_1	CZIB	chr1	53686266	53687265	-	cg08162389; cg13388944; cg13779065; cg14037393; cg21849289
MAGOH_1	MAGOH	chr1	53704180	53705179	-	cg04916289; cg10123733; cg11224035; cg11841758; cg16348807; cg18153869; cg21450730; cg26112661
LRP8_2	LRP8	chr1	53793537	53794536	-	cg04154290; cg17095731
LRP8_1	LRP8	chr1	53793732	53794731	-	cg04154290; cg17095731
DMRTB1_2	DMRTB1	chr1	53924083	53925082	+	cg00008810; cg00578363; cg01515427; cg24845207
NDC1_1	NDC1	chr1	54303959	54304958	-	cg01902939; cg05821046; cg05955287; cg09135113; cg11205824; cg12589749; cg13944093; cg17002138; cg19738576; cg23780947; cg25637824
YIPF1_1	YIPF1	chr1	54355460	54356459	-	cg03341469; cg03752759; cg06269281; cg13262752; cg14176676; cg24160082
DIO1_1	DIO1	chr1	54358871	54359870	+	cg03886898; cg20932440; cg23036171
HSPB11_3	HSPB11	chr1	54411237	54412236	-	cg03152577; cg03346434; cg05690088; cg10957254; cg12417372; cg12595647; cg14169160; cg18590590; cg20428694; cg22015030
YIPF1_2	YIPF1	chr1	54411237	54412236	-	cg03152577; cg03346434; cg05690088; cg10957254; cg12417372; cg12595647; cg14169160; cg18590590; cg20428694; cg22015030
HSPB11_1	HSPB11	chr1	54411362	54412361	-	cg03152577; cg03346434; cg05690088; cg10957254; cg12595647; cg14169160; cg20428694
LRRC42_2	LRRC42	chr1	54410761	54411760	+	cg05690088; cg12417372; cg14169160; cg18590590; cg19400876; cg20428694; cg22015030
LRRC42_1	LRRC42	chr1	54411037	54412036	+	cg03152577; cg03346434; cg05690088; cg10957254; cg12417372; cg12595647; cg14169160; cg18590590; cg20428694; cg22015030
LRRC42_3	LRRC42	chr1	54411336	54412335	+	cg03152577; cg03346434; cg05690088; cg10957254; cg12417372; cg12595647; cg14169160; cg20428694; cg22015030
LDLRAD1_1	LDLRAD1	chr1	54483849	54484848	-	cg04065347; cg09175620; cg09771429
TMEM59_1	TMEM59	chr1	54518867	54519866	-	cg04121115; cg04853151; cg04863508; cg08545398; cg09270685; cg15034763; cg15309223; cg19088859; cg20511056; cg22813220; cg24718838; cg27428660
TMEM59_2	TMEM59	chr1	54519084	54520083	-	cg04121115; cg04853151; cg04863508; cg08545398; cg09270685; cg15309223; cg19088859; cg20511056; cg22813220; cg24718838; cg27428660
TCEANC2_1	TCEANC2	chr1	54518321	54519320	+	cg00772813; cg04121115; cg04853151; cg08388746; cg08545398; cg09270685; cg10362426; cg11674773; cg12759997; cg15034763; cg15309223; cg19088859; cg22813220; cg27428660
CYB5RL_1	CYB5RL	chr1	54665693	54666692	-	cg03104869; cg08622517; cg10336722; cg10535847; cg13299931; cg15644675; cg18113417; cg19019972
MRPL37_1	MRPL37	chr1	54664867	54665866	+	cg02239021; cg09898154; cg10336722; cg10527784; cg10535847; cg13299931; cg17444595; cg18113417; cg24087235
SSBP3_3	SSBP3	chr1	54871817	54872816	-	cg01633841; cg09036505; cg09863252; cg26671687
SSBP3_1	SSBP3	chr1	54872057	54873056	-	cg01633841; cg09036505; cg09863252; cg13055374; cg16632891; cg26671687
ACOT11_2	ACOT11	chr1	55006968	55007967	+	cg06175825; cg09253316; cg13941374; cg18378096
ACOT11_1	ACOT11	chr1	55012912	55013911	+	cg02905900; cg10710218; cg21527621
FAM151A_1	FAM151A	chr1	55089188	55090187	-	cg01517571; cg04919581; cg10380762; cg10490746; cg13458781
MROH7_2	MROH7	chr1	55106470	55107469	+	cg03983498; cg06007645; cg17242490
TTC4_1	TTC4	chr1	55180549	55181548	+	cg17215438; cg22041988; cg25284512; cg26433140
TTC4_2	TTC4	chr1	55181342	55182341	+	cg01442903; cg05959381; cg13252204; cg22041988; cg26433140
PARS2_1	PARS2	chr1	55230186	55231185	-	cg06221218; cg15083887; cg17429631; cg18014844; cg22389964; cg22854393
TMEM61_2	TMEM61	chr1	55351544	55352543	+	cg10073091; cg13067194; cg27168858
DHCR24_1	DHCR24	chr1	55352858	55353857	-	cg09130963; cg11948341; cg17901584; cg23049307; cg25536676
TMEM61_1	TMEM61	chr1	55445312	55446311	+	cg02008416; cg07192718; cg08937380; cg14838433; cg19638175
PCSK9_1	PCSK9	chr1	55504232	55505231	+	cg01444643; cg05118916; cg06197377; cg09072162; cg14993491; cg17167852; cg25957967; cg26047355; cg26666107
PLPP3_6	PLPP3	chr1	56961269	56962268	-	cg07477602
PLPP3_3	PLPP3	chr1	56982668	56983667	-	cg14374866
PLPP3_2	PLPP3	chr1	57045070	57046069	-	cg05413451; cg14657520; cg16505550
PLPP3_1	PLPP3	chr1	57045205	57046204	-	cg14657520; cg16505550
PRKAA2_1	PRKAA2	chr1	57109998	57110997	+	cg06836772; cg09763175; cg19083779; cg25617691
C1orf168_1	FYB2	chr1	57285058	57286057	-	cg05374238; cg05866021; cg16347256; cg24496745; cg24690588
C1orf168_2	FYB2	chr1	57285366	57286365	-	cg05374238; cg06957848; cg17891251; cg22864672; cg24690588
OMA1_1	OMA1	chr1	59012376	59013375	-	cg00796231; cg04208114; cg06211272; cg09071690; cg16661813; cg19840532; cg21409895; cg23211736; cg23676961; cg26311208
MYSM1_1	MYSM1	chr1	59165723	59166722	-	cg02515103; cg03530925; cg10088610; cg15649327
JUN_1	JUN	chr1	59249678	59250677	-	cg01909487; cg03256465; cg07018071; cg15096815; cg15500320; cg24059741; cg25613251; cg26456528
FGGY_3	FGGY	chr1	59761090	59762089	+	cg00581017
FGGY_1	FGGY	chr1	59761639	59762638	+	cg00581017; cg05846056; cg07503392; cg10211861; cg13932364; cg17841782; cg18108087; cg27307757
FGGY_2	FGGY	chr1	59761771	59762770	+	cg00581017; cg05846056; cg07503392; cg10211861; cg13932364; cg17841782; cg18108087; cg27307757
HOOK1_2	HOOK1	chr1	60279474	60280473	+	cg03897136; cg07836257; cg11824172; cg16378352; cg26254792
HOOK1_1	HOOK1	chr1	60279637	60280636	+	cg03897136; cg07836257; cg11824172; cg16378352; cg26254792
CYP2J2_1	CYP2J2	chr1	60392433	60393432	-	cg04996523; cg17760678; cg26815229
C1orf87_1	C1orf87	chr1	60539432	60540431	-	cg09176275; cg09851465; cg11231291; cg15628917; cg17238766
NFIA_3	NFIA	chr1	61546941	61547940	+	cg01063572; cg03132702; cg04706404; cg08037935; cg10628205; cg12079303; cg13980007; cg17017152; cg19747357; cg20289988; cg21412992
NFIA_2	NFIA	chr1	61547106	61548105	+	cg01063572; cg03132702; cg04706404; cg08037935; cg10628205; cg12079303; cg13980007; cg17017152; cg19747357; cg20289988; cg21412992
NFIA_1	NFIA	chr1	61547262	61548261	+	cg01063572; cg03132702; cg04706404; cg08037935; cg13980007; cg17017152; cg19747357; cg20289988; cg21412992
TM2D1_1	TM2D1	chr1	62190795	62191794	-	cg00503852; cg05399615; cg10445048; cg22395671
TM2D1_2	TM2D1	chr1	62191125	62192124	-	cg05399615; cg10445048
PATJ_1	PATJ	chr1	62207163	62208162	+	cg03605365; cg04914562; cg10139846; cg12128740
L1TD1_1	L1TD1	chr1	62659532	62660531	+	cg14254748; cg27300647
KANK4_1	KANK4	chr1	62785017	62786016	-	cg00625425; cg06372391; cg14660586; cg20164068
USP1_1	USP1	chr1	62901353	62902352	+	cg03606328; cg06838422; cg07377675; cg09901932; cg10950050; cg15066888; cg16235860; cg17821473; cg20690919; cg24213634
USP1_2	USP1	chr1	62901732	62902731	+	cg03606328; cg05814555; cg06838422; cg07105657; cg07377675; cg09901932; cg10950050; cg13445763; cg15066888; cg16235860; cg17821473; cg18124616; cg24213634
KANK4_2	KANK4	chr1	62903244	62904243	-	cg10830713; cg19022625
ANGPTL3_1	ANGPTL3	chr1	63062202	63063201	+	cg02218214; cg19704074; cg21409833
DOCK7_1	DOCK7	chr1	63154005	63155004	-	cg04278597; cg06547732; cg06595852; cg11960592
ATG4C_3	ATG4C	chr1	63153164	63154163	+	cg06896770; cg16369786
ATG4C_1	ATG4C	chr1	63248819	63249818	+	cg06366791; cg13050766; cg18129198; cg20595745; cg22683036; cg25613600
ALG6_1	ALG6	chr1	63832309	63833308	+	cg01763236; cg02623413; cg09809806; cg23624671; cg25851984; cg27309287
ITGB3BP_1	ITGB3BP	chr1	63988886	63989885	-	cg12748849; cg18464559; cg20683799; cg21501001; cg21877855; cg23641677
EFCAB7_1	EFCAB7	chr1	63988081	63989080	+	cg01796208; cg07160589; cg12748849; cg17903549; cg18643958; cg20994490; cg21501001
EFCAB7_2	EFCAB7	chr1	63988254	63989253	+	cg01796208; cg07160589; cg12748849; cg17903549; cg18643958; cg20683799; cg20994490; cg21501001; cg21877855; cg23641677
PGM1_1	PGM1	chr1	64058093	64059092	+	cg03373115; cg05210526; cg15590153; cg22624827; cg22793634; cg24370698; cg24585453; cg25013852
ITGB3BP_2	ITGB3BP	chr1	64059392	64060391	-	cg05270688
ROR1_1	ROR1	chr1	64238699	64239698	+	cg08111021; cg10881514; cg11837766; cg24082630; cg24537383
UBE2U_1	UBE2U	chr1	64668402	64669401	+	cg02696670; cg21204139; cg22450138; cg27182493
CACHD1_1	CACHD1	chr1	64934823	64935822	+	cg01393233; cg03068051; cg12809259
CACHD1_2	CACHD1	chr1	64970571	64971570	+	cg02284587; cg19304410
RAVER2_2	RAVER2	chr1	65209667	65210666	+	cg10815400
RAVER2_1	RAVER2	chr1	65209769	65210768	+	cg10815400; cg23452443
AK4_2	AK4	chr1	65612334	65613333	+	cg02619167; cg09864858; cg10482024; cg23164993
AK4_1	AK4	chr1	65612897	65613896	+	cg01523799; cg02619167; cg06661924; cg09864858; cg10142878; cg10482024; cg20802051; cg21570528; cg21942430; cg23164993
DNAJC6_1	DNAJC6	chr1	65712896	65713895	+	cg17876645
DNAJC6_2	DNAJC6	chr1	65729471	65730470	+	cg04567445; cg04993276; cg08856601; cg26304237
DNAJC6_3	DNAJC6	chr1	65774237	65775236	+	cg01920657; cg06346974; cg07996785; cg16009734; cg21683284
LEPROT_7	LEPROT	chr1	65885246	65886245	+	cg03853587; cg07342512; cg10062258; cg13202122; cg14976592; cg23055818; cg25307371
LEPR_2	LEPR	chr1	65885362	65886361	+	cg03853587; cg07342512; cg07921092; cg08610741; cg10062258; cg13202122; cg14976592; cg23055818; cg25307371; cg27502791
LEPROT_1	LEPROT	chr1	65885395	65886394	+	cg07342512; cg07921092; cg08610741; cg10062258; cg13202122; cg14976592; cg23055818; cg25307371; cg27502791
LEPR_3	LEPR	chr1	65885395	65886394	+	cg07342512; cg07921092; cg08610741; cg10062258; cg13202122; cg14976592; cg23055818; cg25307371; cg27502791
LEPROT_3	LEPROT	chr1	65885412	65886411	+	cg07342512; cg07921092; cg08610741; cg10062258; cg13202122; cg14976592; cg23055818; cg25307371; cg27502791
LEPR_4	LEPR	chr1	65887195	65888194	+	cg26876444
LEPR_1	LEPR	chr1	65990345	65991344	+	cg06558372; cg08234308; cg14199090
PDE4B_3	PDE4B	chr1	66257867	66258866	+	cg00046625; cg04110665; cg16294013; cg19754554; cg22336004; cg22488256; cg26832142
PDE4B_2	PDE4B	chr1	66457115	66458114	+	cg20612286
PDE4B_1	PDE4B	chr1	66796939	66797938	+	cg03442467; cg06115810; cg13866577
SGIP1_2	SGIP1	chr1	66998287	66999286	+	cg05971061
SGIP1_1	SGIP1	chr1	66998847	66999846	+	cg00089915; cg27558095
WDR78_1	DNAI4	chr1	67390529	67391528	-	cg02281959; cg07195508; cg15393441; cg17825156; cg19150666; cg19315942
MIER1_1	MIER1	chr1	67389684	67390683	+	cg08660285; cg09585255; cg25154630; cg27519411
WDR78_2	DNAI4	chr1	67390879	67391878	-	cg02281959; cg07195508; cg15393441; cg17825156; cg19150666; cg25408008
WDR78_3	DNAI4	chr1	67391056	67392055	-	cg02281959; cg17825156; cg19150666; cg25408008
MIER1_2	MIER1	chr1	67394964	67395963	+	cg03892937; cg04021663; cg22855438; cg22875643
MIER1_3	MIER1	chr1	67395074	67396073	+	cg03892937; cg04021663; cg22817271; cg22855438; cg22875643
SLC35D1_1	SLC35D1	chr1	67519784	67520783	-	cg06794441; cg06894381; cg10018272; cg14626797; cg19766609; cg21115004; cg26784348
C1orf141_1	C1orf141	chr1	67600643	67601642	-	cg03340356; cg12940439
IL23R_2	IL23R	chr1	67631152	67632151	+	cg07842386
IL12RB2_2	IL12RB2	chr1	67772061	67773060	+	cg00318756; cg01356829; cg06952660
IL12RB2_1	IL12RB2	chr1	67772567	67773566	+	cg00318756; cg00993824; cg01356829; cg03975876; cg06952660; cg15991072; cg20803547; cg27416067
SERBP1_1	SERBP1	chr1	67896075	67897074	-	cg02932736; cg03258346; cg05397609; cg07359730; cg11697983; cg27462969
GADD45A_1	GADD45A	chr1	68149895	68150894	+	cg01810953; cg02639608; cg07000785; cg23369529; cg23723105
GNG12_1	GNG12	chr1	68299140	68300139	-	cg03140521; cg13184736; cg13399816; cg25189904; cg26764244
WLS_1	WLS	chr1	68698196	68699195	-	cg01490102; cg02711326; cg04565067; cg14025652; cg25131922; cg26255447
RPE65_1	RPE65	chr1	68915627	68916626	-	cg11724759
DEPDC1_1	DEPDC1	chr1	68962755	68963754	-	cg00318766; cg05797363; cg08413469; cg13174009; cg18167921; cg24509292
LRRC7_1	LRRC7	chr1	70032990	70033989	+	cg00973653; cg00989492; cg02860282; cg13057857; cg14424049; cg18881684; cg21004042; cg23730181
LRRC40_1	LRRC40	chr1	70671233	70672232	-	cg01711146; cg02622205; cg02990438; cg16666456; cg18239851; cg22390894; cg22718189; cg23267042; cg24367316
SRSF11_1	SRSF11	chr1	70670418	70671417	+	cg01711146; cg02622205; cg02809263; cg03220161; cg06757925; cg14981573; cg16815825; cg22718189; cg23267042; cg24451990; cg26543335
SRSF11_2	SRSF11	chr1	70686171	70687170	+	cg00989226; cg22560197; cg25893869
ANKRD13C_1	ANKRD13C	chr1	70820395	70821394	-	cg04847795; cg05767561; cg15128849; cg18275321; cg20686279; cg24353489
CTH_1	CTH	chr1	70875962	70876961	+	cg00968021; cg02917772; cg03755098; cg10497720; cg12606399; cg14830466; cg21921513; cg26802294; cg26890010; cg26933368
PTGER3_1	PTGER3	chr1	71513484	71514483	-	cg00781169; cg00915178; cg03726881; cg12739034; cg14963735; cg20785136; cg23647191
ZRANB2_1	ZRANB2	chr1	71546708	71547707	-	cg01946442; cg06418412; cg07172793; cg18167955; cg21032203; cg23982229
NEGR1_2	NEGR1	chr1	72748171	72749170	-	cg01275687; cg01425670; cg01957189; cg17517900; cg21284376; cg26153364
NEGR1_1	NEGR1	chr1	72748520	72749519	-	cg01275687; cg01425670; cg07721244; cg17517900; cg21284376; cg26153364
LRRIQ3_1	LRRIQ3	chr1	74663850	74664849	-	cg03837750; cg04835163; cg06366937; cg17589384; cg19827606; cg27438756
FPGT_1	FPGT	chr1	74662939	74663938	+	cg00402366; cg04835163; cg06034096; cg06366937; cg11579905; cg13900770; cg16356856; cg21446242; cg27438756
CRYZ_1	CRYZ	chr1	75198722	75199721	-	cg00121533; cg02709834; cg21535942; cg26690034; cg26752657; cg26855724
TYW3_1	TYW3	chr1	75197847	75198846	+	cg02709834; cg09502221; cg10128416; cg17719053; cg21906852; cg26855724
SLC44A5_1	SLC44A5	chr1	76081684	76082683	-	cg17888155; cg24694675; cg27547954
ACADM_2	ACADM	chr1	76189127	76190126	+	cg03433033; cg04872557; cg10523679; cg14565881; cg22875332
ACADM_1	ACADM	chr1	76189405	76190404	+	cg03433033; cg04872557; cg10523679; cg11079823; cg14565881; cg15685604; cg22875332
RABGGTB_1	RABGGTB	chr1	76250952	76251951	+	cg04940515; cg05598546; cg11245233; cg11985680
RABGGTB_3	RABGGTB	chr1	76251380	76252379	+	cg04940515; cg05598546; cg09458394; cg11245233; cg11985680; cg17474260; cg22518046
RABGGTB_4	RABGGTB	chr1	76251769	76252768	+	cg04940515; cg09458394; cg11245233; cg11985680; cg16739247; cg17474260; cg22518046
RABGGTB_2	RABGGTB	chr1	76252178	76253177	+	cg16739247
MSH4_1	MSH4	chr1	76261582	76262581	+	cg02161115; cg16427752; cg17966362; cg21438018
ST6GALNAC3_1	ST6GALNAC3	chr1	76539442	76540441	+	cg00534240; cg06211837; cg11963676; cg15090083; cg20707222; cg26363196
ST6GALNAC5_1	ST6GALNAC5	chr1	77332176	77333175	+	cg09511846; cg13463054; cg13823136; cg15100100; cg16966815; cg27519691
PIGK_1	PIGK	chr1	77685101	77686100	-	cg04504933; cg10103446; cg16752778; cg25198894
AK5_1	AK5	chr1	77746752	77747751	+	cg16409049; cg23241335; cg25604883
AK5_2	AK5	chr1	77747298	77748297	+	cg02099814; cg04867733; cg16409049; cg17014953; cg17445007; cg17484154; cg23241335; cg25604883; cg26466094
ZZZ3_2	ZZZ3	chr1	78148333	78149332	-	cg01485247; cg02490994; cg05029193; cg17224732; cg17864040; cg22600394; cg24358066; cg24577193; cg24762437
ZZZ3_1	ZZZ3	chr1	78149073	78150072	-	cg02988267; cg04718055; cg05776075; cg24358066
USP33_1	USP33	chr1	78225486	78226485	-	cg20695562
MIGA1_1	MIGA1	chr1	78244354	78245353	+	cg10438552; cg15723641; cg23855566
NEXN_2	NEXN	chr1	78353192	78354191	+	cg12604058; cg23206325; cg23920731; cg24427376
NEXN_1	NEXN	chr1	78353320	78354319	+	cg03327649; cg12604058; cg23206325; cg23920731; cg24427376
FUBP1_1	FUBP1	chr1	78444738	78445737	-	cg01014287; cg03742620; cg05677478; cg08707063; cg16694524; cg25846022; cg26665082
DNAJB4_2	DNAJB4	chr1	78443962	78444961	+	cg08228724; cg18666238; cg21142153; cg23670968; cg25846022; cg26665082
DNAJB4_5	DNAJB4	chr1	78444231	78445230	+	cg01014287; cg03742620; cg08707063; cg16694524; cg18666238; cg21142153; cg23670968; cg25846022; cg26665082
DNAJB4_1	DNAJB4	chr1	78469634	78470633	+	cg05340255
DNAJB4_3	DNAJB4	chr1	78477984	78478983	+	cg07804617
GIPC2_1	GIPC2	chr1	78510661	78511660	+	cg19766489
GIPC2_2	GIPC2	chr1	78510762	78511761	+	cg19766489; cg25288420
PTGFR_2	PTGFR	chr1	78694361	78695360	+	cg06975633
PTGFR_1	PTGFR	chr1	78955683	78956682	+	cg04410756; cg09685982; cg24022301
IFI44L_1	IFI44L	chr1	79085144	79086143	+	cg00855901; cg03607951; cg17980508
IFI44_1	IFI44	chr1	79114527	79115526	+	cg07107453
ADGRL4_1	ADGRL4	chr1	79472297	79473296	-	cg01402735; cg13175159; cg17750919
ADGRL4_2	ADGRL4	chr1	79472408	79473407	-	cg01402735; cg13175159; cg17750919
ADGRL2_4	ADGRL2	chr1	82164367	82165366	+	cg00759301; cg00856273; cg13471209
ADGRL2_1	ADGRL2	chr1	82265074	82266073	+	cg05125795; cg16678153; cg25974355
ADGRL2_2	ADGRL2	chr1	82266157	82267156	+	cg07212035; cg17870792
TTLL7_1	TTLL7	chr1	84464730	84465729	-	cg03980824; cg04407776; cg05919561; cg10977910; cg17237813
TTLL7_2	TTLL7	chr1	84464837	84465836	-	cg03980824; cg04407776; cg05919561; cg10977910; cg17237813
PRKACB_1	PRKACB	chr1	84542773	84543772	+	cg05787193; cg06628693; cg07161166; cg09664975; cg15704369
DNASE2B_1	DNASE2B	chr1	84763177	84764176	+	cg11555919; cg20426713
SAMD13_1	SAMD13	chr1	84766402	84767401	+	cg17142950; cg19869443; cg23086720; cg23694882
RPF1_1	RPF1	chr1	84943961	84944960	+	cg00810495; cg23969972
GNG5_3	GNG5	chr1	84971856	84972855	-	cg00020720; cg00357368; cg07706442; cg11227541; cg13469748; cg23054925; cg23441167; cg27037943
GNG5_2	GNG5	chr1	84972250	84973249	-	cg00020720; cg00357368; cg11227541; cg23054925; cg27037943
CTBS_1	CTBS	chr1	85040113	85041112	-	cg01935060; cg02581257; cg06875660; cg07996992; cg12100018; cg14791530; cg16692196; cg18132611; cg21959316; cg22034432; cg22519756; cg26882204
GNG5_1	GNG5	chr1	85040113	85041112	-	cg01935060; cg02581257; cg06875660; cg07996992; cg12100018; cg14791530; cg16692196; cg18132611; cg21959316; cg22034432; cg22519756; cg26882204
CTBS_2	CTBS	chr1	85040148	85041147	-	cg01935060; cg07996992; cg12100018; cg14791530; cg16692196; cg18132611; cg21959316; cg22034432; cg22519756; cg26882204
CTBS_3	CTBS	chr1	85049002	85050001	-	cg09414863
SSX2IP_2	SSX2IP	chr1	85155919	85156918	-	cg00657871; cg02750587; cg05938683; cg06615040; cg07805730; cg11655486; cg20382626; cg23142964; cg26342398
SSX2IP_1	SSX2IP	chr1	85156134	85157133	-	cg00657871; cg02750587; cg05938683; cg06615040; cg07805730; cg11655486; cg20382626; cg23142964; cg26342398
LPAR3_1	LPAR3	chr1	85358879	85359878	-	cg01144693; cg07553626; cg13554207
MCOLN2_1	MCOLN2	chr1	85462782	85463781	-	cg09848789; cg11262906; cg20804700; cg22153463; cg22168369; cg25375340
WDR63_2	DNAI3	chr1	85461936	85462935	+	cg01413809; cg09369316; cg09848789; cg11262906; cg22153463
MCOLN3_2	MCOLN3	chr1	85513799	85514798	-	cg04437841; cg05003422; cg10515956; cg12387700; cg13331559; cg17754945; cg21147310; cg21649051; cg23752923
MCOLN3_1	MCOLN3	chr1	85514173	85515172	-	cg04437841; cg10515956; cg13331559; cg17754945; cg21147310; cg21649051
WDR63_1	DNAI3	chr1	85527038	85528037	+	cg02213139; cg03604763; cg09755594; cg12062099; cg14254380; cg15825692; cg26012941
SYDE2_1	SYDE2	chr1	85666115	85667114	-	cg06842519; cg11210092; cg15444788; cg15500929; cg17019143; cg20962543
C1orf52_1	C1orf52	chr1	85725327	85726326	-	cg00576075; cg05654164; cg13168598; cg16011679; cg19729188; cg21245975
BCL10_1	BCL10	chr1	85742041	85743040	-	cg02862864; cg12660800; cg16431705
DDAH1_1	DDAH1	chr1	85930832	85931831	-	cg05004108; cg05654711; cg08946575; cg11648968; cg14322224; cg15396570; cg25756066
DDAH1_2	DDAH1	chr1	86043870	86044869	-	cg10593400
DDAH1_3	DDAH1	chr1	86044166	86045165	-	cg10593400
CYR61_1	CCN1	chr1	86045455	86046454	+	cg05395648; cg07165167; cg07350718; cg12278705; cg23785940; cg24692177; cg25720697
DDAH1_4	DDAH1	chr1	86047046	86048045	-	cg11750851; cg13206932; cg17319576; cg17451419; cg18027683; cg22123915
ZNHIT6_1	ZNHIT6	chr1	86174088	86175087	-	cg00466121; cg07015775; cg08944935; cg14210641; cg14985478; cg23216685; cg27462398
COL24A1_2	COL24A1	chr1	86622445	86623444	-	cg07198150; cg13683218; cg21841239; cg21913319; cg24395801; cg24700222
COL24A1_1	COL24A1	chr1	86622657	86623656	-	cg07198150; cg21841239; cg24700222
ODF2L_1	ODF2L	chr1	86861956	86862955	-	cg12656487; cg15458155; cg15833339; cg22814681; cg24830619; cg26831811
CLCA2_2	CLCA2	chr1	86888558	86889557	+	cg01769468; cg06785712; cg13693652; cg24582423
CLCA1_1	CLCA1	chr1	86933621	86934620	+	cg00994394; cg09785991; cg09931724; cg22181664
SH3GLB1_1	SH3GLB1	chr1	87169270	87170269	+	cg04513669; cg09799432; cg10625266; cg18172823; cg23588844; cg26616378
SH3GLB1_2	SH3GLB1	chr1	87169527	87170526	+	cg04513669; cg09799432; cg10625266; cg18172823; cg23588844; cg26616378
SEP15_1	SELENOF	chr1	87379798	87380797	-	cg05000987; cg06832042; cg07798595; cg17455591; cg17600680; cg19976011; cg20204634; cg24402755; cg26610681; cg26823989
SEP15_2	SELENOF	chr1	87380043	87381042	-	cg06832042; cg13784611; cg17600680; cg19976011; cg20204634; cg20485042; cg24402755; cg26610681; cg26823989
HS2ST1_2	HS2ST1	chr1	87379329	87380328	+	cg02840615; cg05000987; cg06832042; cg07798595; cg17455591; cg17600680; cg20204634; cg24402755; cg26610681
HS2ST1_1	HS2ST1	chr1	87379439	87380438	+	cg02840615; cg05000987; cg06832042; cg07798595; cg17455591; cg17600680; cg20204634; cg24402755; cg26610681
LMO4_1	LMO4	chr1	87793173	87794172	+	cg07902673; cg10912077; cg20633321; cg23267160; cg24046927; cg24394990; cg24932816; cg26801613
LMO4_2	LMO4	chr1	87793576	87794575	+	cg10912077; cg15823064; cg20633321; cg23267160; cg23615016; cg24046927; cg24932816; cg25061772; cg25465019
LMO4_3	LMO4	chr1	87796426	87797425	+	cg01023053; cg10556630; cg14172412; cg17947461; cg20283668; cg26680238
PKN2_1	PKN2	chr1	89148967	89149966	+	cg04122329; cg04275664; cg05657581; cg07393057; cg09070697; cg24738475; cg25104671
PKN2_2	PKN2	chr1	89149179	89150178	+	cg01077609; cg04122329; cg04275664; cg05657581; cg07393057; cg09070697; cg16228804; cg18164313; cg24738475; cg25104671
GTF2B_1	GTF2B	chr1	89357240	89358239	-	cg02705666; cg05306856; cg06356032; cg07167781; cg10430205; cg12074130; cg13868361; cg14010405; cg17811845
CCBL2_1	KYAT3	chr1	89458302	89459301	-	cg01423147; cg03119028; cg06442790; cg11493241; cg22168480
RBMXL1_2	RBMXL1	chr1	89458430	89459429	-	cg03119028; cg11493241; cg22168480
CCBL2_2	KYAT3	chr1	89458609	89459608	-	cg03119028
GBP2_2	GBP2	chr1	89591534	89592533	-	cg13629753
GBP4_1	GBP4	chr1	89664600	89665599	-	cg27285720
GBP6_1	GBP6	chr1	89828631	89829630	+	cg06214007
LRRC8B_1	LRRC8B	chr1	89988924	89989923	+	cg01128109; cg16298481; cg18169869
LRRC8C_2	LRRC8C	chr1	90097289	90098288	+	cg06641366; cg14254720
LRRC8C_1	LRRC8C	chr1	90097697	90098696	+	cg06353330; cg14254720; cg21541030
LRRC8D_3	LRRC8D	chr1	90286509	90287508	+	cg01827717; cg06825153; cg08158076; cg10101470; cg11208880; cg15100945; cg16277706; cg19927780
LRRC8D_6	LRRC8D	chr1	90307736	90308735	+	cg24353213
LRRC8D_2	LRRC8D	chr1	90308021	90309020	+	cg14565265; cg24353213
LRRC8D_4	LRRC8D	chr1	90308225	90309224	+	cg04436714; cg10463708; cg14565265; cg24353213
LRRC8D_5	LRRC8D	chr1	90308784	90309783	+	cg01860897; cg04436714; cg10463708; cg11335133; cg14565265; cg24720717
ZNF326_1	ZNF326	chr1	90459680	90460679	+	cg01772115; cg10064400; cg19741408
ZNF644_4	ZNF644	chr1	91487026	91488025	-	cg03117079; cg03863149; cg04605084; cg08552999; cg12463053; cg12525822; cg17170872; cg22485372; cg22618350; cg24714742
ZNF644_3	ZNF644	chr1	91487232	91488231	-	cg03117079; cg03863149; cg04605084; cg08552999; cg12463053; cg17170872; cg22618350; cg24714742
ZNF644_1	ZNF644	chr1	91487582	91488581	-	cg01890417; cg03117079; cg04605084; cg08552999; cg17170872; cg22618350
ZNF644_2	ZNF644	chr1	91487837	91488836	-	cg01890417; cg02922577; cg03117079; cg17170872
HFM1_2	HFM1	chr1	91870218	91871217	-	cg05781641; cg10890233; cg25188594; cg27594756
HFM1_1	HFM1	chr1	91870368	91871367	-	cg05781641; cg10890233; cg27594756
CDC7_1	CDC7	chr1	91965436	91966435	+	cg00564831; cg00668525; cg02366575; cg05391423; cg07090678; cg08936682; cg10057318; cg13599025; cg22622495
CDC7_2	CDC7	chr1	91965680	91966679	+	cg00564831; cg00668525; cg02366575; cg05027081; cg05391423; cg06712627; cg07090678; cg07353572; cg07594474; cg08936682; cg10057318; cg11207852; cg13599025; cg22622495; cg27016863
TGFBR3_1	TGFBR3	chr1	92351668	92352667	-	cg00563926; cg01002341; cg07557690; cg08848903; cg17074213; cg19756345; cg19846193; cg23113350; cg23636324
BRDT_1	BRDT	chr1	92413969	92414968	+	cg00308185; cg02935097
EPHX4_1	EPHX4	chr1	92494560	92495559	+	cg01347529; cg07197585; cg11585358; cg15156367; cg18379537
BTBD8_2	BTBD8	chr1	92544908	92545907	+	cg08160231; cg14259179; cg14423177; cg19857564; cg21391023; cg24174988; cg26580095
RPAP2_2	RPAP2	chr1	92544913	92545912	+	cg08160231; cg14259179; cg14423177; cg19857564; cg21391023; cg24174988; cg26580095
GLMN_1	GLMN	chr1	92764534	92765533	-	cg01045423; cg02748427; cg08869831; cg11799600; cg21911557; cg24501027
RPAP2_1	RPAP2	chr1	92763627	92764626	+	cg01045423; cg02748427; cg02955077; cg04017116; cg16010723; cg16118549; cg25372881; cg27429627
GFI1_2	GFI1	chr1	92949359	92950358	-	cg01786314; cg03439815; cg05796321; cg07011357; cg08664810; cg09022720; cg11412935; cg11522812; cg13107975; cg13359699; cg13930300; cg15394350; cg16372625; cg16707062; cg22628500; cg23807354; cg23812393; cg27290394
GFI1_1	GFI1	chr1	92951642	92952641	-	cg04158367; cg10832495; cg11954479; cg14475915; cg16358430; cg18221467; cg22341104; cg22488998; cg24683414; cg25232660
EVI5_2	EVI5	chr1	93257957	93258956	-	cg00519208; cg04982834; cg10989326; cg24699699
RPL5_1	RPL5	chr1	93296608	93297607	+	cg00395501; cg04720380; cg07054788; cg13858687; cg16373998
EVI5_1	EVI5	chr1	93427009	93428008	-	cg01074347; cg13392052; cg15495124; cg17283838; cg25179170; cg26262605
FAM69A_1	DIPK1A	chr1	93427009	93428008	-	cg01074347; cg13392052; cg15495124; cg17283838; cg25179170; cg26262605
MTF2_1	MTF2	chr1	93543851	93544850	+	cg05396182; cg09936581; cg11404133; cg14474880; cg15463775; cg16813892; cg19708337; cg22801127; cg23992808
CCDC18_1	CCDC18	chr1	93644456	93645455	+	cg13546173
TMED5_1	TMED5	chr1	93645960	93646959	-	cg00373131; cg00654709; cg01538778; cg03320947; cg03888578; cg07233428; cg07387450; cg09955730; cg15062711; cg15093775; cg17470347; cg17591343; cg18760729; cg21584883; cg24810019
CCDC18_2	CCDC18	chr1	93645292	93646291	+	cg00856177; cg07387450; cg10387458; cg13546173; cg13580321; cg15062711; cg17591343; cg21584883; cg23929381; cg24658158
TMED5_3	TMED5	chr1	93646233	93647232	-	cg00373131; cg00654709; cg01538778; cg03320947; cg03888578; cg07233428; cg09955730; cg15093775; cg17470347; cg18760729; cg24810019
TMED5_4	TMED5	chr1	93646705	93647704	-	cg09955730
TMED5_2	TMED5	chr1	93811337	93812336	-	cg01719095; cg05684015; cg10813147; cg11251232; cg14843772; cg22050281; cg26555401
DR1_1	DR1	chr1	93810475	93811474	+	cg01719095; cg02421543; cg05475156; cg11251232; cg14843772; cg15624072; cg16258463; cg20694648; cg22050281
DR1_2	DR1	chr1	93811153	93812152	+	cg01719095; cg05475156; cg05684015; cg10813147; cg11251232; cg14843772; cg16258463; cg22050281; cg26555401
FNBP1L_1	FNBP1L	chr1	93912698	93913697	+	cg01808739; cg02606566; cg05797295; cg13567386; cg15130788
BCAR3_1	BCAR3	chr1	94147383	94148382	-	cg06221222; cg11208235; cg18386310; cg21298593
BCAR3_2	BCAR3	chr1	94312765	94313764	-	cg06082821; cg08858051; cg14417407; cg16701155; cg16731318; cg20063837
BCAR3_6	BCAR3	chr1	94313044	94314043	-	cg06082821; cg08858051; cg14417407; cg16731318; cg20063837
DNTTIP2_1	DNTTIP2	chr1	94344720	94345719	-	cg01139627; cg08526814; cg13502903; cg13856647; cg15589930; cg19164253; cg21201500; cg23110891; cg23633626; cg23956358; cg25753915; cg26829310
GCLM_1	GCLM	chr1	94374976	94375975	-	cg02468108; cg04456036; cg05365220; cg11662891; cg17123010; cg19354851
GCLM_2	GCLM	chr1	94375081	94376080	-	cg02468108; cg05365220; cg17123010; cg19354851
ABCA4_1	ABCA4	chr1	94586693	94587692	-	cg06895831; cg14787287; cg16298016
ARHGAP29_1	ARHGAP29	chr1	94703130	94704129	-	cg09162146; cg11630965; cg20335213; cg23257569; cg24150153; cg26513192
ABCD3_1	ABCD3	chr1	94882983	94883982	+	cg03064968; cg09000830; cg15562706; cg17906523; cg21930399; cg23250288; cg24215727
F3_1	F3	chr1	95007304	95008303	-	cg00305374; cg00545681; cg02847140; cg03460527; cg04972775; cg09549015; cg17511195; cg20823940; cg23281215; cg25893275
SLC44A3_1	SLC44A3	chr1	95284924	95285923	+	cg09017894; cg11490941; cg15571882; cg17801055; cg21271961; cg22424108
SLC44A3_3	SLC44A3	chr1	95285168	95286167	+	cg04314247; cg09017894; cg11490941; cg15571882; cg17801055; cg21271961; cg22424108
CNN3_1	CNN3	chr1	95392656	95393655	-	cg02718725; cg07823585; cg16127594; cg18158385; cg18344652; cg22045340; cg26227186; cg27231335
ALG14_1	ALG14	chr1	95538463	95539462	-	cg00664023; cg06755365; cg07379140; cg08721347; cg13559495; cg20607106; cg22441446; cg24477193; cg26272228
ALG14_2	ALG14	chr1	95538802	95539801	-	cg00664023
TMEM56_3	TLCD4	chr1	95581464	95582463	+	cg07096218; cg07154958; cg17906267
TMEM56_1	TLCD4	chr1	95581833	95582832	+	cg05386594; cg05792003; cg07096218; cg07154958; cg09890536; cg16032570; cg16540768; cg16737215; cg17014627; cg17221348; cg17906267
TMEM56_2	TLCD4	chr1	95581951	95582950	+	cg05386594; cg05792003; cg07096218; cg07154958; cg09890536; cg16032570; cg16540768; cg16737215; cg17014627; cg17221348; cg17906267
RWDD3_1	RWDD3	chr1	95698792	95699791	+	cg01206378; cg03123541; cg06440946; cg12061021; cg20701556; cg26537280
PTBP2_1	PTBP2	chr1	97186355	97187354	+	cg03080561; cg04185893; cg16119505; cg16731488; cg17985656; cg21451265; cg23954953
DPYD_1	DPYD	chr1	98386546	98387545	-	cg06323897; cg06347996; cg13693260; cg15991546; cg21856005; cg24440854
SNX7_1	SNX7	chr1	99126290	99127289	+	cg02331772; cg04703241; cg07183372; cg11952714; cg14859204; cg16116512; cg24841257
SNX7_2	SNX7	chr1	99126408	99127407	+	cg02331772; cg04703241; cg07183372; cg11952714; cg14859204; cg16116512; cg24841257
PLPPR5_1	PLPPR5	chr1	99470407	99471406	-	cg03120289; cg03593336; cg06124224; cg10159215; cg19365673; cg26266842
PLPPR5_2	PLPPR5	chr1	99470645	99471644	-	cg03593336; cg06124224; cg26266842
PLPPR5_4	PLPPR5	chr1	99470840	99471839	-	cg03593336
PALMD_2	PALMD	chr1	100110414	100111413	+	cg27563423
PALMD_1	PALMD	chr1	100110680	100111679	+	cg27563423
PALMD_3	PALMD	chr1	100110882	100111881	+	cg00729875; cg07960762; cg24603803; cg27563423
AGL_2	AGL	chr1	100314533	100315532	+	cg09551172; cg10772169; cg13614946; cg14453641; cg15481227; cg16376691; cg25758167
AGL_1	AGL	chr1	100314693	100315692	+	cg09551172; cg10772169; cg13229494; cg13614946; cg14453641; cg15481227; cg16376691; cg18194353; cg25758167
AGL_3	AGL	chr1	100314956	100315955	+	cg04143346; cg07420507; cg08457409; cg09551172; cg10772169; cg13229494; cg13614946; cg14453641; cg15481227; cg16376691; cg18194353; cg25758167
AGL_5	AGL	chr1	100315214	100316213	+	cg04143346; cg07420507; cg08457409; cg09551172; cg13229494; cg13614946; cg14453641; cg15383719; cg15481227; cg16376691; cg17474694; cg18194353; cg24794734
AGL_4	AGL	chr1	100315543	100316542	+	cg04143346; cg07420507; cg08457409; cg09843173; cg13229494; cg15383719; cg17474694; cg18194353; cg24794734
SLC35A3_1	SLC35A3	chr1	100434580	100435579	+	cg00159212; cg00825462; cg04102586; cg04506601; cg06426831; cg12909559; cg15502420; cg15934090; cg16383001; cg19309549; cg20868668; cg24599189; cg24847481
SLC35A3_3	SLC35A3	chr1	100435084	100436083	+	cg00159212; cg00825462; cg04102586; cg04506601; cg06426831; cg09338170; cg12738979; cg12909559; cg15502420; cg15934090; cg16383001; cg19309549; cg24599189; cg24847481
MFSD14A_1	MFSD14A	chr1	100502662	100503661	+	cg06639788; cg10820988; cg19239571; cg19735074; cg24955406
SASS6_1	SASS6	chr1	100598476	100599475	-	cg00165535; cg07568665; cg14022530; cg14508615; cg14711183; cg15613177; cg16727986; cg26554674
SASS6_2	SASS6	chr1	100598634	100599633	-	cg00165535; cg07568665; cg14711183; cg15613177; cg16727986; cg26554674
TRMT13_1	TRMT13	chr1	100597730	100598729	+	cg14022530; cg14508615; cg16727986; cg17843125; cg23106864; cg26554674
DBT_1	DBT	chr1	100715380	100716379	-	cg06161752; cg06951217; cg17746819; cg23062876
DBT_2	DBT	chr1	100731662	100732661	-	cg00248795; cg00673963; cg17940673; cg26661897
RTCA_1	RTCA	chr1	100730805	100731804	+	cg01954107; cg04743063; cg07243700; cg11820522; cg17940673; cg25598908
CDC14A_1	CDC14A	chr1	100817073	100818072	+	cg05794954; cg10016350; cg11691902; cg24036510
GPR88_1	GPR88	chr1	101002725	101003724	+	cg06223162; cg09408571
VCAM1_1	VCAM1	chr1	101184309	101185308	+	cg04295372; cg04743650
EXTL2_1	EXTL2	chr1	101360377	101361376	-	cg00063077; cg06799423; cg06966277; cg07739803; cg15686842; cg16556008; cg19633675
EXTL2_3	EXTL2	chr1	101361503	101362502	-	cg03675886; cg04559609; cg09874052; cg17034181; cg20401181
SLC30A7_1	SLC30A7	chr1	101360667	101361666	+	cg02287630; cg06799423; cg07739803; cg15686842; cg19633675; cg23259435
EXTL2_2	EXTL2	chr1	101362303	101363302	-	cg17034181
DPH5_1	DPH5	chr1	101491330	101492329	-	cg03534196; cg04365817; cg04568339; cg05612904; cg07354738; cg18374697; cg19403496; cg27179932
DPH5_2	DPH5	chr1	101491651	101492650	-	cg04568339
S1PR1_3	S1PR1	chr1	101701367	101702366	+	cg02628801; cg04701420; cg05160678; cg05338680; cg20740769; cg25012864
S1PR1_2	S1PR1	chr1	101701468	101702467	+	cg02628801; cg04701420; cg05160678; cg05338680; cg20740769; cg25012864
S1PR1_1	S1PR1	chr1	101701586	101702585	+	cg02628801; cg04156369; cg05160678; cg05338680; cg20740769; cg25012864
OLFM3_2	OLFM3	chr1	102312616	102313615	-	cg04846232
OLFM3_1	OLFM3	chr1	102462472	102463471	-	cg00066671; cg02861071; cg09801936; cg09864076; cg14973421; cg16510022; cg21809447; cg23631062
COL11A1_1	COL11A1	chr1	103574068	103575067	-	cg00325149; cg16968885; cg24495344; cg26256793; cg26913669
RNPC3_1	RNPC3	chr1	104067334	104068333	+	cg00860370; cg18125865; cg18141532; cg23053407
RNPC3_2	RNPC3	chr1	104067599	104068598	+	cg00860370; cg07878955; cg08311092; cg10123224; cg14029393; cg18125865; cg18141532; cg23053407
AMY2B_5	AMY2B	chr1	104096116	104097115	+	cg13908518; cg23707905
AMY2B_3	AMY2B	chr1	104096346	104097345	+	cg13908518; cg23707905
AMY2B_2	AMY2B	chr1	104112279	104113278	+	cg11391462; cg16900618
AMY2B_1	AMY2B	chr1	104112737	104113736	+	cg11391462; cg16900618
NTNG1_1	NTNG1	chr1	107681726	107682725	+	cg00758069; cg15128200; cg22516643; cg26145228
NTNG1_3	NTNG1	chr1	107681868	107682867	+	cg00758069; cg09822538; cg15128200; cg20170831; cg22516643; cg26145228
NTNG1_2	NTNG1	chr1	107682467	107683466	+	cg00758069; cg02361557; cg07005523; cg09822538; cg15128200; cg20170831; cg26145228
VAV3_1	VAV3	chr1	108231111	108232110	-	cg07243548
VAV3_2	VAV3	chr1	108507792	108508791	-	cg05937496; cg06543087; cg12619536; cg17099397; cg19918758
SLC25A24_3	SLC25A24	chr1	108735411	108736410	-	cg17107246
SLC25A24_2	SLC25A24	chr1	108742786	108743785	-	cg00999623; cg04220635; cg09214920; cg11911399; cg12727462; cg16600889; cg17297328; cg21421408; cg23050784; cg23962285
SLC25A24_1	SLC25A24	chr1	108742903	108743902	-	cg00999623; cg04220635; cg09214920; cg16600889; cg17297328; cg21421408; cg23050784; cg23962285
FAM102B_1	FAM102B	chr1	109101733	109102732	+	cg00157962; cg07027174; cg24372043; cg25404394; cg26252703
HENMT1_1	HENMT1	chr1	109203687	109204686	-	cg00328227; cg21144922; cg23680821; cg24737783; cg27587125
HENMT1_2	HENMT1	chr1	109203869	109204868	-	cg00328227; cg21144922; cg23680821; cg24737783; cg27587125
HENMT1_3	HENMT1	chr1	109204040	109205039	-	cg00328227; cg21144922; cg23680821; cg24737783; cg27587125
PRPF38B_1	PRPF38B	chr1	109233960	109234959	+	cg00031456; cg00775615; cg08475117; cg09368670; cg18384976; cg20976968; cg22949637
STXBP3_1	STXBP3	chr1	109288307	109289306	+	cg01938118; cg04261791; cg06527153; cg09117878; cg11666924; cg13201461; cg27538385
GPSM2_1	GPSM2	chr1	109418618	109419617	+	cg08274380; cg14019947; cg17938867; cg19854470; cg22040431
GPSM2_2	GPSM2	chr1	109418795	109419794	+	cg08274380; cg14019947; cg17938867; cg19854470; cg22040431
CLCC1_3	CLCC1	chr1	109490303	109491302	-	cg06756164
CLCC1_1	CLCC1	chr1	109506065	109507064	-	cg10447615; cg12222525; cg20980271
WDR47_1	WDR47	chr1	109584714	109585713	-	cg06817207; cg10595344; cg13908395; cg14654822; cg15701440; cg19695867; cg24853765; cg26662007
TAF13_1	TAF13	chr1	109618615	109619614	-	cg14513316; cg16998883; cg18965086; cg19221369; cg20569839; cg25601229; cg27551657
TMEM167B_1	TMEM167B	chr1	109632407	109633406	+	cg00402812; cg01336729; cg08945988; cg09432166; cg11857025; cg13186846; cg22510442; cg24706213; cg26118008; cg26157248
C1orf194_1	C1orf194	chr1	109655359	109656358	-	cg08031955; cg13932362; cg15077558; cg19378640; cg23599104; cg26045220
C1orf194_2	C1orf194	chr1	109656436	109657435	-	cg03919114; cg04994773; cg06059849; cg09820792; cg16797831; cg27430662
KIAA1324_1	ELAPOR1	chr1	109655802	109656801	+	cg00009167; cg04994773; cg09820792; cg13932362; cg19378640; cg23599104; cg26045220; cg27430662
SARS_1	SARS1	chr1	109755565	109756564	+	cg02896776; cg03023867; cg06628000; cg13619408; cg16603784; cg18346935
PSRC1_1	PSRC1	chr1	109825757	109826756	-	cg06752594; cg07351164; cg09502502; cg14216290; cg23236025
MYBPHL_1	MYBPHL	chr1	109849623	109850622	-	cg08872703; cg22076757
SORT1_1	SORT1	chr1	109940530	109941529	-	cg00683961; cg02175308; cg09764697; cg13926338; cg16988986; cg23032129; cg23616212
PSMA5_2	PSMA5	chr1	109964535	109965534	-	cg13170147
PSMA5_1	PSMA5	chr1	109969049	109970048	-	cg04240373; cg11286163; cg17451471; cg19269201; cg19404896; cg20465219; cg20825588; cg20827193; cg23637943; cg26662579
SYPL2_1	SYPL2	chr1	110008202	110009201	+	cg12465704; cg12515325; cg20591472
ATXN7L2_1	ATXN7L2	chr1	110025592	110026591	+	cg02415029; cg04922908; cg08708402; cg08911820; cg10108250; cg13443371
CYB561D1_1	CYB561D1	chr1	110035727	110036726	+	cg11249215; cg12589307; cg12597839; cg15597480; cg17034109
AMIGO1_1	AMIGO1	chr1	110052332	110053331	-	cg00791218; cg01178795; cg05947402; cg06764670; cg12419308; cg21646186; cg24304268
GNAI3_1	GNAI3	chr1	110090268	110091267	+	cg06268701; cg06772874; cg07104388; cg07502066; cg07838205; cg13878641; cg15694127; cg16582156; cg18220030; cg19572362; cg20166438; cg24719827; cg24867458
GNAT2_2	GNAT2	chr1	110155695	110156694	-	cg02492799; cg07114627; cg22941294
AMPD2_1	AMPD2	chr1	110161470	110162469	+	cg00584008; cg09414045
GNAT2_1	GNAT2	chr1	110162691	110163690	-	cg00171084; cg12871507; cg15447512; cg20885089; cg26541027
GSTM4_3	GSTM4	chr1	110197407	110198406	+	cg06932256; cg11903880
GSTM4_2	GSTM4	chr1	110197737	110198736	+	cg01564068; cg06932256; cg11903880; cg13792045; cg15069758
GSTM4_1	GSTM4	chr1	110197962	110198961	+	cg01564068; cg06932256; cg07351262; cg13792045; cg15069758; cg15955341; cg21460053; cg22711251
GSTM1_4	GSTM1	chr1	110197995	110198994	+	cg01564068; cg06932256; cg07351262; cg13792045; cg15069758; cg15955341; cg21460053; cg22711251
GSTM2_1	GSTM2	chr1	110209690	110210689	+	cg02337836; cg03070194; cg12647497
GSTM1_1	GSTM1	chr1	110229477	110230476	+	cg24506221
GSTM1_2	GSTM1	chr1	110229855	110230854	+	cg24506221
GSTM3_1	GSTM3	chr1	110282928	110283927	-	cg25027501
GSTM3_2	GSTM3	chr1	110283676	110284675	-	cg26020161
EPS8L3_1	EPS8L3	chr1	110306532	110307531	-	cg03956353
CSF1_2	CSF1	chr1	110452254	110453253	+	cg02361903; cg05005301; cg07568430; cg08139855; cg24326142; cg25730577
CSF1_1	CSF1	chr1	110452482	110453481	+	cg02361903; cg05005301; cg07568430; cg23089438; cg24326142; cg25730577
AHCYL1_1	AHCYL1	chr1	110526398	110527397	+	cg02085805; cg02152578; cg07423155; cg12020639; cg15201110; cg19406040; cg26572163
STRIP1_1	STRIP1	chr1	110576257	110577256	+	cg08635689; cg10226297; cg15822387; cg20725522; cg21684179
ALX3_1	ALX3	chr1	110613284	110614283	-	cg08478074; cg08719081; cg16127759; cg27569858
SLC6A17_1	SLC6A17	chr1	110734187	110735186	+	cg04208466; cg12072789
KCNC4_1	KCNC4	chr1	110752643	110753642	+	cg00924484; cg05151228; cg21528620
KCNC4_2	KCNC4	chr1	110753113	110754112	+	cg00924484; cg03152785; cg11737742; cg13080626; cg21528620; cg23593145; cg24599205; cg26569469
RBM15_1	RBM15	chr1	110881058	110882057	+	cg05368942; cg11854871; cg13356884; cg15357661; cg15881119; cg24341556; cg25416363
SLC16A4_2	SLC16A4	chr1	110933638	110934637	-	cg00961640; cg03535830; cg17749509
LAMTOR5_1	LAMTOR5	chr1	110950306	110951305	-	cg00410422; cg01700472; cg10322499; cg12702097; cg14198172; cg17827850; cg20097268; cg20982476
SLC16A4_1	SLC16A4	chr1	110950306	110951305	-	cg00410422; cg01700472; cg10322499; cg12702097; cg14198172; cg17827850; cg20097268; cg20982476
LAMTOR5_2	LAMTOR5	chr1	110950536	110951535	-	cg00410422; cg01700472; cg10322499; cg12702097; cg14198172; cg20097268; cg20982476
PROK1_1	PROK1	chr1	110992782	110993781	+	cg13468036; cg18434152; cg22697365
KCNA2_1	KCNA2	chr1	111148970	111149969	-	cg00207865; cg00791468; cg14208112; cg18935813; cg25281171
CD53_2	CD53	chr1	111412843	111413842	+	cg06351337
CD53_1	CD53	chr1	111414781	111415780	+	cg10516886
CEPT1_2	CEPT1	chr1	111681134	111682133	+	cg08139098; cg14833747; cg16249375; cg19256717; cg24927001
DRAM2_1	DRAM2	chr1	111682702	111683701	-	cg00718333; cg08818525; cg13400003; cg23677363; cg25028206; cg26420185
CEPT1_1	CEPT1	chr1	111681880	111682879	+	cg06173682; cg06875189; cg08139098; cg10025945; cg16249375; cg19256717; cg21787620; cg22780428; cg23874078; cg24927001
DENND2D_1	DENND2D	chr1	111743258	111744257	-	cg00619207; cg19268695; cg20970369; cg23631538; cg24641737
DENND2D_2	DENND2D	chr1	111747150	111748149	-	cg14519917; cg21220708; cg25722212; cg26115312
CHI3L2_1	CHI3L2	chr1	111769346	111770345	+	cg01440333; cg02590572; cg10045881; cg25211348; cg26366091
CHI3L2_2	CHI3L2	chr1	111771369	111772368	+	cg01727651
CHIA_1	CHIA	chr1	111832485	111833484	+	cg09933345; cg26159933
PIFO_1	PIFO	chr1	111887908	111888907	+	cg02030493; cg11688768; cg21869440
PIFO_2	PIFO	chr1	111888258	111889257	+	cg02030493; cg04763192; cg06120404; cg11688768; cg14008098; cg20389131; cg20787122; cg21869440; cg24407827
OVGP1_1	OVGP1	chr1	111970347	111971346	-	cg09558502
OVGP1_2	OVGP1	chr1	111983915	111984914	-	cg21995800
ATP5F1_2	ATP5PB	chr1	111990491	111991490	+	cg06441150; cg08850274; cg12955127; cg25847024
WDR77_1	WDR77	chr1	111991868	111992867	-	cg01724336; cg02847098; cg07151560; cg10231742; cg18367110; cg20276503
ATP5F1_1	ATP5PB	chr1	111991127	111992126	+	cg00172408; cg01724336; cg02847098; cg07151560; cg08850274; cg09478268; cg10204695; cg10231742; cg11735358; cg25847024
ADORA3_1	ADORA3	chr1	112046245	112047244	-	cg02947253; cg25674286
ADORA3_2	ADORA3	chr1	112047650	112048649	-	cg21419003
ADORA3_3	ADORA3	chr1	112048079	112049078	-	cg21419003
RAP1A_1	RAP1A	chr1	112161461	112162460	+	cg05447486; cg07142678; cg10835423; cg17500383; cg21302420; cg25277553
FAM212B_1	INKA2	chr1	112282007	112283006	-	cg04787602; cg05374718; cg05892773; cg06079481; cg07975834; cg11738299; cg11794881; cg19410790
DDX20_2	DDX20	chr1	112296881	112297880	+	cg26336814
FAM212B_2	INKA2	chr1	112298436	112299435	-	cg00160914; cg12436626; cg17498422; cg17838705; cg23955903; cg27414885
DDX20_1	DDX20	chr1	112297536	112298535	+	cg03947513; cg04208151; cg09185179; cg12436626; cg17427781; cg24508409; cg26336814; cg27284019
KCND3_2	KCND3	chr1	112531786	112532785	-	cg00717482; cg10635194; cg11947011; cg17517865; cg19367540; cg22957381; cg26330135
KCND3_1	KCND3	chr1	112532259	112533258	-	cg02951738; cg10937591; cg13059411; cg18807049; cg21583850; cg22434989
CTTNBP2NL_1	CTTNBP2NL	chr1	112937847	112938846	+	cg06565220; cg15626307; cg23821082; cg26875637
CTTNBP2NL_2	CTTNBP2NL	chr1	112938091	112939090	+	cg06565220; cg13560259; cg15626307; cg23821082; cg26213873; cg26875637
WNT2B_2	WNT2B	chr1	113050354	113051353	+	cg07639650; cg07974622; cg11140897; cg19722720; cg21454231; cg21998473; cg24334335; cg24525509
WNT2B_1	WNT2B	chr1	113050598	113051597	+	cg07639650; cg07974622; cg19722720; cg21454231; cg21998473; cg24334335; cg24525509
ST7L_1	ST7L	chr1	113161737	113162736	-	cg00065071; cg01183669; cg03503114; cg03523193; cg05807768; cg06157285; cg14377169; cg17081063; cg17861791; cg18128546; cg19260885; cg22429776; cg22435785
CAPZA1_1	CAPZA1	chr1	113161465	113162464	+	cg00065071; cg01183669; cg02661426; cg03503114; cg06157285; cg14377169; cg17081063; cg17861791; cg18128546; cg18768400; cg19260885; cg22429776; cg22435785
MOV10_2	MOV10	chr1	113216072	113217071	+	cg03417473; cg05306395; cg10114555; cg11178985; cg16009787; cg22853526
MOV10_1	MOV10	chr1	113216327	113217326	+	cg03417473; cg05306395; cg10114555; cg11178985; cg14256234; cg16009787; cg22853526
RHOC_2	RHOC	chr1	113247749	113248748	-	cg11835347
RHOC_1	RHOC	chr1	113249739	113250738	-	cg00016968; cg04859477; cg06201907; cg09796293; cg12134716; cg16253132; cg22162010
RHOC_4	RHOC	chr1	113250020	113251019	-	cg00016968; cg09796293; cg12134716
PPM1J_2	PPM1J	chr1	113257794	113258793	-	cg03602124; cg04828892; cg09188322; cg12687922; cg13419927; cg13988606; cg21582570; cg26109009
PPM1J_1	PPM1J	chr1	113257920	113258919	-	cg03602124; cg04828892; cg09188322; cg13419927; cg13988606; cg26109009
PPM1J_3	PPM1J	chr1	113258067	113259066	-	cg03602124; cg04828892; cg09188322; cg13419927; cg13988606
FAM19A3_1	TAFA3	chr1	113260589	113261588	+	cg26044038
SLC16A1_1	SLC16A1	chr1	113498807	113499806	-	cg03386556; cg06854391
LRIG2_1	LRIG2	chr1	113614831	113615830	+	cg04139429; cg16709384; cg17310611; cg23175215; cg23932873; cg24448849; cg26091510
MAGI3_1	MAGI3	chr1	113932148	113933147	+	cg00696901; cg14365100; cg15975824; cg24554458; cg24714913
MAGI3_2	MAGI3	chr1	113932606	113933605	+	cg00696901; cg09252196; cg11716640; cg14365100; cg18539474; cg20758803; cg24554458; cg24714913
PHTF1_2	PHTF1	chr1	114301778	114302777	-	cg00419759; cg00694336; cg03948207; cg05139111; cg07212644; cg22531889; cg25149743; cg26814432
PHTF1_1	PHTF1	chr1	114302098	114303097	-	cg22531889; cg26814432
RSBN1_1	RSBN1	chr1	114354887	114355886	-	cg00584416; cg00642679; cg03469607; cg11383544; cg17282982; cg19383656; cg22695389; cg23078294; cg23203884
PTPN22_1	PTPN22	chr1	114414324	114415323	-	cg14385738; cg26035817
BCL2L15_2	BCL2L15	chr1	114430062	114431061	-	cg13991834
BCL2L15_1	BCL2L15	chr1	114430193	114431192	-	cg13063617; cg13991834
AP4B1_1	AP4B1	chr1	114447640	114448639	-	cg04872610; cg08872494; cg11717557; cg13572289; cg13794739; cg22443241; cg26154367
DCLRE1B_2	DCLRE1B	chr1	114446804	114447803	+	cg02774380; cg07398561; cg08872494; cg13572289; cg16599770; cg22159133; cg22443241; cg23933345
DCLRE1B_1	DCLRE1B	chr1	114446980	114447979	+	cg02774380; cg07398561; cg08872494; cg13572289; cg16599770; cg22159133; cg22443241; cg23933345
HIPK1_2	HIPK1	chr1	114470999	114471998	+	cg00964039; cg01023668; cg01883521; cg03352347; cg05946692; cg08864035; cg12406132; cg16650099; cg16922557; cg18973817
HIPK1_1	HIPK1	chr1	114471283	114472282	+	cg00964039; cg01023668; cg01883521; cg03352347; cg05946692; cg08864035; cg12406132; cg12610119; cg16650099; cg16922557; cg18973817; cg21943652
OLFML3_1	OLFML3	chr1	114521111	114522110	+	cg12160664; cg13393917; cg20618842; cg22020227; cg22855923
SYT6_2	SYT6	chr1	114695534	114696533	-	cg05368341; cg09177131; cg19304150; cg27304110
SYT6_1	SYT6	chr1	114696481	114697480	-	cg01567634; cg12804010; cg15976388; cg19901801; cg21920775
TRIM33_1	TRIM33	chr1	115053814	115054813	-	cg00760200; cg02852257; cg16036305; cg17645130; cg18199720; cg20932765; cg21813112
BCAS2_1	BCAS2	chr1	115124226	115125225	-	cg02583736; cg13130201; cg19234509; cg19921170; cg20145149; cg20304811; cg23018891; cg23957188
AMPD1_1	AMPD1	chr1	115238157	115239156	-	cg05499890; cg15740508; cg21931680; cg23523368
NRAS_1	NRAS	chr1	115259376	115260375	-	cg21575283
CSDE1_1	CSDE1	chr1	115300594	115301593	-	cg00296501; cg10125119; cg16174301; cg20334635; cg22360146
TRIM33_2	TRIM33	chr1	115300595	115301594	-	cg00296501; cg10125119; cg16174301; cg20334635; cg22360146
SIKE1_1	SIKE1	chr1	115323257	115324256	-	cg01052854; cg06990630; cg08339208; cg19432434; cg19738353; cg21859597; cg26806560
TSPAN2_1	TSPAN2	chr1	115632101	115633100	-	cg01522456; cg06043114; cg11424375; cg15558982; cg15685943; cg17131030; cg25102417; cg27442412
NGF_1	NGF	chr1	115880847	115881846	-	cg03962691; cg09008705; cg13613280; cg13804058; cg21184174; cg22354782; cg25067242
VANGL1_1	VANGL1	chr1	116183602	116184601	+	cg00771553; cg01558040; cg04548815; cg04912984
CASQ2_1	CASQ2	chr1	116311325	116312324	-	cg05037360; cg14423702; cg17903306; cg18942631; cg21648376; cg23892856
SLC22A15_1	SLC22A15	chr1	116518165	116519164	+	cg05793340; cg06646493; cg11951449; cg13619163; cg16861047; cg19765820; cg23247704; cg24044479
ATP1A1_1	ATP1A1	chr1	116914877	116915876	+	cg06851900; cg09144709; cg09580336; cg10442913; cg11342277; cg13079047; cg15990192; cg20420826
CD58_1	CD58	chr1	117113606	117114605	-	cg01932843; cg03898845; cg11160820; cg17215278; cg24695972
IGSF3_1	IGSF3	chr1	117210130	117211129	-	cg11528995; cg16644764; cg21859337; cg22129549; cg26111265
IGSF3_2	IGSF3	chr1	117210319	117211318	-	cg11528995; cg21859337; cg22129549; cg26111265
CD2_1	CD2	chr1	117296063	117297062	+	cg10489672; cg16719404
PTGFRN_1	PTGFRN	chr1	117451690	117452689	+	cg08361238; cg12406825; cg17469019; cg22736787; cg24047400; cg26029682
PTGFRN_2	PTGFRN	chr1	117451795	117452794	+	cg08361238; cg12406825; cg17469019; cg22736787; cg24047400; cg26029682
TTF2_1	TTF2	chr1	117601960	117602959	+	cg01920513; cg12641660; cg12742796; cg17649588; cg24833425
TRIM45_1	TRIM45	chr1	117664349	117665348	-	cg01114951; cg09478857; cg13085530; cg13898106; cg17432313; cg19120746; cg24335302
VTCN1_1	VTCN1	chr1	117753539	117754538	-	cg04718492; cg15597855; cg16408593; cg20821424; cg24006253
MAN1A2_2	MAN1A2	chr1	117908479	117909478	+	cg03140827; cg18389062; cg20383390; cg22947679
MAN1A2_1	MAN1A2	chr1	117909095	117910094	+	cg03140827; cg06985534; cg22947679
FAM46C_2	TENT5C	chr1	118147497	118148496	+	cg01152499; cg04568265; cg08162335; cg11730925; cg15674575; cg26055420
FAM46C_1	TENT5C	chr1	118147685	118148684	+	cg01152499; cg04568265; cg08162335; cg11730925; cg13482356; cg15674575; cg18223314; cg26055420
GDAP2_1	GDAP2	chr1	118472234	118473233	-	cg00534295; cg05786053; cg06194479; cg11320143; cg14284404; cg14787290; cg14962774; cg15080701; cg18185393; cg19626693; cg22787705; cg26219747; cg27637895
WDR3_1	WDR3	chr1	118471388	118472387	+	cg00534295; cg05400613; cg06194479; cg12606857; cg14284404; cg14915165; cg15049274; cg15458296; cg27637895
SPAG17_1	SPAG17	chr1	118727820	118728819	-	cg00310968; cg01105494; cg02152120; cg03850057; cg16240368; cg23257935; cg26100099
TBX15_3	TBX15	chr1	119526491	119527490	-	cg05172122; cg21647227
TBX15_1	TBX15	chr1	119532123	119533122	-	cg03942051; cg08942939; cg22820316; cg25340966; cg26272623
TBX15_2	TBX15	chr1	119543974	119544973	-	cg03994465; cg06764239; cg17147211; cg20247486
WARS2_1	WARS2	chr1	119683263	119684262	-	cg02710132; cg05257479; cg14425252; cg23281832; cg25970082
HAO2_2	HAO2	chr1	119910443	119911442	+	cg06613817; cg08055612
HSD3B1_1	HSD3B1	chr1	120048845	120049844	+	cg04250608
PHGDH_1	PHGDH	chr1	120253571	120254570	+	cg05958127; cg07090813
HMGCS2_1	HMGCS2	chr1	120311518	120312517	-	cg10212621; cg13976683; cg18199617
REG4_1	REG4	chr1	120354073	120355072	-	cg00808492; cg07193534; cg19736110
PDE4DIP_2	PDE4DIP	chr1	144932046	144933045	-	cg00085403; cg02735721; cg06636527; cg07114770; cg09366969; cg10010376; cg14160599; cg20787153
PDE4DIP_3	PDE4DIP	chr1	144932341	144933340	-	cg02735721; cg06636527; cg09366969; cg20787153
PDE4DIP_5	PDE4DIP	chr1	144994911	144995910	-	cg12271433; cg18191688; cg25317315
PDE4DIP_1	PDE4DIP	chr1	145039946	145040945	-	cg06851240; cg11955541; cg25340674
PDE4DIP_4	PDE4DIP	chr1	145076015	145077014	-	cg03933321; cg21047206
SEC22B_1	SEC22B	chr1	145095419	145096418	+	cg01764341; cg05344101; cg19716484; cg22605682; cg25133786
HFE2_1	HJV	chr1	145412289	145413288	+	cg06589885; cg07136254; cg14599576
TXNIP_1	TXNIP	chr1	145437501	145438500	+	cg00497091; cg12769891; cg13305883; cg13984512; cg17745163; cg18879829; cg19301058; cg22221669; cg22525212; cg22690212; cg25173010
TXNIP_2	TXNIP	chr1	145437501	145438500	+	cg00497091; cg12769891; cg13305883; cg13984512; cg17745163; cg18879829; cg19301058; cg22221669; cg22525212; cg22690212; cg25173010
POLR3GL_2	POLR3GL	chr1	145457302	145458301	-	cg24694018
POLR3GL_4	POLR3GL	chr1	145457573	145458572	-	cg24694018
POLR3GL_1	POLR3GL	chr1	145470390	145471389	-	cg07036775; cg23606286; cg26935102
LIX1L_2	LIX1L	chr1	145471472	145472471	+	cg08916374; cg19913118
POLR3GL_5	POLR3GL	chr1	145474478	145475477	-	cg10976961; cg16871828
LIX1L_1	LIX1L	chr1	145476082	145477081	+	cg17949451; cg21332946; cg21396211; cg27236173
RBM8A_1	RBM8A	chr1	145506620	145507619	+	cg00030816; cg07591395; cg08057159; cg12418985; cg14019672; cg14530445; cg15611923; cg15925571; cg22672359; cg26022992
PEX11B_1	PEX11B	chr1	145515383	145516382	+	cg03987003; cg04882847; cg06804431; cg07600211; cg11962587; cg12296644; cg13378519; cg15395193; cg17450838; cg18021393; cg21868703
PEX11B_2	PEX11B	chr1	145515607	145516606	+	cg03987003; cg04882847; cg06804431; cg07600211; cg11962587; cg12296644; cg13378519; cg15395193; cg17450838; cg17934390; cg18021393; cg21868703
PIAS3_1	PIAS3	chr1	145574999	145575998	+	cg01715562; cg04921814; cg05768362; cg07596920; cg15978276; cg23995917
POLR3C_1	POLR3C	chr1	145610884	145611883	-	cg03393821; cg11694119; cg12595349; cg17878204; cg19990379; cg20594519; cg26362576
RNF115_1	RNF115	chr1	145610029	145611028	+	cg03393821; cg11694119; cg11987154; cg12595349; cg14278893; cg14782735; cg14790208; cg16895948; cg20594519; cg22262549
POLR3C_2	POLR3C	chr1	145611033	145612032	-	cg17878204; cg19990379; cg26362576
RNF115_2	RNF115	chr1	145610165	145611164	+	cg03393821; cg11694119; cg11987154; cg12595349; cg14278893; cg14782735; cg14790208; cg16895948; cg17878204; cg20594519; cg22262549
PDZK1_1	PDZK1	chr1	145726715	145727714	+	cg01960300; cg05803361; cg07164556; cg19353949
PRKAB2_1	PRKAB2	chr1	146644039	146645038	-	cg01814963; cg04870460; cg05162137; cg09159389; cg14367344; cg15188491; cg16601171; cg17079961; cg24403497
FMO5_1	FMO5	chr1	146696921	146697920	-	cg15098255; cg17756288; cg22857957
FMO5_2	FMO5	chr1	146697162	146698161	-	cg15098255; cg17756288
CHD1L_1	CHD1L	chr1	146713347	146714346	+	cg07572770; cg08719467; cg18172804; cg24104045; cg24197750; cg26010182; cg27261837
BCL9_1	BCL9	chr1	147012282	147013281	+	cg05349042; cg11754402; cg13195895; cg22001782; cg23997339; cg24307292
ACP6_1	ACP6	chr1	147142364	147143363	-	cg00543196; cg01834614; cg03401580; cg05755010; cg06988368; cg09264377; cg12614442; cg15636040; cg16790610; cg18709479; cg19693476
ACP6_2	ACP6	chr1	147142635	147143634	-	cg00543196; cg01834614; cg03401580; cg05755010; cg06988368; cg09264377; cg12614442; cg15636040; cg16790610; cg19693476
GJA5_1	GJA5	chr1	147232697	147233696	-	cg06796381
ACP6_3	ACP6	chr1	147245442	147246441	-	cg08307963; cg11423701; cg17941330; cg26191449
GJA5_2	GJA5	chr1	147253153	147254152	-	cg10950358
HIST2H2BF_2	H2BC18	chr1	149783918	149784917	-	cg00428476; cg04888113
HIST2H2BF_1	H2BC18	chr1	149858222	149859221	-	cg00458210; cg01081836; cg06776953; cg12397297; cg17097571; cg19376709; cg20461538; cg22350056; cg24070847
BOLA1_2	BOLA1	chr1	149858205	149859204	+	cg00458210; cg01081836; cg05457941; cg06776953; cg12397297; cg17097571; cg19376709; cg20461538; cg22350056; cg24070847
BOLA1_1	BOLA1	chr1	149870161	149871160	+	cg06605933; cg16990120
SV2A_1	SV2A	chr1	149889384	149890383	-	cg05467523
SF3B4_1	SF3B4	chr1	149899685	149900684	-	cg03952484; cg21687365; cg24608205; cg25385116
SF3B4_2	SF3B4	chr1	149900129	149901128	-	cg25385116
MTMR11_1	MTMR11	chr1	149908762	149909761	-	cg16348820; cg21208744; cg24620905
OTUD7B_1	OTUD7B	chr1	149982665	149983664	-	cg08233250; cg09065135; cg13560904; cg14792350; cg16555184; cg17168242; cg27389262
OTUD7B_3	OTUD7B	chr1	150039199	150040198	-	cg01522975; cg01764116; cg04643103; cg05135541; cg07231649; cg07909059; cg26352401
VPS45_2	VPS45	chr1	150038380	150039379	+	cg01385430; cg03441257; cg04643103; cg07231649; cg09822051; cg18021690
OTUD7B_2	OTUD7B	chr1	150039666	150040665	-	cg01522975; cg07909059; cg26352401
VPS45_1	VPS45	chr1	150038855	150039854	+	cg01385430; cg01764116; cg03441257; cg04643103; cg05135541; cg07231649; cg07909059; cg09822051; cg18021690
PLEKHO1_1	PLEKHO1	chr1	150121117	150122116	+	cg01570589; cg12072973; cg14601938; cg17327184
PLEKHO1_2	PLEKHO1	chr1	150122234	150123233	+	cg00095674; cg11199810; cg18945035; cg20577019; cg23258881; cg23669159
ANP32E_1	ANP32E	chr1	150208450	150209449	-	cg00762037; cg04405926; cg06738889; cg10549188; cg13458596; cg15526406; cg19353897; cg22377939; cg22868433; cg26812704
CA14_3	CA14	chr1	150228664	150229663	+	cg03969696; cg20791007; cg27589731
CA14_1	CA14	chr1	150229273	150230272	+	cg00561287; cg03969696; cg05037389; cg19320294; cg20791007
CA14_2	CA14	chr1	150229507	150230506	+	cg00102955; cg00561287; cg03969696; cg05037389; cg19320294
APH1A_1	APH1A	chr1	150241404	150242403	-	cg03523603; cg04633021; cg12651044; cg15324077; cg16269716; cg18107697; cg19540034; cg24004330; cg26425477; cg27182915
APH1A_3	APH1A	chr1	150241734	150242733	-	cg16269716; cg18107697
APH1A_4	APH1A	chr1	150244763	150245762	-	cg03763518
C1orf54_1	C1orf54	chr1	150244204	150245203	+	cg03763518
APH1A_2	APH1A	chr1	150254583	150255582	-	cg00764612; cg01464052; cg09563216; cg10055771; cg21715963
CIART_1	CIART	chr1	150254005	150255004	+	cg06982544; cg07702853; cg07916884; cg10055771; cg11207983; cg21715963; cg21831898
CIART_2	CIART	chr1	150254270	150255269	+	cg00764612; cg01464052; cg06982544; cg07702853; cg07916884; cg09563216; cg10055771; cg11207983; cg21715963; cg21831898
MRPS21_1	MRPS21	chr1	150265299	150266298	+	cg01566242; cg02735919; cg03516270; cg04724277; cg07843065; cg23650482; cg25373063
PRPF3_1	PRPF3	chr1	150293013	150294012	+	cg05523370; cg07247970; cg15720675; cg20811730; cg22517485
RPRD2_1	RPRD2	chr1	150336169	150337168	+	cg01766368; cg04490108; cg06890909; cg08246527; cg08270053; cg09415814; cg11424069; cg12477297; cg14026517; cg22361493; cg26756479
TARS2_1	TARS2	chr1	150458922	150459921	+	cg09579323; cg12046375; cg13454184; cg20143955; cg23115219; cg25755573; cg26309655
ECM1_1	ECM1	chr1	150479596	150480595	+	cg03818307
ADAMTSL4_1	ADAMTSL4	chr1	150520895	150521894	+	cg00785522; cg02362686; cg04122467; cg04863713; cg14938410; cg25410842
MCL1_1	MCL1	chr1	150552076	150553075	-	cg02961109; cg03756514; cg06217312; cg13175981; cg17724175; cg18016565; cg22649068
ENSA_1	ENSA	chr1	150602043	150603042	-	cg00792172; cg03945577; cg07314391; cg12649615; cg16104481; cg26546646
GOLPH3L_1	GOLPH3L	chr1	150669620	150670619	-	cg01139966; cg01793088; cg04414720; cg09365446; cg12401651; cg15700487
HORMAD1_1	HORMAD1	chr1	150693308	150694307	-	cg05125051; cg06893172; cg09034736; cg22823121
CTSS_1	CTSS	chr1	150738241	150739240	-	cg15900387
CTSS_2	CTSS	chr1	150738420	150739419	-	cg15900387
CTSK_1	CTSK	chr1	150780726	150781725	-	cg11946165; cg16516490
ARNT_1	ARNT	chr1	150849062	150850061	-	cg05806577; cg06523891; cg11594892; cg12912293; cg13357341; cg13386712; cg26228696; cg27572661
ARNT_2	ARNT	chr1	150849176	150850175	-	cg11594892; cg12912293; cg13357341; cg26228696; cg27572661
SETDB1_1	SETDB1	chr1	150897859	150898858	+	cg02060408; cg08531528; cg10589385; cg10961700; cg12082615; cg17899625; cg19689029; cg26820223
CERS2_1	CERS2	chr1	150947301	150948300	-	cg00666978; cg01314194; cg04578193; cg11821626; cg24294159
ANXA9_2	ANXA9	chr1	150952904	150953903	+	cg04144222; cg25468058
ANXA9_4	ANXA9	chr1	150953463	150954462	+	cg04144222; cg07337598; cg25468058
ANXA9_1	ANXA9	chr1	150953566	150954565	+	cg04144222; cg07337598; cg20437604; cg25468058
ANXA9_3	ANXA9	chr1	150953809	150954808	+	cg07337598; cg20437604
FAM63A_1	MINDY1	chr1	150978899	150979898	-	cg01016521; cg06180099; cg06433658; cg07495664; cg19748495
CERS2_3	CERS2	chr1	150978951	150979950	-	cg01016521; cg06180099; cg06433658; cg19748495
FAM63A_2	MINDY1	chr1	150979347	150980346	-	cg01045946; cg06180099; cg18886239; cg19748495
FAM63A_3	MINDY1	chr1	150980859	150981858	-	cg00568507; cg04275985; cg12798035; cg18189893; cg20316304; cg24482286; cg24547755
PRUNE_1	PRUNE1	chr1	150979948	150980947	+	cg01045946; cg09028383; cg17172773; cg18235443; cg18886239; cg19744131; cg21147147; cg26252253
BNIPL_1	BNIPL	chr1	151008083	151009082	+	cg12590494; cg15380890
C1orf56_1	C1orf56	chr1	151019238	151020237	+	cg10851037; cg13072446; cg16005989; cg23822289; cg24327109
CDC42SE1_1	CDC42SE1	chr1	151032039	151033038	-	cg00569385; cg02918910; cg07367563; cg08265551; cg08473456; cg13842305; cg15185033; cg17002259; cg17299902; cg23242863; cg25621096
MLLT11_1	MLLT11	chr1	151031898	151032897	+	cg00569385; cg07367563; cg08265551; cg08473456; cg15185033; cg17002259; cg17299902; cg23242863; cg25621096
GABPB2_1	GABPB2	chr1	151042088	151043087	+	cg04393855; cg10124491; cg13232357; cg14860219; cg16105380; cg17283506; cg17423135; cg19693494
GABPB2_2	GABPB2	chr1	151042286	151043285	+	cg04393855; cg10124491; cg11411707; cg13232357; cg14860219; cg16105380; cg17283506; cg17423135; cg17510206; cg19693494
CDC42SE1_2	CDC42SE1	chr1	151043243	151044242	-	cg00526316; cg17510206; cg20320717
SEMA6C_1	SEMA6C	chr1	151119094	151120093	-	cg00427454; cg01958916; cg06035839; cg06179645; cg09185948; cg16488304; cg23228418; cg27228276
TNFAIP8L2_1	TNFAIP8L2	chr1	151128161	151129160	+	cg00318000; cg16565154; cg17720233; cg21544402; cg22392857
LYSMD1_1	LYSMD1	chr1	151138361	151139360	-	cg03316474; cg04609711; cg06353611; cg06850548; cg07235071; cg13134535; cg15827295; cg22012230; cg26797661
SCNM1_1	SCNM1	chr1	151137631	151138630	+	cg01281797; cg03316474; cg04609711; cg04981152; cg05364394; cg06353611; cg06850548; cg06902698; cg13134535; cg15687138; cg15827295; cg26797661
TMOD4_2	TMOD4	chr1	151148447	151149446	-	cg02301754; cg03057216; cg05163509; cg07183267; cg07590060; cg10973881
VPS72_1	VPS72	chr1	151162647	151163646	-	cg07634204; cg08008299; cg23651350
PIP5K1A_1	PIP5K1A	chr1	151170039	151171038	+	cg08623888; cg08636040; cg09166705; cg11206482; cg12124731; cg13357249; cg17859048; cg20854748; cg22802720; cg24720336
PSMD4_1	PSMD4	chr1	151226232	151227231	+	cg00345965; cg01049188; cg07916071; cg08236358; cg10963543
ZNF687_2	ZNF687	chr1	151253017	151254016	+	cg02326858
ZNF687_1	ZNF687	chr1	151253786	151254785	+	cg01834625; cg02326858; cg02388783; cg07309082; cg08927489; cg09416928; cg10633176
PI4KB_2	PI4KB	chr1	151299882	151300881	-	cg00107782; cg02145668; cg03339458; cg06585027; cg24629670; cg27529647
PI4KB_1	PI4KB	chr1	151300135	151301134	-	cg00107782; cg02145668; cg03339458; cg24629670; cg27529647
RFX5_3	RFX5	chr1	151319322	151320321	-	cg00003202; cg00123035; cg04900486; cg05321339; cg06891074; cg11797228; cg17278771; cg18945601; cg26796396
RFX5_1	RFX5	chr1	151319714	151320713	-	cg04900486; cg05321339; cg06891074; cg11797228; cg17278771; cg18945601; cg24872444
RFX5_2	RFX5	chr1	151345169	151346168	-	cg07680533; cg16911672; cg24486037; cg26065909
SELENBP1_1	SELENBP1	chr1	151345169	151346168	-	cg07680533; cg16911672; cg24486037; cg26065909
PSMB4_1	PSMB4	chr1	151371060	151372059	+	cg19703628; cg22736107
POGZ_1	POGZ	chr1	151431645	151432644	-	cg01557844; cg03271651; cg09988380; cg12213201; cg17021527; cg21915935; cg27629583
POGZ_3	POGZ	chr1	151431807	151432806	-	cg01557844; cg03271651; cg12213201; cg17021527; cg21915935
POGZ_2	POGZ	chr1	151431960	151432959	-	cg01557844; cg17021527; cg21915935
CGN_1	CGN	chr1	151482903	151483902	+	cg15600987; cg20077393; cg26883264
TUFT1_1	TUFT1	chr1	151511796	151512795	+	cg06441106; cg10545682; cg12899421; cg15976650; cg24076778
SNX27_1	SNX27	chr1	151583537	151584536	+	cg00368415; cg13402217; cg17148978; cg24926775
CELF3_1	CELF3	chr1	151689262	151690261	-	cg00295744; cg01427957; cg06221680; cg09275655; cg18132090
MRPL9_1	MRPL9	chr1	151735962	151736961	-	cg01717973; cg05098011; cg14269514; cg23615704; cg23864823
TDRKH_1	TDRKH	chr1	151762954	151763953	-	cg01063178; cg05943971; cg07092448; cg20227763; cg22463080; cg25972499
RORC_2	RORC	chr1	151798562	151799561	-	cg21784096
RORC_1	RORC	chr1	151804264	151805263	-	cg03005293
THEM5_1	THEM5	chr1	151826176	151827175	-	cg07874520; cg26292918
THEM4_1	THEM4	chr1	151881924	151882923	-	cg03147210; cg05927068; cg07017477; cg13395410; cg23231729; cg24540521
THEM4_2	THEM4	chr1	151882309	151883308	-	cg05927068
S100A10_1	S100A10	chr1	151966325	151967324	-	cg13249591; cg13445177; cg20167074; cg24594295; cg25848158
S100A10_2	S100A10	chr1	151966869	151967868	-	cg06698332; cg13249591; cg13445177; cg18348690; cg20167074
S100A11_1	S100A11	chr1	152009438	152010437	-	cg01603146; cg06659614; cg07240554; cg10069121; cg12447069; cg19930352; cg24067813; cg26257241
TCHHL1_1	TCHHL1	chr1	152061530	152062529	-	cg08918985
RPTN_1	RPTN	chr1	152131694	152132693	-	cg11535506; cg25304681
HRNR_1	HRNR	chr1	152196659	152197658	-	cg00888758
FLG_1	FLG	chr1	152297705	152298704	-	cg19855573
CRCT1_1	CRCT1	chr1	152485969	152486968	+	cg11750883; cg21823605; cg22358102
LCE3D_1	LCE3D	chr1	152552982	152553981	-	cg18116418
LCE2D_2	LCE2D	chr1	152634867	152635866	+	cg22044308
LCE2B_1	LCE2B	chr1	152657596	152658595	+	cg08279693; cg24332770
LCE2A_1	LCE2A	chr1	152669832	152670831	+	cg13705774; cg13974761; cg22616525
LOR_1	LORICRIN	chr1	152729517	152730516	+	cg10194573; cg11950860; cg18643421
LCE1E_1	LCE1E	chr1	152757744	152758743	+	cg14792160; cg25610428
LCE6A_1	LCE6A	chr1	152814343	152815342	+	cg08101739; cg16265542; cg26531371
SMCP_1	SMCP	chr1	152849809	152850808	+	cg13575682
IVL_1	IVL	chr1	152880034	152881033	+	cg15059851; cg25082710
SPRR4_1	SPRR4	chr1	152942135	152943134	+	cg11066776; cg24316982
SPRR1B_2	SPRR1B	chr1	152955568	152956567	+	cg04505023; cg04546999
SPRR3_1	SPRR3	chr1	152973236	152974235	+	cg04138756; cg24667326; cg25856811
SPRR1B_1	SPRR1B	chr1	153002690	153003689	+	cg18771659; cg24884084
SPRR2D_1	SPRR2D	chr1	153013585	153014584	-	cg03943115; cg14826683
SPRR2A_1	SPRR2A	chr1	153029978	153030977	-	cg09169531; cg22014834; cg26059632
SPRR2E_3	SPRR2E	chr1	153113923	153114922	-	cg00535683; cg07804289; cg10119001; cg25212571
SPRR2G_1	SPRR2G	chr1	153123356	153124355	-	cg11267802
LELP1_1	LELP1	chr1	153174917	153175916	+	cg00298977; cg02303399; cg23219336
LOR_2	LORICRIN	chr1	153231174	153232173	+	cg06970571; cg13769805
PGLYRP4_1	PGLYRP4	chr1	153321307	153322306	-	cg02956542; cg06954535; cg21691717
S100A9_1	S100A9	chr1	153329341	153330340	+	cg02711163; cg03165378; cg05848175; cg11787791; cg23092820; cg23277715; cg26937038
S100A9_2	S100A9	chr1	153329747	153330746	+	cg02711163; cg03165378; cg05848175; cg15160801; cg23277715; cg26937038
S100A12_1	S100A12	chr1	153348064	153349063	-	cg02901136
S100A8_1	S100A8	chr1	153363539	153364538	-	cg09174555; cg24898863
S100A7A_1	S100A7A	chr1	153388009	153389008	+	cg21107767
S100A6_1	S100A6	chr1	153508457	153509456	-	cg00419564; cg01434197; cg04998420; cg06872500; cg08106792; cg08644993; cg09413557; cg10959711; cg13112903; cg16564710; cg20672465; cg24375627
S100A7_2	S100A7	chr1	153508478	153509477	-	cg00419564; cg01434197; cg04998420; cg06872500; cg08106792; cg08644993; cg09413557; cg10959711; cg13112903; cg16564710; cg20672465; cg24375627
S100A6_2	S100A6	chr1	153508703	153509702	-	cg00419564; cg08106792; cg08644993; cg09152105; cg09413557; cg10959711; cg16564710; cg24375627
S100A5_2	S100A5	chr1	153514275	153515274	-	cg08823182
S100A4_2	S100A4	chr1	153517570	153518569	-	cg26894575
S100A4_1	S100A4	chr1	153518272	153519271	-	cg07245635; cg07587610
S100A3_3	S100A3	chr1	153520958	153521957	-	cg07426848; cg09680007; cg15026767
S100A3_5	S100A3	chr1	153521572	153522571	-	cg06615154; cg07426848; cg09680007; cg15026767; cg17107867
S100A3_2	S100A3	chr1	153521724	153522723	-	cg06615154; cg09680007; cg15026767; cg17107867
S100A3_4	S100A3	chr1	153522554	153523553	-	cg26306869
S100A2_4	S100A2	chr1	153536713	153537712	-	cg23023513
S100A2_2	S100A2	chr1	153537319	153538318	-	cg23023513
S100A3_1	S100A3	chr1	153538013	153539012	-	cg13997435; cg21196487; cg22700686
S100A2_1	S100A2	chr1	153538269	153539268	-	cg08105396; cg13997435; cg21196487; cg22700686
S100A2_3	S100A2	chr1	153541079	153542078	-	cg15923298
S100A16_3	S100A16	chr1	153581502	153582501	-	cg04990202; cg11820824; cg18859033; cg19255608
S100A16_1	S100A16	chr1	153585454	153586453	-	cg06213626; cg12274898; cg23851011
S100A14_2	S100A14	chr1	153588437	153589436	-	cg13098855; cg25433648
S100A14_1	S100A14	chr1	153588790	153589789	-	cg13098855; cg15104031; cg16348003
S100A16_2	S100A16	chr1	153588790	153589789	-	cg13098855; cg15104031; cg16348003
S100A14_4	S100A14	chr1	153588831	153589830	-	cg13098855; cg15104031; cg16348003
S100A14_3	S100A14	chr1	153589661	153590660	-	cg05659314; cg08477332; cg16348003
S100A1_3	S100A1	chr1	153598910	153599909	+	cg00012362; cg02331910; cg02573566; cg11343894; cg13946767
S100A13_1	S100A13	chr1	153599971	153600970	-	cg04077668; cg06419659; cg07898899; cg10963218; cg15559456; cg20847746
S100A1_2	S100A1	chr1	153599380	153600379	+	cg00012362; cg02331910; cg02573566; cg04077668; cg06419659; cg07898899; cg11343894; cg13946767
S100A13_3	S100A13	chr1	153600716	153601715	-	cg10963218; cg14467840; cg15559456; cg20847746
S100A1_1	S100A1	chr1	153599925	153600924	+	cg04077668; cg06419659; cg07898899; cg10963218; cg15559456; cg20847746
CHTOP_1	CHTOP	chr1	153605567	153606566	+	cg13283942; cg13467169; cg22176994; cg24884190; cg26359488; cg26548293
CHTOP_2	CHTOP	chr1	153605681	153606680	+	cg02067580; cg02072376; cg13283942; cg13467169; cg17973565; cg22176994; cg23241429; cg24884190; cg26359488; cg26548293
S100A13_2	S100A13	chr1	153606827	153607826	-	cg17729941; cg21936775; cg26672071
SNAPIN_1	SNAPIN	chr1	153630192	153631191	+	cg07576541; cg15993709; cg23283690; cg25705526
ILF2_1	ILF2	chr1	153643453	153644452	-	cg09366641; cg09929564; cg13209085; cg15473083; cg16101101; cg18227129; cg22861691; cg23654844; cg26037239
NPR1_1	NPR1	chr1	153650175	153651174	+	cg00500892; cg07240937; cg07299819; cg11971027; cg15131647; cg16654806; cg19751545; cg21472315
INTS3_1	INTS3	chr1	153699537	153700536	+	cg07592090; cg07688613; cg11769086; cg13478957; cg15684116; cg15936121; cg20308213
SLC27A3_3	SLC27A3	chr1	153744417	153745416	+	cg11247649
SLC27A3_4	SLC27A3	chr1	153745980	153746979	+	cg00421624; cg03138446; cg26904702
SLC27A3_1	SLC27A3	chr1	153746780	153747779	+	cg03138446; cg05784314; cg16247817; cg19773045; cg21279955; cg24408896; cg26904702
SLC27A3_2	SLC27A3	chr1	153748150	153749149	+	cg06089988; cg15930240; cg26835327
GATAD2B_1	GATAD2B	chr1	153895438	153896437	-	cg02134200; cg09805553; cg10226922; cg10489353; cg23046518; cg23323627; cg26398333
DENND4B_2	DENND4B	chr1	153917751	153918750	-	cg07429394; cg09139790; cg12599336
DENND4B_1	DENND4B	chr1	153919095	153920094	-	cg04722756; cg13678283; cg17826986; cg18237510; cg22112564; cg24738217
DENND4B_3	DENND4B	chr1	153919360	153920359	-	cg04722756; cg17826986
CRTC2_1	CRTC2	chr1	153931060	153932059	-	cg04108615; cg07346836; cg08865423; cg18821316; cg19613740; cg19939555; cg21584400
CRTC2_2	CRTC2	chr1	153935228	153936227	-	cg11073833; cg11411904; cg15601229; cg23257110
SLC39A1_1	SLC39A1	chr1	153936003	153937002	-	cg08623548; cg10624480; cg11073833; cg14747580; cg16414271
CRTC2_3	CRTC2	chr1	153936015	153937014	-	cg08623548; cg10624480; cg11073833; cg14747580; cg16414271
CREB3L4_2	CREB3L4	chr1	153938974	153939973	+	cg00702693; cg09867184; cg11532795; cg17493511; cg22228373
SLC39A1_2	SLC39A1	chr1	153940191	153941190	-	cg07556888; cg07948599; cg09335321; cg09895920; cg11224232; cg12464233; cg26036199
CREB3L4_1	CREB3L4	chr1	153939389	153940388	+	cg00702693; cg07948599; cg09867184; cg11224232; cg11532795; cg12464233; cg17493511; cg22228373; cg26036199
CREB3L4_3	CREB3L4	chr1	153939737	153940736	+	cg00702693; cg07556888; cg07948599; cg09335321; cg11224232; cg11532795; cg12464233; cg17493511; cg22228373; cg26036199
JTB_3	JTB	chr1	153949807	153950806	-	cg01565237; cg06324094; cg09148738; cg09275000; cg14662119; cg18800322; cg19490266
JTB_1	JTB	chr1	153950140	153951139	-	cg06324094; cg09148738; cg09275000; cg14662119
JTB_2	JTB	chr1	153950449	153951448	-	cg06324094
RAB13_1	RAB13	chr1	153958805	153959804	-	cg00205485; cg09116658; cg19813935; cg23251254; cg26336059
RAB13_2	RAB13	chr1	153963174	153964173	-	cg04143106; cg05135015; cg19758758; cg20859470; cg27542512
RPS27_1	RPS27	chr1	153962249	153963248	+	cg00040380; cg25667202
TPM3_1	TPM3	chr1	154155653	154156652	-	cg00155429; cg05145454; cg13188812; cg16262756; cg24546083; cg25107608
UBAP2L_5	UBAP2L	chr1	154191682	154192681	+	cg08623154; cg14415083; cg18262993; cg24472585; cg26808167
C1orf43_1	C1orf43	chr1	154193042	154194041	-	cg03587150; cg09373211; cg13576006; cg15714329; cg16491909; cg17735181; cg22517247; cg24578075
UBAP2L_1	UBAP2L	chr1	154192445	154193444	+	cg08623154; cg12402495; cg17735181; cg20598768; cg24472585; cg24578075
C1orf43_2	C1orf43	chr1	154193941	154194940	-	cg13924287
HAX1_1	HAX1	chr1	154244128	154245127	+	cg00982167; cg01628253; cg02583576; cg10530939; cg11580663; cg13943249
AQP10_1	AQP10	chr1	154292603	154293602	+	cg06181069; cg20713492
ATP8B2_1	ATP8B2	chr1	154297012	154298011	+	cg06824583; cg10212705; cg15026150; cg18813777; cg21379008; cg23233141; cg24040570
ATP8B2_3	ATP8B2	chr1	154297549	154298548	+	cg00581482; cg06824583; cg08190044; cg10212705; cg15026150; cg21379008; cg23233141; cg24040570; cg24296484
ATP8B2_2	ATP8B2	chr1	154299221	154300220	+	cg19760410
IL6R_2	IL6R	chr1	154376805	154377804	+	cg04715245; cg11078914; cg24346686; cg25853020
IL6R_1	IL6R	chr1	154376955	154377954	+	cg04185861; cg04715245; cg11078914; cg23890158; cg24346686; cg25853020
SHE_1	SHE	chr1	154474488	154475487	-	cg02856953; cg16899920; cg18081940; cg19970699; cg25460143
TDRD10_1	TDRD10	chr1	154473706	154474705	+	cg02856953; cg07911225; cg16683920; cg16899920; cg19970699
UBE2Q1_1	UBE2Q1	chr1	154531100	154532099	-	cg02921207; cg09106948; cg09311052; cg09413064; cg11219407; cg20388123
CHRNB2_1	CHRNB2	chr1	154539280	154540279	+	cg00818872; cg02293668; cg05746024; cg18288119; cg21052164; cg25730356
ADAR_2	ADAR	chr1	154580652	154581651	-	cg20705565; cg22396279; cg23714091; cg26230819
ADAR_1	ADAR	chr1	154600434	154601433	-	cg06315974; cg07976390; cg10392840; cg10409799; cg12033781; cg13392022; cg25012577
KCNN3_2	KCNN3	chr1	154832342	154833341	-	cg10503610; cg16296829; cg18315680
KCNN3_1	KCNN3	chr1	154842747	154843746	-	cg03434847; cg06950309; cg10946435; cg17733702; cg22859423; cg27332243
PMVK_2	PMVK	chr1	154909185	154910184	-	cg00954541; cg03351412; cg04361527; cg09807979; cg10535919; cg13947272; cg16309729; cg19243373; cg20977411; cg22398461; cg22946670; cg23240663; cg24250549; cg24326661
PMVK_1	PMVK	chr1	154909390	154910389	-	cg04361527; cg09807979; cg10535919; cg13947272; cg16309729; cg19243373; cg20977411; cg22398461; cg22946670; cg23240663
PBXIP1_1	PBXIP1	chr1	154928565	154929564	-	cg02069772; cg09168495; cg12468429; cg24676384; cg26411261
PYGO2_1	PYGO2	chr1	154934248	154935247	-	cg01277844; cg02341811; cg18188585; cg24683561; cg27105205
SHC1_2	SHC1	chr1	154943213	154944212	-	cg04995846; cg12473916; cg16254756; cg19356022; cg22018051
SHC1_1	SHC1	chr1	154946842	154947841	-	cg00915289; cg00993057; cg02293828; cg04915414; cg08733086; cg17833341; cg22234827; cg25017976
CKS1B_1	CKS1B	chr1	154946168	154947167	+	cg00915289; cg00993057; cg02293828; cg02576073; cg08733086; cg15556748; cg22234827; cg24441022; cg25017976; cg25151638
FLAD1_1	FLAD1	chr1	154954831	154955830	+	cg03806868; cg08140891; cg12459491; cg13571985; cg15616111; cg17608500; cg17752030; cg21809257; cg27305525
LENEP_1	LENEP	chr1	154965073	154966072	+	cg09937642; cg16097041; cg23154272; cg23840493; cg26833883
ZBTB7B_2	ZBTB7B	chr1	154973787	154974786	+	cg09791324; cg11715725; cg15065069
ZBTB7B_1	ZBTB7B	chr1	154974126	154975125	+	cg09958801; cg11715725
ZBTB7B_3	ZBTB7B	chr1	154980157	154981156	+	cg17329534
DCST1_1	DCST1	chr1	154989215	154990214	+	cg16256492
DCST2_2	DCST2	chr1	155006247	155007246	-	cg08472142; cg10813183; cg15204354; cg19304100
DCST1_2	DCST1	chr1	155005316	155006315	+	cg10813183; cg13205050; cg17896897; cg25412453
ADAM15_1	ADAM15	chr1	155022803	155023802	+	cg00958409; cg04018299; cg15694180; cg16095542; cg23890506; cg26310319
EFNA4_2	EFNA4	chr1	155034585	155035584	+	cg00585901; cg11491247; cg13069100; cg15141467; cg18832152
EFNA4_1	EFNA4	chr1	155035240	155036239	+	cg00386338; cg00585901; cg08664617; cg10062530; cg11491247; cg15141467; cg15843385; cg16905506; cg19811864; cg20140173; cg23647530
DCST2_1	DCST2	chr1	155036440	155037439	-	cg05267543; cg23008177
EFNA3_2	EFNA3	chr1	155050329	155051328	+	cg10143807; cg10954985; cg25745642
EFNA3_4	EFNA3	chr1	155050442	155051441	+	cg10143807; cg10954985; cg17749735; cg25745642
EFNA3_5	EFNA3	chr1	155051983	155052982	+	cg11688696; cg11869514; cg12741345
EFNA3_3	EFNA3	chr1	155056488	155057487	+	cg06058618; cg10317026; cg11750116; cg17222196
EFNA3_1	EFNA3	chr1	155056996	155057995	+	cg00145979; cg06058618; cg07196758; cg11750116; cg17222196
EFNA3_6	EFNA3	chr1	155057371	155058370	+	cg00145979; cg06058618; cg07196758; cg11750116
EFNA3_7	EFNA3	chr1	155057720	155058719	+	cg00145979; cg07196758; cg14848832
EFNA1_1	EFNA1	chr1	155099363	155100362	+	cg05082095; cg08250444; cg13298932; cg16273215; cg25723933; cg26335527; cg26667821
SLC50A1_2	SLC50A1	chr1	155106862	155107861	+	cg01554474; cg03112145; cg24610274
SLC50A1_1	SLC50A1	chr1	155107339	155108338	+	cg01554474; cg12078486; cg12464869; cg20495040; cg22821026; cg24610274
DPM3_1	DPM3	chr1	155112997	155113996	-	cg05451838; cg15487600; cg16600297; cg21038964; cg22049894
KRTCAP2_3	KRTCAP2	chr1	155145241	155146240	-	cg03646674; cg06193775; cg08831354; cg12771053; cg14162927; cg14666069; cg21411233; cg23288653; cg24438687; cg26233468; cg26258877
KRTCAP2_1	KRTCAP2	chr1	155145768	155146767	-	cg03646674; cg04498190; cg06193775; cg11278262; cg14162927; cg14666069; cg23288653; cg24438687; cg25613262; cg26233468
TRIM46_1	TRIM46	chr1	155145336	155146335	+	cg03646674; cg04498190; cg06193775; cg12771053; cg14162927; cg14666069; cg21411233; cg23288653; cg24438687; cg26233468; cg26258877
TRIM46_2	TRIM46	chr1	155146241	155147240	+	cg04498190; cg11278262; cg13199615; cg21473748; cg25613262; cg26906021
KRTCAP2_4	KRTCAP2	chr1	155151388	155152387	-	cg01412907
MUC1_1	MUC1	chr1	155162690	155163689	-	cg02386822; cg03055449; cg06420088; cg07399355; cg17257175; cg19755544; cg22500132; cg22531371; cg23256951
MUC1_2	MUC1	chr1	155162857	155163856	-	cg02386822; cg03055449; cg06420088; cg07399355; cg17257175; cg19755544; cg23256951
MUC1_3	MUC1	chr1	155163414	155164413	-	cg03055449; cg06420088; cg15434337; cg17257175; cg27538026
THBS3_1	THBS3	chr1	155177676	155178675	-	cg02516288; cg02896201; cg04928693; cg06237414; cg11211259; cg21917676; cg26860337
MTX1_2	MTX1	chr1	155177629	155178628	+	cg02516288; cg02896201; cg04928693; cg11211259; cg21917676; cg26860337
THBS3_2	THBS3	chr1	155178899	155179898	-	cg03437914; cg03762404; cg07161239; cg17016978; cg17038416
MTX1_1	MTX1	chr1	155178040	155179039	+	cg02896201; cg04928693; cg06237414; cg11211259; cg21917676; cg26860337
GBA_1	GBA	chr1	155211024	155212023	-	cg14260630; cg19257864
GBA_2	GBA	chr1	155214408	155215407	-	cg02834765; cg08171195; cg12276487; cg16415604; cg17319849; cg20994720
FAM189B_2	FAM189B	chr1	155224764	155225763	-	cg03618937; cg04226815; cg10142848; cg12726784; cg16813767; cg21908287; cg22939715; cg27306034
FAM189B_3	FAM189B	chr1	155224983	155225982	-	cg03618937; cg04226815; cg07189204; cg12726784; cg18568145; cg21908287; cg22939715
FAM189B_1	FAM189B	chr1	155225264	155226263	-	cg02834871; cg03618937; cg04226815; cg07189204; cg16402893; cg18568145; cg21908287; cg22939715
SCAMP3_1	SCAMP3	chr1	155232027	155233026	-	cg01745448; cg01802344; cg04337796; cg06208248; cg13410390; cg18279150; cg20795117; cg20849692; cg24034289; cg27503921
SCAMP3_2	SCAMP3	chr1	155232141	155233140	-	cg01745448; cg04337796; cg13410390; cg17936495; cg18279150; cg20795117; cg20849692; cg24034289; cg27503921
CLK2_1	CLK2	chr1	155243285	155244284	-	cg00254532; cg03212674; cg04158093; cg06160440; cg06658684; cg07477187; cg20996918; cg23719938; cg25355924
HCN3_1	HCN3	chr1	155246273	155247272	+	cg11702145; cg12391232; cg17736772; cg20457394; cg23097474
HCN3_2	HCN3	chr1	155246406	155247405	+	cg11702145; cg12391232; cg14550101; cg17736772; cg19163348; cg20457394; cg23097474
PKLR_1	PKLR	chr1	155270729	155271728	-	cg00764632; cg02280309; cg13497187; cg15708776; cg23993235
PKLR_2	PKLR	chr1	155271214	155272213	-	cg15490880
FDPS_1	FDPS	chr1	155277675	155278674	+	cg03933784; cg08847296; cg14026927; cg14788660; cg15470750; cg17142371; cg23894318
FDPS_3	FDPS	chr1	155278532	155279531	+	cg00034416; cg05954884; cg08847296; cg10836036; cg12489819; cg23894318; cg25762744; cg26420739
RUSC1_2	RUSC1	chr1	155292727	155293726	+	cg08721840; cg13235288; cg17015897; cg27129297
RUSC1_1	RUSC1	chr1	155293309	155294308	+	cg07556773; cg08721840; cg09765586; cg11503744; cg13235288; cg17015897
ASH1L_1	ASH1L	chr1	155532583	155533582	-	cg08095278; cg09410084; cg17038116
MSTO1_1	MSTO1	chr1	155579020	155580019	+	cg04706183; cg05037680; cg06897334; cg11986615; cg18528640; cg20313496
ASH1L_3	ASH1L	chr1	155658210	155659209	-	cg00061769; cg08550626; cg16676300; cg17077171; cg18277007; cg27114086
YY1AP1_1	YY1AP1	chr1	155658468	155659467	-	cg00061769; cg08550626; cg14837416; cg16676300; cg17077171; cg18277007; cg27114086
YY1AP1_2	YY1AP1	chr1	155658777	155659776	-	cg00061769; cg06437799; cg08550626; cg14837416; cg18277007
DAP3_1	DAP3	chr1	155657893	155658892	+	cg00061769; cg02752934; cg16676300; cg17077171; cg27114086
GON4L_1	GON4L	chr1	155826992	155827991	-	cg00504075; cg03596450; cg07981109; cg16169620; cg20969242
GON4L_2	GON4L	chr1	155829142	155830141	-	cg10231603; cg14284289; cg21387238; cg24103979; cg24876118; cg25446086
SYT11_1	SYT11	chr1	155828369	155829368	+	cg03328526; cg06440960; cg10231603; cg12427688; cg21387238; cg24103979; cg24876118
RIT1_2	RIT1	chr1	155880738	155881737	-	cg01588776; cg08137608; cg09035101; cg17155167; cg17724814
KRTCAP2_2	KRTCAP2	chr1	155881130	155882129	-	cg01588776; cg08256691; cg09035101; cg17724814; cg24337215
RIT1_1	RIT1	chr1	155881130	155882129	-	cg01588776; cg08256691; cg09035101; cg17724814; cg24337215
KIAA0907_1	KHDC4	chr1	155904190	155905189	-	cg00503458; cg04574991; cg06957790; cg07237946; cg07557355; cg13550542; cg17218154; cg20780323
ARHGEF2_3	ARHGEF2	chr1	155947501	155948500	-	cg13183282; cg20375554; cg20632873; cg27537937
ARHGEF2_2	ARHGEF2	chr1	155947956	155948955	-	cg13183282; cg17430967; cg18154114; cg20375554; cg20465207; cg20632873; cg23320056; cg27537937
ARHGEF2_1	ARHGEF2	chr1	155948323	155949322	-	cg00246451; cg17430967; cg18154114; cg20465207; cg23320056
SSR2_1	SSR2	chr1	155990714	155991713	-	cg06821274; cg16572908; cg24557248
UBQLN4_1	UBQLN4	chr1	156023494	156024493	-	cg06085890; cg07588109; cg10829264; cg11218974; cg12699174; cg16014989; cg19863630; cg26941033
LAMTOR2_1	LAMTOR2	chr1	156023629	156024628	+	cg04894671; cg06085890; cg07588109; cg10829264; cg11218974; cg12699174; cg16014989; cg19863630; cg26941033
RAB25_1	RAB25	chr1	156029965	156030964	+	cg09243900; cg15896939
MEX3A_1	MEX3A	chr1	156051817	156052816	-	cg00660163; cg10491652; cg26297866; cg26500063
LMNA_2	LMNA	chr1	156051375	156052374	+	cg02951552; cg10491652; cg10515753; cg20289609; cg26500063
LMNA_1	LMNA	chr1	156083513	156084512	+	cg00106073; cg09016639; cg23274561; cg23922289
SEMA4A_4	SEMA4A	chr1	156105936	156106935	+	cg16353899
SEMA4A_5	SEMA4A	chr1	156107417	156108416	+	cg11203905
SEMA4A_3	SEMA4A	chr1	156116175	156117174	+	cg19372602
SEMA4A_6	SEMA4A	chr1	156118834	156119833	+	cg00107970; cg14219900; cg24479299
SEMA4A_1	SEMA4A	chr1	156122387	156123386	+	cg14847134; cg21858764
SEMA4A_2	SEMA4A	chr1	156123350	156124349	+	cg02774334; cg06364417; cg15983538; cg21858764
SLC25A44_1	SLC25A44	chr1	156162919	156163918	+	cg02454220; cg06970220; cg11248296; cg14171523; cg24450063; cg25208724
PMF1_1	PMF1	chr1	156181809	156182808	+	cg05309964; cg07256006; cg11075509; cg16925900; cg21139821; cg21815047; cg24008892
PMF1_2	PMF1	chr1	156208477	156209476	+	cg02068538
BGLAP_1	BGLAP	chr1	156210991	156211990	+	cg11580676; cg12036877; cg13282594; cg14663278; cg17419597; cg24670453; cg24843609
PAQR6_1	PAQR6	chr1	156217837	156218836	-	cg01583940; cg10046892; cg12303685; cg26541780
SMG5_1	SMG5	chr1	156252606	156253605	-	cg00500989; cg02696763; cg11572390; cg16491166; cg17928095; cg19754013; cg20792284; cg24685761
TMEM79_1	TMEM79	chr1	156251737	156252736	+	cg00781875; cg02696763; cg08763433; cg16605187; cg17928095; cg19754013; cg25012898
TMEM79_2	TMEM79	chr1	156253127	156254126	+	cg24685761
SMG5_2	SMG5	chr1	156261269	156262268	-	cg07234388; cg08469215; cg10096929; cg20570016
GLMP_1	GLMP	chr1	156265453	156266452	-	cg00713925; cg06794398; cg20963814
CCT3_1	CCT3	chr1	156308038	156309037	-	cg01076200; cg02051805; cg04856841; cg06267636; cg06319390; cg08938402; cg18388972; cg23097696; cg25371803; cg26334428
TSACC_1	TSACC	chr1	156307344	156308343	+	cg00833537; cg04856841; cg06267636; cg06319390; cg08480939; cg08938402; cg18388972; cg18993334; cg23097696; cg25371803
RHBG_1	RHBG	chr1	156338014	156339013	+	cg03917423; cg07702888; cg13423770; cg17935233; cg24473450
MEF2D_2	MEF2D	chr1	156460439	156461438	-	cg06759845; cg26121730
MEF2D_1	MEF2D	chr1	156470557	156471556	-	cg03518179; cg03965682; cg03989569; cg06210887; cg07399312; cg15070096; cg19720805
IQGAP3_2	IQGAP3	chr1	156542332	156543331	-	cg12124478; cg12441221; cg17722719
NAXE_1	NAXE	chr1	156560579	156561578	+	cg09822001; cg14892118; cg15208197; cg16564525; cg18381283
GPATCH4_1	GPATCH4	chr1	156571253	156572252	-	cg00383209; cg06957169; cg11192022; cg14611278; cg21525449; cg21689812; cg24041872; cg26229879; cg27292230
IQGAP3_1	IQGAP3	chr1	156571253	156572252	-	cg00383209; cg06957169; cg11192022; cg14611278; cg21525449; cg21689812; cg24041872; cg26229879; cg27292230
HAPLN2_1	HAPLN2	chr1	156588238	156589237	+	cg01937669; cg03218909; cg11150559
BCAN_2	BCAN	chr1	156610754	156611753	+	cg02599463; cg14423692; cg19321979
BCAN_1	BCAN	chr1	156610920	156611919	+	cg02599463; cg14423692; cg19321979
NES_1	NES	chr1	156647189	156648188	-	cg12356261; cg14376170; cg16588073; cg17331738; cg27507237
CRABP2_1	CRABP2	chr1	156675365	156676364	-	cg07966717; cg08944080; cg10390174; cg15119100; cg21647220; cg24598126; cg27493997
CRABP2_2	CRABP2	chr1	156698227	156699226	-	cg00173787; cg00992913; cg03470736; cg14358451; cg23881601; cg27547283
RRNAD1_1	RRNAD1	chr1	156697313	156698312	+	cg00533084; cg10805956; cg11949207; cg15109730
RRNAD1_2	RRNAD1	chr1	156697741	156698740	+	cg00533084; cg00992913; cg03470736; cg11949207; cg15109730; cg23881601; cg27547283
MRPL24_1	MRPL24	chr1	156710870	156711869	-	cg00346446; cg03317293; cg05375405; cg15124109; cg19629754; cg22493673; cg25371088; cg25503559; cg26615259
HDGF_1	HDGF	chr1	156721456	156722455	-	cg01910231; cg02914429; cg04402095; cg05762852; cg07892339; cg08708935; cg09063372; cg12220178; cg12421458; cg13170934; cg14155849; cg17218029; cg18593717
PRCC_1	PRCC	chr1	156736338	156737337	+	cg05967123; cg06106793; cg07313589; cg09477492; cg11588596; cg13235992; cg17971171; cg20284773; cg26431298
NTRK1_2	NTRK1	chr1	156784474	156785473	+	cg00626119; cg10811945; cg25630380
SH2D2A_1	SH2D2A	chr1	156786530	156787529	-	cg12039611; cg12499211; cg20839149
SH2D2A_2	SH2D2A	chr1	156786633	156787632	-	cg12039611; cg12499211
INSRR_1	INSRR	chr1	156828874	156829873	-	cg03438943; cg12995941; cg18534318; cg18649438; cg20673279
NTRK1_1	NTRK1	chr1	156829669	156830668	+	cg03055346; cg03438943; cg10981464; cg20673279; cg26428727
LRRC71_2	LRRC71	chr1	156889438	156890437	+	cg06069154; cg06360543; cg11707445; cg16489895; cg18863922
LRRC71_1	LRRC71	chr1	156889547	156890546	+	cg04113693; cg06069154; cg06360543; cg11707445; cg16489895; cg18863922
ARHGEF11_6	ARHGEF11	chr1	157014390	157015389	-	cg01511880; cg08108911; cg25017304
ARHGEF11_1	ARHGEF11	chr1	157014859	157015858	-	cg01511880; cg08108911; cg18281101; cg25017304
ARHGEF11_5	ARHGEF11	chr1	157015163	157016162	-	cg00615145; cg01511880; cg08108911; cg13795627; cg15074869; cg18281101
ARHGEF11_2	ARHGEF11	chr1	157015327	157016326	-	cg00615145; cg13795627; cg15074869; cg18281101
ARHGEF11_4	ARHGEF11	chr1	157015640	157016639	-	cg00615145; cg13795627; cg14265075; cg15074869; cg18281101
ETV3_1	ETV3	chr1	157108177	157109176	-	cg02005385; cg05909475; cg07899451; cg19303763; cg23969559; cg26354173; cg26549326
FCRL4_1	FCRL4	chr1	157567865	157568864	-	cg17281600
FCRL3_1	FCRL3	chr1	157670549	157671548	-	cg05384663; cg08786003; cg15602298
FCRL3_2	FCRL3	chr1	157670736	157671735	-	cg05384663; cg15602298
FCRL1_1	FCRL1	chr1	157789900	157790899	-	cg05766896; cg22515937; cg24344394
CD5L_2	CD5L	chr1	157811588	157812587	-	cg03761113; cg11139878; cg23992209
KIRREL_2	KIRREL1	chr1	157962094	157963093	+	cg00307383; cg22667491; cg26870566
KIRREL_1	KIRREL1	chr1	157962446	157963445	+	cg00307383; cg20458563; cg22667491; cg26870566; cg26928603
CD1D_2	CD1D	chr1	158146845	158147844	+	cg10516993; cg10963061
CD1D_1	CD1D	chr1	158149696	158150695	+	cg12124922; cg13844591; cg24432768; cg24698727
CD1A_2	CD1A	chr1	158223225	158224224	+	cg03528325; cg07950803; cg19355763
CD1C_1	CD1C	chr1	158258574	158259573	+	cg16993682; cg27534912
CD1C_2	CD1C	chr1	158258734	158259733	+	cg16993682; cg27534912
CD1B_1	CD1B	chr1	158301311	158302310	-	cg02478603
CD1E_1	CD1E	chr1	158322695	158323694	+	cg03701795; cg09478478; cg10976626
SPTA1_1	SPTA1	chr1	158656495	158657494	-	cg22730004
PYHIN1_1	PYHIN1	chr1	158900353	158901352	+	cg15036529
PYHIN1_2	PYHIN1	chr1	158900527	158901526	+	cg15036529
IFI16_1	IFI16	chr1	158978728	158979727	+	cg17601658; cg21406461
AIM2_1	AIM2	chr1	159046546	159047545	-	cg00490406
CADM3_1	CADM3	chr1	159140416	159141415	+	cg03687587; cg06203976; cg08654655; cg15203777
CADM3_2	CADM3	chr1	159140593	159141592	+	cg03687587; cg03951219; cg08654655; cg15203777
AIM2_2	AIM2	chr1	159158371	159159370	-	cg09905199; cg13899017
ACKR1_1	ACKR1	chr1	159173676	159174675	+	cg07202479; cg18552413; cg19260329; cg23507131; cg27232482
APCS_1	APCS	chr1	159556627	159557626	+	cg05919685; cg13968061
CRP_1	CRP	chr1	159684369	159685368	-	cg03543081; cg08474603; cg15076824
DUSP23_1	DUSP23	chr1	159749770	159750769	+	cg03341334; cg08548748; cg10692867
FCRL6_1	FCRL6	chr1	159769313	159770312	+	cg14217495
FCRL6_2	FCRL6	chr1	159771161	159772160	+	cg06997008; cg16272007; cg24833981
SLAMF8_2	SLAMF8	chr1	159795451	159796450	+	cg07590721; cg10179949; cg17972058
SLAMF8_1	SLAMF8	chr1	159795674	159796673	+	cg06764092; cg17972058
VSIG8_3	VSIG8	chr1	159824558	159825557	-	cg07961479; cg09369381; cg10839385; cg15063322; cg25820858
VSIG8_1	VSIG8	chr1	159832437	159833436	-	cg12704672
TAGLN2_2	TAGLN2	chr1	159893116	159894115	-	cg03651478; cg13892570; cg16107628; cg22698489
TAGLN2_1	TAGLN2	chr1	159893514	159894513	-	cg03651478; cg16107628; cg22698489
CFAP45_1	CFAP45	chr1	159895287	159896286	-	cg03138854; cg04116858; cg04130057; cg06992027; cg13562386; cg14086160; cg21571466; cg26546310
TAGLN2_3	TAGLN2	chr1	159895534	159896533	-	cg04116858; cg13562386; cg21571466
IGSF9_1	IGSF9	chr1	159915393	159916392	-	cg02985724; cg02994162; cg07175301; cg09765302; cg11077026
IGSF9_2	IGSF9	chr1	159915800	159916799	-	cg07175301; cg09765302; cg11077026; cg19354656
SLAMF9_1	SLAMF9	chr1	159924011	159925010	-	cg21817012
KCNJ10_1	KCNJ10	chr1	160039940	160040939	-	cg02371464; cg05101920; cg07135388; cg12163730; cg15548046; cg17495154; cg25771897; cg26258944; cg26681210; cg27520170
KCNJ9_1	KCNJ9	chr1	160050339	160051338	+	cg06808585; cg12907876; cg20066612; cg27315635
IGSF8_2	IGSF8	chr1	160068269	160069268	-	cg01023271; cg02032115; cg04016768; cg07377341; cg12390003; cg13860527; cg16553182; cg19944463; cg22500151; cg22802111
IGSF8_1	IGSF8	chr1	160068399	160069398	-	cg01023271; cg02032115; cg04016768; cg07377341; cg12390003; cg13860527; cg16553182; cg19944463; cg22802111
ATP1A2_1	ATP1A2	chr1	160084560	160085559	+	cg06210630; cg07177379; cg15487620
ATP1A4_2	ATP1A4	chr1	160120419	160121418	+	cg06517798; cg06956052; cg12077168; cg19250891
ATP1A4_1	ATP1A4	chr1	160146205	160147204	+	cg16289896
CASQ1_1	CASQ1	chr1	160159376	160160375	+	cg02297709; cg05643453; cg08246428; cg09547777; cg15926420; cg18862562
PEA15_1	PEA15	chr1	160174185	160175184	+	cg07566050
DCAF8_1	DCAF8	chr1	160232231	160233230	-	cg12277145; cg13149276; cg13219446; cg14838017; cg18136311; cg26162836; cg26824949
PEX19_5	PEX19	chr1	160253393	160254392	-	cg11076662; cg19680222; cg21812332
PEX19_4	PEX19	chr1	160254027	160255026	-	cg11076662; cg11836369; cg12701576; cg21812332; cg25379116
DCAF8_2	DCAF8	chr1	160254913	160255912	-	cg14964658
PEX19_1	PEX19	chr1	160254913	160255912	-	cg14964658
COPA_1	COPA	chr1	160313027	160314026	-	cg01446576; cg03228824; cg05365960; cg10539371; cg11742801; cg14524600; cg17993772; cg26812967
NCSTN_1	NCSTN	chr1	160312187	160313186	+	cg01446576; cg03228824; cg04563953; cg05266784; cg05365960; cg10539371; cg14524600; cg15623398; cg26820501
NHLH1_1	NHLH1	chr1	160335872	160336871	+	cg00006397; cg00881010; cg08247612; cg13992678; cg18023842
SLAMF6_1	SLAMF6	chr1	160493032	160494031	-	cg21829783
SLAMF1_1	SLAMF1	chr1	160616802	160617801	-	cg00149213; cg01710351; cg03950000; cg18881723; cg21920303
CD48_1	CD48	chr1	160681602	160682601	-	cg05200628; cg24342146
SLAMF7_1	SLAMF7	chr1	160708074	160709073	+	cg04244970; cg07837085
LY9_1	LY9	chr1	160764981	160765980	+	cg18865207
CD244_2	CD244	chr1	160832540	160833539	-	cg10106388
CD244_1	CD244	chr1	160832667	160833666	-	cg11939496
ITLN1_1	ITLN1	chr1	160854950	160855949	-	cg07145783; cg10094191; cg21476940
ITLN2_1	ITLN2	chr1	160924589	160925588	-	cg15836912; cg24528307
F11R_4	F11R	chr1	160990733	160991732	-	cg00296079; cg04981885; cg13567636; cg15393119; cg19284575; cg20012024; cg23055938
F11R_1	F11R	chr1	160990932	160991931	-	cg00296079; cg04981885; cg13567636; cg19284575; cg20012024; cg23055938
TSTD1_2	TSTD1	chr1	161008463	161009462	-	cg00446235; cg07967677; cg11731300; cg12426196; cg13466383; cg13906823; cg24161057; cg27180868
TSTD1_1	TSTD1	chr1	161008730	161009729	-	cg07967677; cg12426196; cg13906823; cg13914024; cg22110569; cg24161057; cg27180868
F11R_2	F11R	chr1	161008756	161009755	-	cg07883333; cg07967677; cg12426196; cg13906823; cg13914024; cg22110569; cg24161057
USF1_2	USF1	chr1	161014764	161015763	-	cg06823263; cg20247161; cg21269709
USF1_1	USF1	chr1	161015757	161016756	-	cg00551648; cg01719979; cg03430800; cg06034822; cg11514184; cg13315770; cg13382707; cg18231981
NECTIN4_1	NECTIN4	chr1	161059338	161060337	-	cg00756887; cg03166324; cg14158583; cg16557111; cg17833106
NECTIN4_2	NECTIN4	chr1	161059881	161060880	-	cg17833106
KLHDC9_1	KLHDC9	chr1	161067162	161068161	+	cg05410790; cg09306340; cg17150246; cg17876200; cg20747741; cg21437481; cg23651323
NIT1_2	NIT1	chr1	161086488	161087487	+	cg18165248; cg22336747; cg25008393
NIT1_1	NIT1	chr1	161086906	161087905	+	cg13298382; cg18165248; cg22336747; cg25008393; cg26957370
DEDD_3	DEDD	chr1	161100683	161101682	-	cg16402746
DEDD_2	DEDD	chr1	161102217	161103216	-	cg04130657; cg07014742; cg10439651; cg13672649; cg22799212; cg25372275; cg25929421; cg26065919
UFC1_3	UFC1	chr1	161101501	161102500	+	cg22799212
DEDD_1	DEDD	chr1	161102447	161103446	-	cg04130657; cg07014742; cg10439651; cg13672649; cg25372275; cg25929421; cg26065919
UFC1_1	UFC1	chr1	161122779	161123778	+	cg00939106; cg01801174; cg06314570; cg08460865; cg17016617
USP21_1	USP21	chr1	161128301	161129300	+	cg01447427; cg08535938; cg15447511; cg16370716; cg17017284; cg18176482; cg22374567; cg26037917; cg26396707; cg26521784
PPOX_1	PPOX	chr1	161135283	161136282	+	cg05062896; cg05938177; cg06723492; cg07835668; cg14978267; cg20251008; cg20803370; cg22851252; cg24453429; cg24642196
PPOX_2	PPOX	chr1	161135447	161136446	+	cg00397740; cg05062896; cg05938177; cg07835668; cg14978267; cg20251008; cg20803370; cg22851252; cg24453429; cg24642196
B4GALT3_1	B4GALT3	chr1	161147274	161148273	-	cg03522910; cg09381484; cg17752960; cg17806952; cg20740051; cg27235008
ADAMTS4_1	ADAMTS4	chr1	161168832	161169831	-	cg04263215; cg07354440; cg08545169; cg10493436; cg14382215; cg17166812
ADAMTS4_2	ADAMTS4	chr1	161168939	161169938	-	cg08545169; cg10493436; cg14382215; cg17166812
NDUFS2_1	NDUFS2	chr1	161171168	161172167	+	cg05656486; cg07580762; cg08850169; cg12754671; cg21691116; cg21930487; cg23274951; cg24049880; cg24863642
FCER1G_1	FCER1G	chr1	161184096	161185095	+	cg05659526
APOA2_1	APOA2	chr1	161193408	161194407	-	cg01053621; cg08922317; cg18281418; cg27433062
TOMM40L_1	TOMM40L	chr1	161195193	161196192	+	cg02525396; cg04133572; cg05643592; cg14074486; cg24592207; cg26861593
NR1I3_1	NR1I3	chr1	161207983	161208982	-	cg06277277
PCP4L1_1	PCP4L1	chr1	161227546	161228545	+	cg01425967; cg10775792; cg27223727
MPZ_1	MPZ	chr1	161279748	161280747	-	cg00101227; cg00259886; cg11214962
SDHC_2	SDHC	chr1	161282926	161283925	+	cg02656741; cg08716396; cg11744295; cg13788685; cg15152945
SDHC_1	SDHC	chr1	161283182	161284181	+	cg01931502; cg02620307; cg02656741; cg08716396; cg09686639; cg11744295; cg12036621; cg13788685; cg15152945
FCGR2A_1	FCGR2A	chr1	161474258	161475257	+	cg06350097; cg24422489; cg25378117; cg27470554
FCGR3A_1	FCGR3A	chr1	161519536	161520535	-	cg03228353
FCGR3B_1	FCGR3B	chr1	161600894	161601893	-	cg00974864; cg22504013
FCRLA_2	FCRLA	chr1	161675759	161676758	+	cg05033369; cg24074594; cg24664855
FCRLA_1	FCRLA	chr1	161676030	161677029	+	cg05033369; cg24074594; cg24664855
FCRLB_2	FCRLB	chr1	161690819	161691818	+	cg17036419; cg22678092
FCRLB_1	FCRLB	chr1	161694674	161695673	+	cg14210287
DUSP12_1	DUSP12	chr1	161718605	161719604	+	cg06409308; cg06514368; cg16414945
ATF6_1	ATF6	chr1	161735121	161736120	+	cg07804963; cg07924819; cg09175582; cg10309957; cg15994321; cg22608657; cg23260004; cg26591879; cg27519958
OLFML2B_2	OLFML2B	chr1	161993420	161994419	-	cg03392673; cg06775072; cg08841167; cg10505415; cg10810183; cg11067756; cg12585910; cg17944328; cg19130550; cg20172280; cg21205071; cg24623497
OLFML2B_1	OLFML2B	chr1	161993645	161994644	-	cg03392673; cg08841167; cg10505415; cg10810183; cg11067756; cg12585910; cg17944328; cg19130550; cg21205071; cg24623497
NOS1AP_1	NOS1AP	chr1	162038541	162039540	+	cg00776464; cg00951597; cg01137537; cg17096191; cg21998383
NOS1AP_2	NOS1AP	chr1	162334225	162335224	+	cg03391436
C1orf226_3	C1orf226	chr1	162335739	162336738	+	cg23225572
C1orf226_1	C1orf226	chr1	162336142	162337141	+	cg02858267; cg26663636
SPATA46_1	SPATA46	chr1	162346607	162347606	-	cg02216667
C1orf226_2	C1orf226	chr1	162350529	162351528	+	cg15492834
C1orf226_4	C1orf226	chr1	162351751	162352750	+	cg11342789; cg21547763
SH2D1B_1	SH2D1B	chr1	162381916	162382915	-	cg01062020; cg27003165
UHMK1_1	UHMK1	chr1	162466647	162467646	+	cg00859178; cg10796931; cg16121685; cg19451466; cg25683069
UAP1_2	UAP1	chr1	162530332	162531331	+	cg03208409; cg07030052; cg13471915; cg15978832; cg16020410; cg17084863; cg20309078; cg27409012
UAP1_1	UAP1	chr1	162530523	162531522	+	cg03208409; cg07030052; cg13233534; cg13471915; cg15103675; cg15978832; cg16020410; cg20309078; cg27409012
DDR2_1	DDR2	chr1	162601265	162602264	+	cg00819233; cg06325209; cg17496788; cg23028772
CCDC190_1	CCDC190	chr1	162825563	162826562	-	cg04851348
RGS4_1	RGS4	chr1	163038163	163039162	+	cg09501516; cg15923350; cg22605643
RGS5_1	RGS5	chr1	163172692	163173691	-	cg00250483; cg02579477; cg24901474
RGS5_2	RGS5	chr1	163291515	163292514	-	cg01964683; cg04298819; cg09936566; cg15778350; cg17428694; cg26029744
NUF2_1	NUF2	chr1	163290758	163291757	+	cg01964683; cg11823214; cg16604136; cg17428694; cg26029744
PBX1_1	PBX1	chr1	164527932	164528931	+	cg00532890; cg08900022; cg14612294; cg15074930; cg19354125; cg19903124; cg25031777
LMX1A_1	LMX1A	chr1	165324999	165325998	-	cg04351049; cg07686479; cg08460041; cg09069138; cg09248345; cg27440715
RXRG_1	RXRG	chr1	165414353	165415352	-	cg01913568; cg08623787; cg10364513; cg11717564; cg12404281; cg13901501; cg17514495; cg17885806; cg22675486
LRRC52_1	LRRC52	chr1	165512255	165513254	+	cg03454607; cg16509443; cg17495466
MGST3_2	MGST3	chr1	165599109	165600108	+	cg00348771; cg06961122; cg09330427; cg16553119; cg19407955
MGST3_1	MGST3	chr1	165599511	165600510	+	cg00348771; cg01468717; cg05129412; cg06961122; cg09330427; cg19407955; cg27477594
ALDH9A1_1	ALDH9A1	chr1	165667789	165668788	-	cg02459951; cg03984859; cg07564188; cg08343943; cg11373746; cg16680018
TMCO1_1	TMCO1	chr1	165738095	165739094	-	cg14970096; cg15099632; cg19769164; cg24106943; cg24241129; cg24409356; cg26272983
UCK2_2	UCK2	chr1	165737267	165738266	+	cg01786075; cg13792037; cg15632325; cg18647881; cg18964732; cg24106943; cg25310909
UCK2_1	UCK2	chr1	165795864	165796863	+	cg06975592; cg15781625; cg27447557
FAM78B_1	FAM78B	chr1	166136215	166137214	-	cg03272326; cg14153737; cg16118529; cg18166862; cg19708554; cg19864490
POGK_2	POGK	chr1	166807598	166808597	+	cg14256814; cg17270808; cg18267943; cg24000232
POGK_1	POGK	chr1	166807727	166808726	+	cg14256814; cg17270808; cg18267943; cg24000232
TADA1_1	TADA1	chr1	166845484	166846483	-	cg04295733; cg05016425; cg12411961; cg15896487; cg16562251; cg17107724; cg18226478; cg26565099; cg27301328
ILDR2_1	ILDR2	chr1	166944594	166945593	-	cg11503720; cg15965055; cg22603542
MAEL_1	MAEL	chr1	166943822	166944821	+	cg08348962; cg18323210
MAEL_2	MAEL	chr1	166957529	166958528	+	cg00001349; cg11336590; cg13480774; cg18894878; cg19241352; cg23968893; cg24453820; cg24586196; cg27053975
POU2F1_1	POU2F1	chr1	167189134	167190133	+	cg02902395; cg04126852; cg15268622; cg21182322; cg25977304
CD247_2	CD247	chr1	167408858	167409857	-	cg06900257; cg11958495; cg12184421
CD247_1	CD247	chr1	167487756	167488755	-	cg09554443
CREG1_1	CREG1	chr1	167522989	167523988	-	cg09995475; cg12451271; cg14097294; cg15612186; cg22344162; cg23682007; cg23751922
RCSD1_1	RCSD1	chr1	167598509	167599508	+	cg04275362; cg12336540; cg14046986; cg15676719
MPZL1_1	MPZL1	chr1	167690230	167691229	+	cg04846203; cg10632266; cg17419935; cg19803043; cg22021644
ADCY10_2	ADCY10	chr1	167883352	167884351	-	cg08205865
ADCY10_1	ADCY10	chr1	167905223	167906222	-	cg05300697; cg05821866; cg08151281; cg10020897; cg13497939; cg13579901; cg15621027
MPC2_1	MPC2	chr1	167905223	167906222	-	cg05300697; cg05821866; cg08151281; cg10020897; cg13497939; cg13579901; cg15621027
MPC2_2	MPC2	chr1	167905274	167906273	-	cg05300697; cg05821866; cg08151281; cg10020897; cg13497939; cg13579901; cg15621027
DCAF6_1	DCAF6	chr1	167904945	167905944	+	cg05300697; cg05702448; cg05821866; cg08151281; cg08412305; cg10020897; cg13497939; cg13579901; cg15621027
MPC2_3	MPC2	chr1	167906242	167907241	-	cg00091162; cg02970394; cg04114368; cg06221394; cg07684150; cg07826235; cg07908946; cg18018245; cg23731901; cg25219134; cg25597115
MPC2_4	MPC2	chr1	167906730	167907729	-	cg07684150; cg25219134
TIPRL_1	TIPRL	chr1	168147211	168148210	+	cg17084448; cg17113809; cg17859187; cg21543519; cg22343980; cg25766537; cg27182764
TBX19_1	TBX19	chr1	168194253	168195252	+	cg09854746; cg12154153; cg12468328; cg15328582; cg17156855; cg19720672; cg20480045; cg23691220
SFT2D2_1	SFT2D2	chr1	168194277	168195276	+	cg09854746; cg12154153; cg12468328; cg15328582; cg17156855; cg19720672; cg20480045; cg23691220
XCL1_1	XCL1	chr1	168544854	168545853	+	cg21872093
DPT_1	DPT	chr1	168698430	168699429	-	cg09922481; cg10835876; cg14023874; cg21266845
ATP1B1_1	ATP1B1	chr1	169074572	169075571	+	cg07136905; cg16959606; cg22399423
ATP1B1_2	ATP1B1	chr1	169074939	169075938	+	cg04405414; cg13184582; cg22399423; cg24229334
NME7_1	NME7	chr1	169337025	169338024	-	cg00040367; cg01554235; cg03047114; cg03052835; cg05596149; cg09363564; cg10143349; cg13083637; cg16121444; cg16654023; cg24855730; cg26628634; cg27292174; cg27530620
BLZF1_1	BLZF1	chr1	169336249	169337248	+	cg01554235; cg03047114; cg03052835; cg05596149; cg10143349; cg13083637; cg13692869; cg15066556; cg26628634; cg27292174
BLZF1_2	BLZF1	chr1	169336462	169337461	+	cg01554235; cg03047114; cg03052835; cg05596149; cg10143349; cg13083637; cg13692869; cg15066556; cg16121444; cg24855730; cg26628634; cg27292174
CCDC181_1	CCDC181	chr1	169396690	169397689	-	cg12460071; cg20780850
CCDC181_2	CCDC181	chr1	169429728	169430727	-	cg09671955
SLC19A2_1	SLC19A2	chr1	169455172	169456171	-	cg00649606; cg00691125; cg00874641; cg05969530; cg06492206; cg07728920; cg13912204; cg20248356; cg20816261; cg26681912
F5_1	F5	chr1	169555709	169556708	-	cg01953591; cg10532540; cg16054275; cg25256723
SELP_1	SELP	chr1	169599349	169600348	-	cg09060914; cg17167832
SELL_1	SELL	chr1	169680751	169681750	-	cg08264335; cg14796679
SELE_1	SELE	chr1	169703210	169704209	-	cg03211132; cg09784259; cg16660677
METTL18_1	METTL18	chr1	169764038	169765037	-	cg03348149; cg03747016; cg04705907; cg16404689; cg21909475; cg27577239
C1orf112_1	C1orf112	chr1	169763192	169764191	+	cg03348149; cg23244997; cg26023751
SCYL3_1	SCYL3	chr1	169863027	169864026	-	cg08245509; cg10232749; cg10241280; cg11690028; cg13449727; cg16653395; cg23258063; cg25353026
KIFAP3_1	KIFAP3	chr1	170043826	170044825	-	cg06625811; cg08913769; cg20327105
GORAB_1	GORAB	chr1	170500318	170501317	+	cg01508386; cg03969326; cg04892409; cg17455183; cg27519555
PRRX1_4	PRRX1	chr1	170630384	170631383	+	cg03760589; cg04123776; cg09408098; cg15711902
PRRX1_1	PRRX1	chr1	170631314	170632313	+	cg09408098; cg10509323; cg22693806
FMO3_1	FMO3	chr1	171059057	171060056	+	cg25778166
FMO2_1	FMO2	chr1	171153450	171154449	+	cg12437809
FMO1_2	FMO1	chr1	171216682	171217681	+	cg04413226; cg15514848
FMO1_1	FMO1	chr1	171226230	171227229	+	cg11192688; cg16034517
FMO4_1	FMO4	chr1	171282333	171283332	+	cg21183846; cg23237339
PRRC2C_1	PRRC2C	chr1	171453700	171454699	+	cg04393897; cg10143731; cg11594415; cg16360971; cg25844162
PRRC2C_2	PRRC2C	chr1	171480281	171481280	+	cg14712939
MYOC_1	MYOC	chr1	171621818	171622817	-	cg00806505; cg01410279
VAMP4_1	VAMP4	chr1	171711195	171712194	-	cg01653110; cg01832569; cg03990847; cg05158566; cg09797599; cg10635212; cg14826401; cg21444639; cg25754252
VAMP4_3	VAMP4	chr1	171711313	171712312	-	cg01653110; cg01832569; cg03990847; cg05158566; cg10635212; cg21444639
METTL13_1	EEF1AKNMT	chr1	171749825	171750824	+	cg00454932; cg06622737; cg06852250; cg11758069; cg14848555; cg17276379; cg27167184
DNM3_1	DNM3	chr1	171809649	171810648	+	cg01017147; cg04399751; cg04986015; cg26261793
PIGC_1	PIGC	chr1	172413199	172414198	-	cg02084808; cg02288969; cg03748243; cg10622825; cg22077262
SUCO_1	SUCO	chr1	172501301	172502300	+	cg00978910; cg04562976; cg09247534; cg13690962; cg16301215; cg17151058; cg17809276; cg18280007; cg20525378; cg21109075
FASLG_1	FASLG	chr1	172627254	172628253	+	cg10161121
TNFSF18_1	TNFSF18	chr1	173020068	173021067	-	cg05936800
TNFSF4_3	TNFSF4	chr1	173174661	173175660	-	cg21876925
TNFSF4_2	TNFSF4	chr1	173176459	173177458	-	cg10861599; cg26315984
TNFSF4_1	TNFSF4	chr1	173446120	173447119	-	cg02624704; cg11803838; cg11828430; cg17859081; cg19585271; cg21831501; cg23166770
PRDX6_1	PRDX6	chr1	173445485	173446484	+	cg02624704; cg11828430; cg14515203; cg19585271; cg21831501; cg23166770; cg24420778
SLC9C2_1	SLC9C2	chr1	173572200	173573199	-	cg16597737
ANKRD45_1	ANKRD45	chr1	173638980	173639979	-	cg04092747; cg04446579; cg13990746; cg15680620; cg17014785; cg22529184
ANKRD45_2	ANKRD45	chr1	173684007	173685006	-	cg02315113; cg06956500; cg07017284; cg11905617; cg20311037; cg23273023; cg23821755; cg25613247
KLHL20_1	KLHL20	chr1	173683131	173684130	+	cg02315113; cg07017284; cg11720170; cg17859089; cg23644855; cg24241455; cg25613247
CENPL_4	CENPL	chr1	173793257	173794256	-	cg04217776; cg04567169; cg05001758; cg07824364; cg12793502; cg13495574; cg17737141; cg20940459; cg21384371; cg21396487; cg23633679; cg23886974; cg24405650; cg24414038; cg25372135; cg26269644; cg26937809; cg27539247
CENPL_1	CENPL	chr1	173793532	173794531	-	cg04217776; cg04567169; cg05001758; cg07824364; cg12793502; cg13495574; cg17737141; cg20940459; cg23633679; cg25372135; cg26269644; cg26937809
DARS2_1	DARS2	chr1	173792822	173793821	+	cg04567169; cg06803925; cg07824364; cg13495574; cg21384371; cg21396487; cg23633679; cg23886974; cg24405650; cg24414038; cg26269644; cg27539247
CENPL_2	CENPL	chr1	173794007	173795006	-	cg04217776; cg05001758; cg12793502
CENPL_3	CENPL	chr1	173835040	173836039	-	cg03044573; cg16290996
SERPINC1_1	SERPINC1	chr1	173886455	173887454	-	cg01770400; cg01802953; cg02586830; cg08468375; cg14047008; cg27631005
RC3H1_1	RC3H1	chr1	173991482	173992481	-	cg00257786; cg16041806
RABGAP1L_7	RABGAP1L	chr1	174127562	174128561	+	cg26001030
RABGAP1L_1	RABGAP1L	chr1	174127669	174128668	+	cg26001030
RABGAP1L_3	RABGAP1L	chr1	174843667	174844666	+	cg02482603; cg04858586; cg05702218; cg13130398
CACYBP_2	CACYBP	chr1	174967858	174968857	+	cg00767644; cg01730534; cg03921300; cg04488215; cg10119933; cg13384453; cg13673319; cg16743289; cg21140714; cg24338780; cg26787020; cg27505684
CACYBP_1	CACYBP	chr1	174968198	174969197	+	cg00767644; cg01730534; cg02986938; cg03921300; cg04488215; cg05876094; cg06826845; cg07700962; cg10119933; cg13149330; cg13384453; cg13673319; cg21140714; cg27505684
MRPS14_1	MRPS14	chr1	174992551	174993550	-	cg00690400; cg07705639; cg15466587; cg17279103; cg18539546; cg21076470
KIAA0040_1	KIAA0040	chr1	175161902	175162901	-	cg00099768; cg00321850; cg00958927; cg08873628; cg11908570; cg11973900; cg13857382; cg14847009; cg17839543; cg17845761; cg18880390; cg22626041; cg26563583
KIAA0040_3	KIAA0040	chr1	175162113	175163112	-	cg00099768; cg00321850; cg00958927; cg07916615; cg08873628; cg11973900; cg13857382; cg14847009; cg17845761; cg18880390
KIAA0040_2	KIAA0040	chr1	175162214	175163213	-	cg00321850; cg00958927; cg07916615; cg08873628; cg11973900; cg14847009; cg17845761
RFWD2_3	COP1	chr1	176175879	176176878	-	cg00687095; cg00958215; cg01756841; cg11851207; cg23054379; cg26912688
RFWD2_1	COP1	chr1	176176009	176177008	-	cg00687095; cg00958215; cg01756841; cg11851207; cg11953434; cg23054379; cg25741192; cg26912688
RFWD2_4	COP1	chr1	176176370	176177369	-	cg00687095; cg00958215; cg01756841; cg11851207; cg11953434; cg25623035; cg25741192; cg26912688
RFWD2_2	COP1	chr1	176176605	176177604	-	cg00687095; cg11953434; cg25623035; cg25741192
ASTN1_4	ASTN1	chr1	177001708	177002707	-	cg22506490; cg25104727; cg26560769
ASTN1_1	ASTN1	chr1	177133833	177134832	-	cg06650419; cg13115661; cg14659404; cg23492043
ASTN1_2	ASTN1	chr1	177134030	177135029	-	cg13115661; cg23492043
ASTN1_3	ASTN1	chr1	177134320	177135319	-	cg13115661
BRINP2_1	BRINP2	chr1	177139105	177140104	+	cg22371227
BRINP2_2	BRINP2	chr1	177139582	177140581	+	cg04209911; cg06758591; cg13685951; cg13843613; cg19993589; cg20846447; cg22371227
SEC16B_3	SEC16B	chr1	177939369	177940368	-	cg02289040
SEC16B_2	SEC16B	chr1	177953393	177954392	-	cg17081489
SEC16B_1	SEC16B	chr1	178007101	178008100	-	cg15166311; cg17110006
RASAL2_1	RASAL2	chr1	178062250	178063249	+	cg02461727; cg03112680; cg04894642; cg06871311; cg15935791; cg16962970; cg20013855; cg21989023; cg22944662; cg24367628
RASAL2_2	RASAL2	chr1	178309597	178310596	+	cg14515791; cg22109530
TEX35_2	TEX35	chr1	178481255	178482254	+	cg04262179; cg04837847; cg06197571; cg11832543; cg14205576; cg23591125; cg25461905
RALGPS2_1	RALGPS2	chr1	178693390	178694389	+	cg00833394; cg06208651; cg07361180; cg10559803; cg14736905; cg15652014; cg17021725; cg25384333
ANGPTL1_1	ANGPTL1	chr1	178840202	178841201	-	cg05630800
FAM20B_2	FAM20B	chr1	178985480	178986479	+	cg12646786
FAM20B_1	FAM20B	chr1	178994040	178995039	+	cg01426743; cg09510979; cg12629244; cg17252808; cg23891286
TOR3A_1	TOR3A	chr1	179050216	179051215	+	cg03743605; cg04844495; cg07824564; cg07923746; cg13676787; cg18153213; cg22544342; cg27403822; cg27517652
ABL2_1	ABL2	chr1	179198802	179199801	-	cg02303538; cg05009066; cg09129563; cg10805082; cg13927605; cg18433086
SOAT1_1	SOAT1	chr1	179261948	179262947	+	cg01774454; cg02081976; cg02275294; cg06709324; cg08482108; cg08630962
AXDND1_1	AXDND1	chr1	179334190	179335189	+	cg03732293; cg19422340
NPHS2_1	NPHS2	chr1	179545068	179546067	-	cg06515144; cg10711209; cg10980436; cg11237426; cg19016332; cg20701486
TDRD5_1	TDRD5	chr1	179559789	179560788	+	cg07171496; cg07901138; cg13848905; cg23627040
TDRD5_2	TDRD5	chr1	179560000	179560999	+	cg05378938; cg07171496; cg07901138; cg12277666; cg13848905; cg23627040
FAM163A_2	FAM163A	chr1	179711027	179712026	+	cg02634341; cg05421688; cg12720643
FAM163A_1	FAM163A	chr1	179711437	179712436	+	cg00008036; cg00181968; cg00962913; cg02634341; cg05421688; cg09683824; cg12720643; cg13059719; cg13449778; cg19804605; cg27297088
TOR1AIP2_1	TOR1AIP2	chr1	179846928	179847927	-	cg07761912; cg07810382; cg14830722; cg16054590; cg16381752; cg18262679; cg19639845
TOR1AIP1_1	TOR1AIP1	chr1	179850443	179851442	+	cg04904834; cg07189550; cg09032840; cg09150905; cg12647251; cg14526939; cg18792584; cg24408603; cg27561031
TOR1AIP1_2	TOR1AIP1	chr1	179850925	179851924	+	cg03115649; cg04224864; cg04904834; cg07189550; cg07817097; cg09032840; cg09150905; cg12647251; cg14526939; cg18792584; cg24408603; cg27561031
CEP350_3	CEP350	chr1	179922729	179923728	+	cg09126043; cg10700275; cg17286491; cg18766475; cg23808061
CEP350_1	CEP350	chr1	179922956	179923955	+	cg01936090; cg09126043; cg10700275; cg11502736; cg17286491; cg18766475; cg21944557; cg23808061
QSOX1_1	QSOX1	chr1	180123015	180124014	+	cg03111951; cg06894687; cg07360182; cg08007338; cg08812504; cg09505809; cg15206621
LHX4_1	LHX4	chr1	180198432	180199431	+	cg03469793; cg09081913; cg21172814; cg24198584; cg24864683
ACBD6_2	ACBD6	chr1	180471702	180472701	-	cg00223186; cg08270031; cg08844137; cg20824549; cg25352856
ACBD6_1	ACBD6	chr1	180471987	180472986	-	cg00223186; cg08270031; cg16358350; cg20824549; cg25352856
XPR1_1	XPR1	chr1	180600169	180601168	+	cg01815035; cg07397093; cg08638395; cg19763210; cg19905861; cg22026687; cg23675362
KIAA1614_2	KIAA1614	chr1	180881088	180882087	+	cg00354179; cg04578935; cg07730364; cg23056823; cg23217419
KIAA1614_1	KIAA1614	chr1	180881320	180882319	+	cg00354179; cg07730364; cg12604950; cg23056823
STX6_1	STX6	chr1	180991995	180992994	-	cg02925840; cg05301102; cg16125762; cg25147866
MR1_2	MR1	chr1	181001534	181002533	+	cg06961313
MR1_1	MR1	chr1	181002135	181003134	+	cg01040850; cg06961313; cg07025274; cg24441127
CACNA1E_2	CACNA1E	chr1	181451498	181452497	+	cg02431597; cg02974928; cg13948585; cg15742412; cg18533386; cg21963643; cg23241456
CACNA1E_1	CACNA1E	chr1	181451664	181452663	+	cg02431597; cg02974928; cg13948585; cg15742412; cg18533386; cg21378238; cg21963643; cg23241456
GLUL_2	GLUL	chr1	182360466	182361465	-	cg01419479; cg07386190; cg12535596; cg13180005; cg17892328; cg20492121; cg24868926; cg26135716
GLUL_1	GLUL	chr1	182360915	182361914	-	cg07386190; cg15114328; cg15389472; cg20492121; cg27525037
RGS16_1	RGS16	chr1	182573514	182574513	-	cg00966974; cg02688760; cg03517466; cg15088679; cg15717853; cg16178186; cg18611847; cg25591868
RGS8_3	RGS8	chr1	182641982	182642981	-	cg00755423; cg17124700
NPL_2	NPL	chr1	182757793	182758792	+	cg03994069; cg06676233; cg07202210; cg14844172; cg27583088
NPL_1	NPL	chr1	182757919	182758918	+	cg03994069; cg06676233; cg07202210; cg12045137; cg14844172; cg27583088
DHX9_1	DHX9	chr1	182807493	182808492	+	cg00085830; cg03763387; cg04841648; cg07167398; cg08596642; cg09228562; cg10240684; cg16243197; cg25133192
SHCBP1L_1	SHCBP1L	chr1	182922284	182923283	-	cg00379090; cg01079738; cg02721693; cg02925590; cg22237670; cg22860181; cg26419869
LAMC1_3	LAMC1	chr1	182991424	182992423	+	cg07245641; cg07928641; cg15522984; cg15528052
LAMC1_1	LAMC1	chr1	182991576	182992575	+	cg07245641; cg07928641; cg15522984; cg15528052; cg20317417
LAMC1_2	LAMC1	chr1	182991706	182992705	+	cg06883736; cg07928641; cg15528052; cg20317417
LAMC2_2	LAMC2	chr1	183154309	183155308	+	cg00208830; cg01949993; cg05366923; cg05929019; cg12552165; cg24146518
LAMC2_1	LAMC2	chr1	183154410	183155409	+	cg00208830; cg01949993; cg04218899; cg05366923; cg05929019; cg12552165; cg24146518
NMNAT2_1	NMNAT2	chr1	183387475	183388474	-	cg00707317; cg03770703; cg10202457
NMNAT2_2	NMNAT2	chr1	183387782	183388781	-	cg03770703
SMG7_2	SMG7	chr1	183439568	183440567	+	cg17886162
SMG7_1	SMG7	chr1	183440653	183441652	+	cg02580528; cg04719420; cg07962812; cg23735442; cg25320221; cg26256010
NCF2_2	NCF2	chr1	183560036	183561035	-	cg01579216; cg03729042
RGL1_3	RGL1	chr1	183603903	183604902	+	cg04972433; cg10811340; cg12737363; cg18174052; cg26018965; cg27155653
ARPC5_1	ARPC5	chr1	183604908	183605907	-	cg03125090; cg08233467; cg10120056; cg11519238; cg12725906; cg19767650
RGL1_2	RGL1	chr1	183604255	183605254	+	cg04972433; cg10811340; cg12725906; cg12737363; cg18174052; cg19767650; cg26018965; cg27155653
APOBEC4_1	APOBEC4	chr1	183622419	183623418	-	cg11505048; cg19264170
RGL1_1	RGL1	chr1	183773265	183774264	+	cg04621654; cg26057754
RGL1_4	RGL1	chr1	183773376	183774375	+	cg04621654; cg26057754
COLGALT2_2	COLGALT2	chr1	184006851	184007850	-	cg00044463; cg01068808; cg02314308; cg20942099
COLGALT2_1	COLGALT2	chr1	184020732	184021731	-	cg03943177; cg14773259; cg16998327
TSEN15_1	TSEN15	chr1	184019878	184020877	+	cg12758231; cg20271396; cg21404028
COLGALT2_3	COLGALT2	chr1	184021237	184022236	-	cg03943177
C1orf21_1	C1orf21	chr1	184355257	184356256	+	cg05135156; cg05301808; cg10126459
EDEM3_1	EDEM3	chr1	184723982	184724981	-	cg05336561; cg12639523; cg13999501; cg17429900; cg19921776; cg22488975
FAM129A_1	NIBAN1	chr1	184943575	184944574	-	cg05655671; cg18166655; cg25182523
RNF2_3	RNF2	chr1	185013391	185014390	+	cg02901408; cg08711867; cg11320084; cg17927730; cg26542888
RNF2_1	RNF2	chr1	185013493	185014492	+	cg02901408; cg08711867; cg11320084; cg17927730; cg26542888
SWT1_1	SWT1	chr1	185013701	185014700	+	cg02901408; cg08711867; cg11320084; cg17927730; cg22390433; cg26542888
RNF2_2	RNF2	chr1	185013925	185014924	+	cg02901408; cg08711867; cg11320084; cg22390433; cg26542888
TRMT1L_1	TRMT1L	chr1	185126075	185127074	-	cg00177390; cg00498612; cg01434618; cg01979511; cg03609826; cg07176514; cg09358240; cg20329966; cg22358708; cg25029022; cg25129480; cg27491458
SWT1_2	SWT1	chr1	185125335	185126334	+	cg00177390; cg01434618; cg03609826; cg07176514; cg09358240; cg16280922; cg20329966; cg22358708; cg23335946; cg25029022
IVNS1ABP_1	IVNS1ABP	chr1	185286365	185287364	-	cg00661564; cg04289131; cg04777683; cg05377162; cg07149862; cg07920855; cg08358671; cg10556861; cg17297305
HMCN1_1	HMCN1	chr1	185702581	185703580	+	cg00098693; cg08276497; cg13496323; cg13788537; cg14172633; cg16721191; cg17286253; cg18390472; cg24514412; cg26145926
TPR_1	TPR	chr1	186344350	186345349	-	cg03992926; cg09270044; cg10524070; cg13065938; cg13365658; cg19510057; cg22865402; cg24356321; cg24577137; cg26803837; cg27294431; cg27342087
C1orf27_2	ODR4	chr1	186343686	186344685	+	cg10387807; cg13365658; cg17031493; cg20041381; cg20598063; cg22865402; cg24577137; cg26803837; cg27342087
TPR_2	TPR	chr1	186344856	186345855	-	cg10524070; cg13065938
C1orf27_1	ODR4	chr1	186343990	186344989	+	cg03992926; cg09270044; cg10387807; cg10524070; cg13365658; cg19510057; cg20041381; cg20598063; cg22865402; cg24356321; cg24577137; cg26803837; cg27294431; cg27342087
PTGS2_1	PTGS2	chr1	186649545	186650544	-	cg09461185; cg10180406; cg16101346; cg17419623; cg23070111; cg24887140; cg25147026; cg25837803; cg26564040
PLA2G4A_1	PLA2G4A	chr1	186797133	186798132	+	cg14654306
BRINP3_2	BRINP3	chr1	190443942	190444941	-	cg02893231; cg05638359; cg12124386; cg21581821; cg23599771
BRINP3_1	BRINP3	chr1	190446984	190447983	-	cg06805320; cg08876441; cg10951619; cg13464924; cg23010538
RGS1_1	RGS1	chr1	192543916	192544915	+	cg02586212; cg10861751
RGS13_2	RGS13	chr1	192604299	192605298	+	cg05023691; cg24679007
RGS2_1	RGS2	chr1	192777182	192778181	+	cg07914309; cg12047012; cg20094435; cg20315136; cg24314057; cg26913977
UCHL5_1	UCHL5	chr1	193028459	193029458	-	cg00115313; cg04291082; cg04402184; cg05931087; cg08913815; cg09513609; cg13198235; cg15235185; cg16091319; cg16710791
TROVE2_2	RO60	chr1	193027595	193028594	+	cg04291082; cg05576974; cg05931087; cg08913815; cg16091319; cg16094925; cg16710791; cg25463822
UCHL5_3	UCHL5	chr1	193028630	193029629	-	cg00115313; cg04402184; cg09513609; cg13198235; cg15235185
TROVE2_1	RO60	chr1	193027791	193028790	+	cg04291082; cg05576974; cg05931087; cg08913815; cg16091319; cg16094925; cg16710791; cg25463822
UCHL5_2	UCHL5	chr1	193029195	193030194	-	cg26803216
GLRX2_1	GLRX2	chr1	193074534	193075533	-	cg03763585; cg05388468; cg05822179; cg08398452; cg12526120; cg15361231; cg17907945; cg21815704; cg26924209
GLRX2_2	GLRX2	chr1	193075172	193076171	-	cg09182724; cg10704545; cg11800710; cg15361231; cg21815704
CDC73_1	CDC73	chr1	193090175	193091174	+	cg00252701; cg04910183; cg12336574; cg14790772; cg16682663; cg19600670; cg22170602
B3GALT2_1	B3GALT2	chr1	193155733	193156732	-	cg00725635; cg07569020
KCNT2_1	KCNT2	chr1	196577551	196578550	-	cg01768775; cg07845390; cg09177518; cg14664759; cg21520042
CFH_1	CFH	chr1	196620185	196621184	+	cg23557926
CFHR5_1	CFHR5	chr1	196945697	196946696	+	cg06952534; cg13682187
ASPM_1	ASPM	chr1	197115789	197116788	-	cg02236668; cg03750742; cg07346077; cg10212558; cg11215015; cg11336294; cg12528753; cg16552589; cg19350340; cg19623981
ZBTB41_1	ZBTB41	chr1	197170407	197171406	-	cg01395650; cg10127162
CRB1_1	CRB1	chr1	197169647	197170646	+	cg01395650; cg02843687; cg05653859; cg08725538; cg13206411; cg16055514; cg25785281
CRB1_2	CRB1	chr1	197236400	197237399	+	cg01258789; cg13940125
DENND1B_2	DENND1B	chr1	197744427	197745426	-	cg05780177; cg06671340; cg13107428; cg17611742; cg17723299; cg21534578; cg24393699; cg24461171
DENND1B_1	DENND1B	chr1	197744600	197745599	-	cg05780177; cg06671340; cg17611742; cg17723299; cg21534578; cg24393699; cg24461171
C1orf53_1	C1orf53	chr1	197870771	197871770	+	cg03200818; cg03517147; cg19092620; cg21140261; cg21817668; cg23593528
LHX9_3	LHX9	chr1	197880621	197881620	+	cg07214572; cg10897376; cg13501359; cg16353957; cg17521338; cg17777738; cg19704348; cg21606780; cg24085809
LHX9_2	LHX9	chr1	197884215	197885214	+	cg00358880; cg09266206; cg24340786
LHX9_1	LHX9	chr1	197885513	197886512	+	cg07007717; cg19363604
NEK7_1	NEK7	chr1	198125139	198126138	+	cg04162566; cg21870244; cg25346122
ATP6V1G3_2	ATP6V1G3	chr1	198509800	198510799	-	cg13100753
NR5A2_2	NR5A2	chr1	199995736	199996735	+	cg20406878
NR5A2_1	NR5A2	chr1	199995849	199996848	+	cg20406878
ZNF281_1	ZNF281	chr1	200379144	200380143	-	cg03559467; cg08272268; cg13897296; cg17918239; cg23630468; cg25841477
KIF14_1	KIF14	chr1	200589869	200590868	-	cg00754027; cg14073746; cg19819138; cg24412469; cg24485466; cg26898266
DDX59_1	DDX59	chr1	200639007	200640006	-	cg06316553; cg07804481; cg10311240; cg12668710; cg14085328; cg14375754
KIF21B_1	KIF21B	chr1	200992832	200993831	-	cg01637011; cg04860852; cg21218687; cg26252592
CACNA1S_1	CACNA1S	chr1	201081544	201082543	-	cg00095526; cg15892617
TMEM9_1	TMEM9	chr1	201123592	201124591	-	cg05391486; cg08162294; cg09554300; cg19628553; cg21431091; cg23929317
[truncated: 21,209 more rows]
