# Supplementary material for: DNA methylation variation along the cancer epigenome and the identification of novel epigenetic driver events
Source: Nucleic Acids Res. 2021 Dec 6;49(22):12692–705. doi: 10.1093/nar/gkab1167 (PMC8682778; doi:10.1093/nar/gkab1167)
Supplement: gkab1167_Supplemental_Files [file gkab1167_supplemental_files.zip › supplementary_tables_s2.xlsx]

## Sheet: BLCA
ARX
CACNG3
LGALS14
TFAP2D
PAX7
RGPD5
CLCA1
SYT13
C8B
GABRA1
IBSP
C2orf83
ZPBP
GUCA2B
MAGEC2
SPO11
WNT8A
GSC2
DMRT3
ROPN1
PAGE1
TRPC7
ADAM7
CHAT
MS4A12
PRLH
SPP2
TRPC5
CD5L
NOX3
SLC12A1
FGF4
CACNG5
PAX2
TYR
FKBP6
BPIFB2
AFM
RDH8
DNAAF6
CPB2
CFHR2
SLC13A1
DEFB127
F11
LHX5
SI
APOH
SLC17A6
TBL1Y
OR1I1
KCNK16
NCR2
MLN
AMELY
SEC14L3
GGTLC2
SOX10
XBP1
C22orf31
MIOX
PNPLA5
LRRC74A
SERPINA4
R3HDML
AVP
PROKR2
HAO1
PDYN
CST9L
SLC32A1
CST4
SPINT3
EPPIN
H2BW2
GUCY2F
ATP1B4
PAGE4
F9
LUZP4
PPP1R2C
OPN1LW
RAB40AL
GPR50
ACOD1
MT4
PRSS54
ZP2
PRSS33
RP1
GML
FGL1
CGB2
CGB3
RSPH6A
LGALS13
LIM2
ICAM4
ZNRF4
CABP5
FGF21
ATP4A
GAPDHS
NPVF
GHRHR
SPAM1
PAX4
MOGAT3
NOBOX
GALNTL5
LHX2
LHX3
DNTT
TLX1
PITX3
KRT37
CCL1
KRT32
PPY
CACNG1
PHOX2B
UGT2B10
SMR3A
UCP1
DBX1
APOA5
APOA4
APOC3
SCGB2A2
DAO
MYF5
PRMT8
FGF6
SLCO1B3
APOBEC1
RFX4
OPRM1
IL17F
PRDM13
HDGFL1
SLC17A2
OR12D3
UNC93A
CDH9
GABRG2
AGXT2
KNG1
HRG
GCG
REG1A
NEU2
SMYD1
LCT
PRAMEF1
PRAMEF12
NT5C1A
ZP4
ACTL8
MROH9
MMP8
TNP1
SPACA1
ZC2HC1B
ADGB
GHRH
OLFM3
FGF23
VSX2
CPN1
INSL6
INSL4
IFNA6
IFNA8
MAGEB4
LYZL1
CHRNA2
NPPB
PRAMEF2
TAS2R8
PRB2
IAPP
TAS2R7
TAS2R9
GJA8
GHSR
PAEP
OBP2A
TBX22
MYOG
PRM2
NXPH1
TAF1L
AKR1D1
NEUROG3
ACTRT1
CCDC70
NEUROD4
HOXC12
SERPINA7
H2BW1
ESX1
MAGEA9
ATXN3L
DAW1
MOGAT1
MC3R
CTCFL
SEMG2
ANKRD60
SEMG1
C20orf85
IRGC
PSG8
CEACAM8
SLC17A1
H1-1
OR2B6
CRISP1
OPN5
GCM2
TRIM51
SCGB1D2
SLC10A2
AMELX
BARHL1
NPBWR2
BHLHE23
IL37
DEFB126
PAX1
CST8
NKX2-4
NKX2-2
CSTL1
CST11
GFRA4
OTOR
BANF2
DEFB129
C20orf173
CSN1S1
STATH
HTN1
SSX1
PRDM7
NXF5
IL22
BEST3
TAS2R3
TRPV5
OR7A10
OR7C2
OR7C1
OR1E2
RFPL1
RFPL2
GALR3
IGLL1
TAS2R16
MYOD1
CSRP3
AIPL1
ART1
VCY1B
VCY
CDY2B
ZSCAN10
GDF1
FUT5
BMP15
OR11H1
HBZ
NUTM2F
BPIFA2
BPIFA3
DEFB118
CDX4
G6PC
CA6
RHOXF2
KRT34
FSHB
USP29
NR0B2
LIN28A
SLX1A
HHLA1
FTHL17
SCP2D1
SSTR4
CRP
APCS
RXFP2
GGT2
VRTN
GNAT2
CHIA
ADAM30
CFHR4
CFHR5
RAX
GRP
SLCO1B1
USP26
SOX3
MTNR1B
CBLIF
OCM2
UGT2A3
CSN2
GJA10
LACRT
KRT85
TAAR5
CHRND
MMD2
NKX2-8
NKX2-1
GH2
CSH1
TBR1
IL36B
IL1F10
CFC1
GAD2
OR1J1
OR13C9
OR1L4
IFNA21
DMRT1
TINAG
CLPS
MMP20
BTG4
DNASE2B
SULT6B1
LBX1
PLA2G12B
CHRNA1
IL21
TTLL8
PDE6H
PLCZ1
TPH2
PDX1
NPFF
CELA1
KRT71
METTL21C
RNF113B
ZIC5
SERPINA10
GOLGA6D
LMAN1L
RLBP1
ABCC12
OR4D1
KIF2B
ARL5C
ZIM3
CIB3
DMRTC2
OR1E3
DNMT3L
TM4SF5
GPR32
KLK3
PTH2
CELA3A
DMRTB1
BARHL2
KCNA10
FNDC7
F13B
LHX9
PKLR
ABCG8
REG3G
TRIM43B
TRIM43
NXPH2
SCN1A
SPATA16
AHSG
GC
FABP2
UGT3A1
LECT2
IL9
GABRA6
GLRA1
SLC17A4
H2BC1
KAAG1
GPR6
TAAR2
TAAR6
TAAR8
TAAR1
FERD3L
ASB15
ZAN
STRA8
CNPY1
ASB10
AKAP4
AWAT2
CPXCR1
ARHGAP36
GPR119
CHRNB3
PRDM14
PSKH2
CER1
IFNA5
IFNA16
IFNK
OR13C4
ACTL7B
OR5C1
IDI2
LCN9
ANKRD30A
LRIT1
ADIRF
VAX1
SAA4
OR5F1
HTR3B
GGTLC1
SLC22A8
OOSP2
MS4A3
OCSTAMP
SPINT4
TRIM48
OR8K1
OR5M9
KLHL1
TKTL2
LYZL2
KCNA6
MSGN1
ATP6V1G3
SLC25A31
DRD3
POU4F2
CCDC175
TMEM132D
RBM46
TUBA3E
CFC1B
RIT2
G6PC2
PTH
DSPP
MEPE
CAPSL
DDX4
NRSN1
OR14K1
FEZF2
SPACA7
GOLGA8F
TGIF2LX
CIBAR2
ASB17
PANX3
PPP1R3A
ASZ1
MAGED4
TMPRSS15
SEPTIN14
ODF1
OR4K1
MAGEC1
XAGE2
CYLC2
TRIM42
ADCY8
UGT2B4
NAA11
CLDN17
PRG3
COX6A2
ZIC3
SHCBP1L
LYZL4
C8A
HTR5A
C1orf158
HMHB1
APOA2
WFDC8
GIP
GJD2
GOLGA6A
CES5A
LCE2B
DRC7
OR3A3
CRYAA
LCN1
CYP11B1
CCDC105
USP41
KASH5
HCRT
DCD
OR7G1
KRT82
PRR35
MEIOB
FGF19
BSND
KNCN
TMEM82
C1orf87
OR2M5
LRRC52
FAM71A
NEUROD1
ZSWIM2
ANKRD30BL
BIRC8
PDHA2
TMOD4
SMCP
BMP10
CRYGC
ALPG
GABRB1
ALPI
LENEP
CCKAR
TEX55
PDCL2
CRYBA2
RETNLB
DPPA2
SLC2A2
FABP1
SYNPR
CLRN1
FANCD2OS
RTP3
RHO
OTOP1
CAMKV
ADAD1
PRDM9
SCGB3A2
SPZ1
TMEM174
CARTPT
SLC6A18
IL3
TLX3
CALHM4
TBXT
SPATA48
H2AC1
NEUROD6
TEX47
SP8
PGAM2
SLC35G3
KCNV1
DEFA5
DEFA4
DEFA6
UNCX
SPAG11B
SLC7A13
GBX1
PRKACG
PRSS37
SSMEM1
LLCFC1
ASB11
OR1Q1
OR1K1
GPR101
PHOX2A
MBL2
RPL10L
MAGEC3
NGB
SSX3
OTX2
DRGX
UCMA
SOHLH1
FRMD7
OR4K2
CYP2C19
SERPINA12
SLC6A5
KCNC2
TMCO5A
IL25
C16orf78
LRTM2
OPN1MW2
SPIC
TBATA
CCDC182
POTED
OR10A5
OR2D2
SLC38A8
CPLX4
CACNG2
OR4D6
MS4A6E
MS4A5
TGM6
MS4A15
NAT16
TERB2
B4GALNT2
SUN5
BPIFB6
CCDC103
TBC1D21
C16orf92
GOLGA6C
MMP26
OR51B5
OR51I1
OR51Q1
LPO
LALBA
ANKRD33
KLK4
KLK2
CABP2
TBX10
OR8J3
OR5I1
OR1F1
OR2B2
KCNJ4
H3-4
PTF1A
INSM2
MTNR1A
KCNG4
GBX2
SCGB1D1
MYL1
CRYGA
ADAM29
ADAM18
WFDC12
TSPY2
HTR1E
SOX14
BTNL3
CTRB1
CTRB2
TRIM49
TM4SF20
GRM5
NTSR2
ZBBX
ACTBL2
OR10G3
OR6F1
OR5AU1
PDILT
UMOD
GP2
ELSPBP1
RSPH10B2
OR4K14
OR4K15
ZNF280A
CT55
VPREB1
DRD5
MT1B
GP9
ACTRT2
TAS2R1
PRY
RBMY1F
PRY2
GSX1
ONECUT1
MUC17
PYDC1
S100G
HSFY2
SERPINA6
VGLL2
GYPA
MRGPRX1
C7orf33
CST5
CST2
COX7B2
IRX1
OR9K2
FAM71B
OR10A3
RBMXL2
TPD52L3
OR10A4
DYDC1
OR10A2
PSG6
OR7G3
OR7G2
TEX13B
OR1M1
NCBP2L
MBD3L1
PGK2
OR8B12
DDI1
OR4D5
PATE1
OR13H1
OBP2B
HSFX1
OR2K2
RLN3
OR2M4
MUC7
OPRPN
SMR3B
CSN3
KRT38
KRTAP4-4
XAGE3
XAGE5
CDK5R2
OR1L6
SPACA5B
OR1L3
NLRP5
SPACA5
OR1N1
OTP
FGG
FGA
OR2AT4
FGB
DEFB4A
NXNL1
UTF1
WDR87
IFNB1
OR10H3
OR10H2
OR52A5
REG3A
REG1B
TEX37
OR1A1
OR1A2
OR8I2
LCE1D
PRL
OR4C11
OR8U1
OR4X2
ATOH1
CDY1
OR10V1
OR5A1
OR5A2
CDY1B
OR5B12
OR5B2
OR9I1
INSL5
EFCAB3
OR9G4
OR5AR1
OR5AP2
HSFY1
OR8J1
OR5T3
OR10H5
MOS
MS4A10
OR4D9
OR5B3
OR10W1
HOXC5
XKR3
FRG2C
ARPP21
CCDC63
ADAMTS20
GPR151
OR10K1
GPR148
CST9
SFT2D3
IQCF1
RNASE8
RNASE11
NLRP13
UGT2A1
GPRC6A
APOBEC4
HES3
SPDYE2B
OR1L1
SPATA3
TOPAZ1
KRT28
RAX2
TENT5D
GSTA3
OR2Y1
SLC6A19
TRHR
STARD6
GOLGA6L2
KLK15
OR7D4
ODAPH
AMY1B
OR9G1
OR5M3
GPR149
OR5J2
ZIC4
OR10AG1
OR4S2
ZG16
TEX36
RAG2
OR2T1
HIGD2B
GAL3ST3
ANKS4B
PROP1
ISX
APOF
OR10P1
OR52W1
GPR152
UBQLN3
PNLIP
OR4B1
PRM1
CCDC197
RBMXL3
EIF4E1B
CBLL2
ASCL3
AMIGO3
MC5R
OR11H4
OR4D11
OR11H6
OR4K17
OR10H4
OR51B6
OR4L1
OR4K13
HMGB4
OR4F21
OR4K5
OR4K3
OR4N2
OR4M1
FOXR1
OR5AN1
OR10AC1
OR4C5
OR4C3
OR4S1
DCAF4L2
OR4X1
CNBD1
HORMAD2
TGIF2LY
OR4F17
OR51V1
MAGEB6
OR52Z1
MAGEB18
DEFB104A
OR52E2
DEFB103A
OR51L1
OR51G2
OR51A7
OR51T1
OR51H1
OR51S1
OR51F2
TRIM60
FMR1NB
DEFB104B
IFNW1
CETN1
NUDT4B
OR2T35
OR14C36
OR2M7
OR2T12
OR2T33
DEFB103B
DEFB4B
OR2AJ1
CLDN22
BEND2
UBE2U
OR2T8
OLIG3
OR2G3
OR2G2
VCX2
ST8SIA3
OR2B11
FAM187B
TEX44
DEFB114
MAGEB10
OR4F4
TMEM78
CAPZA3
ODF3
PRM3
TNP2
SPAG11A
OR2D3
HTR1A
NEUROG2
UCN3
AMBN
DEFB125
OTOS
C10orf53
CPN2
C5orf46
H1-8
TPRX1
EXD1
TAS1R2
TRIML2
OR13D1
ZFP42
CYP11B2
HNRNPCL1
SIGLECL1
FAM156B
DNAJB8
HNRNPCL4
OR9A2
RNF151
GPHB5
OR2AP1
OR6C4
RPRML
OR6C2
NLRP8
SYCN
MRGPRX4
MRGPRX3
OR10A7
GOLGA8J
OR1E1
FAM71E2
NKX2-6
WFDC11
OR3A1
C12orf40
CSNK1A1L
WFDC9
FAM71C
GPR139
WFDC10A
KRTAP9-7
DEFB123
OR6K6
OR10Q1
DEFB119
GSX2
OR2A4
VN1R3
C3orf22
OR10K2
CLRN3
AGTR2
ANKRD30B
DEFB112
OR56B4
OR56A1
OR52E4
C1orf105
OR52N1
OR52N5
OR56B1
OR5AK2
SPEM1
OR5M8
CFAP65
OR6T1
OR8D4
EDDM3B
EDDM3A
OR52D1
OR52H1
SLX1B
OR8H1
OR5T1
OR5T2
OR2Z1
OR8K5
OR8H3
OR8H2
OR5AS1
ACTL9
OR6S1
FTMT
OR4C6
OR4P4
OR4C15
OR4A15
OR4A16
OR52K2
NEUROG1
ADIG
TRIM49B
OR52A1
OR6B2
ZNF716
MRGPRG
ASB18
CRYGB
ZAR1
KCNA4
NLRP10
TMIGD1
MBD3L3
PRAMEF8
LIPF
OR5P3
DAOA
ZNF804B
IFNL1
CDY2A
OTOL1
KCNK4
TEX19
TBPL2
KRTAP11-1
OR2V2
RXFP3
OR10G7
CCDC172
OR4Q3
RESP18
CMC4
OR2T29
GSTA5
KRTAP13-2
OR4F15
TCHHL1
SOX1
OR4M2B
OR1G1
CYLC1
RGPD6
NKX2-5
PRORY
GABRR3
POTEC
RIMBP3C
OR51B4
ABHD16B
OR52E8
OR5P2
FAM9A
MAGEA2B
OR2T34
OR52L1
SPDYE4
BOLA2
OR56A4
TMEM89
TFDP3
URAD
C10orf120
GKN2
GOLGA8G
PRR32
TP53TG3
KRTAP8-1
MARCHF11
PSG9
OR4N4
IFNL2
FIGLA
BPY2
KREMEN1
BPY2B
CNGA2
SRARP
NPB
OR2T10
KRTAP20-2
CTAG1B
TRIML1
OR4F6
SPRR4
OR10J5
OR1D2
DGAT2L6
DEFB108B
SIX6
OR51J1
IQCF2
KRTAP19-1
PABPC1L2B
OR4N5
BPIFC
C1QTNF8
OR56A3
GAST
SPEM2
PIWIL3
PRSS55
FOXD4L4
RALYL
OR51M1
LRRC26
SERINC4
KRTAP6-1
DDX53
SATL1
PRR23B
SRY
DMRTC1B
OR6A2
AQP12A
OR6C70
SLC22A10
RFX6
LRRC14B
SPDYE16
C5orf47
KRT76
NPY2R
AQP12B
ZNF479
MC2R
TEX33
SPPL2C
SCN10A
OR2V1
OR7A17
FAM47A
SMIM23
CLDN24
SPATA31A6
OR6C76
TMEM210
PRSS38
BPY2C
TAS2R60
OR4C46
KRTAP5-5
LCE3A
LCE3E
DEFB128
KRT73
NBPF6
HTR3D
OR4F5
ARGFX
OR5D14
OR5D18
TAS2R42
PRR30
DEFB131A
BPIFB3
LCE5A
LCE1E
PABPC1L2A
GABRA5
OR10T2
TMEM212
SLC36A3
MINAR2
KRT26
OR6P1
DEFB132
OR9Q1
OR9Q2
DEFB105A
DEFB107A
DEFB106A
DEFB105B
SPDYE17
SPATA31D3
KCNK18
IFNA10
SELENOV
LCE1A
KRTAP17-1
QRFPR
OR13F1
FGF3
C1QL4
SERPINA11
KRTAP22-1
KRTAP19-6
KRTAP6-2
OR13C8
KRTAP19-2
KRTAP19-4
KRTAP15-1
KRTAP13-4
KRTAP19-5
KRTAP23-1
ACTL7A
KRTAP21-1
PNLIPRP1
KRTAP21-2
SAMD7
OR2AK2
DEFB106B
VSTM2B
LCE4A
LCE2A
KRTAP12-1
LCE2C
DAZ3
LCE2D
LCE3B
MAGED4B
NPSR1
KRTAP9-8
H1-6
H2AP
PRR27
PRAMEF10
SBK2
FOXD4L3
DPPA3
COX8C
OR5W2
MYMK
HAPLN4
OR2T27
SLC18A3
AMY1C
OR52B6
SSX7
KRTAP10-8
LIN28B
TMEM72
FAM205C
TMEM202
HELT
RTL4
C2orf78
OR6C75
GFRAL
OR51I2
ZCCHC13
C19orf67
SCGB1C1
DAZ1
OR2AG2
TMEM215
KRTAP10-6
OTOG
OR7A5
OR6C6
BSPH1
OR6N2
IFNA2
PPP3R2
CLEC2A
MAGEB5
NANOS2
SLC24A5
OR2G6
CLEC20A
HMX3
IGFL3
ZNF177
RNASE9
C2orf80
OR56A5
KRTAP24-1
DUSP29
PLET1
CATSPER4
PLA2G2E
TMCO2
HMX2
POTEA
BSX
CFAP126
NYX
AADACL3
SLC15A5
MAGEB16
VHLL
DUSP21
CGB5
GAGE2A
FAM25G
PRSS48
FAM47B
FSCB
ZAR1L
KRTAP10-12
OR14I1
DCAF8L2
SPANXN3
TRIM64B
FOXR2
SPANXN4
SPATA31D4
TBC1D28
OTUD6A
OR2L13
OR5K4
OR6M1
OR8A1
VN1R2
KRTAP4-3
C8orf86
OR6K2
OR10J1
KRTAP5-3
SULT1C3
OR2T2
OR2C3
OR10S1
OR10J3
BECN2
OR8D1
ZNF729
OR4Q2
SPANXD
NOXO1
NBPF4
GK2
OR2T3
PFN3
OR5AC2
MBD3L2B
SLC22A25
LCE1B
CLPSL2
OR14A16
OR52K1
SPINK14
SPRR2B
OR11G2
TEX43
OR2T4
ZNF705A
KRT35
IFNL3
ZNF679
OR8B8
H3C12
OR1J2
GUCA2A
OR10D3
OR6N1
FABP12
OR51D1
OPALIN
OR13G1
OR2L5
GALP
OR6Y1
OR11L1
MYH6
VN1R5
CCER1
SLC22A24
KRTAP26-1
OR6C74
C14orf178
SCGB1D4
LHFPL5
OR5B17
OR52M1
CFAP299
OR8G1
OR1S2
SLC22A12
NRAP
SLC22A6
IFNA1
OR5H2
SPANXA1
ZNF560
TUBA3C
POTEH
KRTAP9-9
KRTAP4-6
OR2T6
OR2L3
DEFB107B
FAM47C
KRTAP4-5
OR5B21
TMEM239
KRTAP13-1
TMEM207
CCT8L2
RTP2
SPANXC
OR2M2
OR10G6
GPX6
SYCP1
MAGEB3
LRRC10
C1orf68
POU3F3
OR10R2
OR10Z1
GP1BB
OR2T5
OR2L2
TEDDM1
GJE1
GPR52
METTL11B
TMEM244
OR6K3
PRR9
LELP1
FAM24A
H3C14
H2AC18
H3C15
HSD3B1
HSD3B2
SMIM9
KHDC3L
DPPA5
SPANXN1
SPANXA2
CXorf66
C10orf62
C1orf141
DEFB110
GLYATL3
LDLRAD1
RHOXF2B
C1orf185
GLT6D1
IFIT1B
CT83
LIPK
TRPC5OS
LRIT2
CLPSL1
NPY4R
TXNDC8
AWAT1
OR13C3
TMEM235
PAGE3
TMEM225
CD300LD
BTBD17
C9orf129
SPANXN5
C10orf126
XAGE1A
XAGE1B
CSHL1
LY6G6F
TRIM49C
TRIM64
PRAMEF20
PRAMEF17
PRAMEF19
PRAMEF14
PRAMEF15
PRAMEF9
PRAMEF7
MCCD1
CDSN
C6orf15
DEFB121
DPRX
TRIM15
FOXB2
TRIM10
NMS
MOG
C5orf60
C9orf57
IL31
OR2H1
OR11A1
OR14J1
OR2J2
OR2J3
OR2J1
OR2B3
OR2W1
SPDYC
FOXD4L5
SPATA31A1
KRTAP9-3
KRTAP4-8
KRTAP1-4
KRT25
SPINK9
PRR20B
PRR20A
GRXCR2
PSG5
FBXO47
MS4A13
PRSS1
OR5D16
OR5L2
FRG2
TMEM88B
ACCSL
FABP9
CTXN3
MGAT4D
OR6C68
OR6C65
OR6C3
OR6C1
SLCO6A1
OR52E6
KRTAP12-3
IZUMO3
KRTAP10-2
TP53TG3D
TP53TG3C
OR52J3
OR51A2
OR51A4
VCX3B
HTN3
ACOT6
SMIM11A
TECRL
MBD3L4
SLCO1B7
GAGE1
KLRC3
CLEC6A
C22orf42
NANOGNB
LRRC72
KRTAP5-6
KRTAP5-2
DEFB134
DEFB135
DEFB136
BHLHA9
DAZ4
CEMP1
OLIG2
DAZ2
IFITM5
SMIM21
C18orf63
DEFA1
KRTAP19-8
KRTAP20-3
KRTAP22-2
KRTAP27-1
HBM
ELOA2
TSSK2
PRR23A
LRRC30
OR10C1
CD200R1L
OR5K3
TRIM71
TSSK1B
TAS2R13
KRTAP16-1
KRTAP9-6
CTAGE1
KRTAP4-11
KRTAP4-9
KRTAP2-3
KRTAP2-1
OR2A42
KRTAP3-3
KRTAP3-2
KRTAP3-1
KRTAP12-4
KRTAP10-3
KRTAP6-3
KLK9
CGB8
OR2F1
CSH2
TCL1B
TSGA13
PTPRCAP
KRTAP4-12
KRTAP2-4
OR5AC1
CPLX3
SULT1A4
TREX1
UGT2B11
CEACAM18
LEUTX
CCL27
HBG1
IFNA7
MAGEB1
TMEM213
IQCJ
NPS
C3orf56
FOXI3
EFCAB9
TRIM77
GNAT3
FAM187A
KRTAP2-2
DEFB113
DEFB133
IQCF5
IQCF6
GUCA1ANB
TOMM6
MS4A18
CDRT15L2
DCDC2C
TRIM64C
PNMA6E
SPATA31D1
NPIPA8
GPR33
TBC1D26
NPIPA7
GSG1L2
TCP11X2
CXorf49B
CXorf49
C16orf90
PRSS41
MSMP
GOLGA6B
GRXCR1
GAGE12G
ZNF705D
ZNF705B
ZNF705G
SCRT2
KRTAP10-4
KRTAP10-1
SKOR2
DEFB116
DEFB115
GAB4
HMX1
RSC1A1
LACTBL1
IGSF23
GAGE12E
SP9
CDC14C
TDRD15
PAPOLB
CELA3B
CATSPERZ
OR6B1
PSG3
OR2A5
KRTAP10-9
OR4A5
TAS2R41
OR2A12
KRTAP10-10
KRTAP12-2
PSG7
KRTAP1-3
OR1C1
POM121L12
OR2F2
OR6X1
HEPN1
OR2A25
TAS2R40
OR2A14
OR4C12
OR2A1
OR4E2
OR2A2
OR52B4
FAM243A
PSMB11
POTEM
TRIM49D1
USP17L2
USP17L15
CENPVL1
EBLN1
ZNF735
RFPL4A
C1QTNF5
CT47A10
ETDB
CENPVL3
CXorf51A
GPX5
GAGE12J
GAGE12H
PPP4R3C
PNMA6F
PVALEF
USP17L3
FAM236D
OR6V1
FRG2B
OR4A8
CT47A6
OR52I2
DCAF8L1
USP17L7
CT47A9
KIF4B
CT47A12
TAS2R46
C13orf42
CT47A11
RBMY1J
ANHX
USP17L5
PRR20D
OR2T7
SPANXB1
GAGE12D
USP17L12
RD3L
POLR2J2
BOD1L2
IFNA14
OR2M3
CT47A7
VN1R4
CLDN25
CT45A5
USP17L30
TSPY3
PGA4
RFPL4AL1
ORM1
SFTA3
TSPY8
PRAMEF25
USP17L26
PRR20C
PGA3
FAM90A26
PRPS1L1
IQCF3
POTEB2
TEX53
ANKRD66
OR4F3
OR5H6
CT47A8
USP17L25
MBD3L2
USP17L1
CT47A4
TEX48
PRB4
ANKRD63
USP17L28
KRTAP21-3
OR5H1
PLSCR5
USP17L10
USP17L29
TSPAN19
AKAIN1
PSG1
TEX50
DYTN
TMEM114
KRTAP25-1
USP17L24
OR52I1
OR5K1
USP17L13
PRAMEF6
OR5H8
DEFB130A
DEFB130B
USP17L11
OR5H15
PRR23C
TRIM49D2
TSPY4
IFNA13
POTEB
CTXN2
C16orf82
PRR20E
H2BS1
RBMY1A1
OR10G8
IFNA17
FAM237A
NKX1-1
CXorf51B
ANKRD34C
MFRP
USP17L27
LCE6A
PATE3
OR5H14
USP17L4
CT47A3
PPIAL4G
GAGE12F
CT47A1
SLC35G4
TAS2R39
TSPY10
CT47B1
IFNA4
GAGE12B
C3orf84
OR10G9
USP17L8
TAAR9
MBD3L5
PATE4
OR4A47
PRSS56
MEIOSIN
OR7E24
TEX51
GAGE12C
PRAMEF33
AMY1A
CT47A5
MPC1L
ETDA
PAGE2B
OR1J4
PRR20G
MEIKIN
PRAMEF11
DEFA3
KRTAP9-2
STRIT1
DEFA1B
LCE1F
KRTAP13-3
KRTAP9-1
KRTAP4-7
KRTAP10-5
OR14A2
C3orf85
OR5G3
SSX2
KRTAP9-4
KRTAP5-4
KIR3DL3
MDFIC2
PSG2
CT47A2
RBMY1E
RBMY1B
PRAMEF4
PSG11
AMY2A
KRTAP10-11
TNFRSF6B
WFDC6
SMIM34A
OR13C7
OR5V1
MT1HL1
KRTAP19-3
LCE3C
GMCL2
KRTAP19-7
RBMY1D
KRTAP4-2
RAD21L1
KRTAP20-1
MARCOL
TARM1
FOXL3
USP17L19
USP17L22
USP17L17
SPATS1
CLRN2
OR10J4
USP17L21
MTRNR2L5
LGALS16
GBA3
GIMD1
GYPB
P3R3URF
USP17L20
PRODH2
USP17L18
USP17L23
RFPL4B
DCANP1
OR12D1
PRB1
OC90
RGS21
PYDC2
ETV3L
LRRC24
PBOV1
OR4D10
INS
OR8J2
OR10G4
OR5M10
NPIPA2
UBTFL1
OR5M1
PIGY
OR1D4
GLYATL1B
CCDC166
NANOGP8
PRR23D1
OR8G5
OR52B2
CCDC179
TAS2R43
PRR23D2
OOSP4B
CARD18
NPIPB8
OR10G2
OR4D2
OR6J1
SMLR1
TAS2R30
PPIAL4D
ASIC5
DND1
LIMS4
STH
MTRNR2L7
LIMS3
C11orf97
OR11H12
TAS2R38
TEX49
OR9A4
PRSS58
RNASE12
OR11H2
SERPINA2
C20orf141
OR4C13
DUXA
TSPY1
BLID
LYPD8
ARMH2
TBC1D3G
DUX4
TLE7
OR4C45
CLEC19A
TP53TG3B
TMEM249
GOLGA6L7
LY6L
SMIM36
GFY
OR1P1
SPDYE9
SMIM28
OR1D5
OVCA2
DPEP2NB
[truncated: 154 more rows]

## Sheet: BRCA
CACNG3
LGALS14
TFAP2D
CLCA1
GABRA1
IBSP
CASR
C2orf83
GUCA2B
MAGEC2
SPO11
SERPINB3
GSC2
PAGE1
TRPC7
ADAM7
CHAT
MS4A12
PRLH
SPP2
SNCB
NOX3
FGF4
CACNG5
ACTL6B
TYR
AFM
DNAAF6
CFHR2
SLC13A1
DEFB127
F11
SI
APOH
SLC17A6
TBL1Y
OR1I1
KCNK16
NCR2
MLN
MAGEB2
EFNA2
AMELY
SEC14L3
GGTLC2
SOX10
XBP1
C22orf31
PNPLA5
CCDC198
R3HDML
AVP
PROKR2
HAO1
PDYN
SLC32A1
CST4
SPINT3
H2BW2
GUCY2F
PAGE4
F9
LUZP4
PPP1R2C
OPN1LW
ACOD1
MT4
GML
ADAM2
CGB2
CGB3
LGALS13
SHD
LIM2
ICAM4
SULT2A1
ZNRF4
CABP5
FGF21
CACNG7
NPVF
SPAM1
PAX4
MOGAT3
NOBOX
MYL10
GALNTL5
LHX3
DNTT
CCL7
CCL1
PPY
PHOX2B
UGT2B10
SMR3A
DBX1
APOA5
APOA4
APOC3
MYF5
FGF6
SLCO1B3
APOBEC1
OPRM1
IL17A
IL17F
PRDM13
HDGFL1
SLC17A2
OR12D3
UNC93A
CDH9
HAND1
GABRG2
KNG1
HRG
GNAT1
GCG
REG1A
NEU2
NPHS2
PRAMEF1
PRAMEF12
ZP4
ACTL8
CRYGD
TNP1
SPACA1
ZC2HC1B
OLFM3
FGF23
NKX2-3
CPN1
INSL4
IFNA6
IFNA8
LYZL1
NPPB
PRAMEF2
TAS2R8
PRB2
IAPP
TAS2R7
TAS2R9
GJA8
GHSR
PLG
PRM2
ACTRT1
CCDC70
NEUROD4
SERPINA7
H2BW1
ESX1
MAGEA9
ATXN3L
MC3R
SEMG2
GTSF1L
ANKRD60
SEMG1
C20orf85
MAGEA10
IL17C
IRGC
SLC17A1
H1-1
CRISP1
OPN5
TRIM51
SLC10A2
AMELX
BARHL1
NPBWR2
BHLHE23
IL37
DEFB126
FOXA2
CST8
NKX2-4
NKX2-2
CSTL1
CST11
GFRA4
DEFB129
C20orf173
FAM83C
GPR42
STATH
HTN1
SSX1
CTAG2
IL22
OR7A10
OR7C2
GNG13
OR1E2
GNGT1
RFPL1
GALR3
TAS2R16
FEZF1
AIPL1
VCY1B
VCY
CDY2B
GDF1
FUT5
BMP15
OR11H1
NUTM2F
BPIFA2
BPIFA3
DEFB118
CDX4
G6PC
RHOXF2
KRT34
KRT33B
FSHB
USP29
NR0B2
HHLA1
FTHL17
SCP2D1
SSTR4
APCS
RXFP2
VRTN
GNAT2
ADAM30
CFHR4
RAX
SLCO1B1
SOX3
MTNR1B
CBLIF
OCM2
UGT2A3
CGA
GJA10
TAAR5
MMD2
GH2
CSH1
IL36G
IL36A
IL36RN
IL36B
IL1F10
CFC1
GAD2
OR1J1
OR13C9
OR1L4
IFNA21
DMRT1
SLC22A7
TINAG
BTG4
SULT6B1
GUCA1C
NDST4
FGF5
IL21
C4orf17
TTLL8
PDE6H
TPH2
PDX1
NPFF
CELA1
RNF113B
GOLGA6D
OR4D1
KIF2B
SPACA3
ZIM3
OR1E3
DNMT3L
IL19
TM4SF5
GPR32
PTH2
C1orf94
CELA3A
DMRTB1
BARHL2
KCNA10
F13B
CRNN
REG3G
TRIM43B
TRIM43
LRTM1
SPATA16
AHSG
CABS1
GC
LECT2
IL9
GABRA6
GLRA1
SLC17A4
H2BC1
LGSN
GPR6
TAAR2
TAAR6
TAAR8
TAAR1
FERD3L
CNPY1
AKAP4
CPXCR1
GPR119
CHRNB3
CRH
PRDM14
PSKH2
RSPO2
IFNA5
IFNA16
IFNK
OR13C4
ACTL7B
OR5C1
LCN9
LRIT1
ADIRF
VAX1
NKX6-2
OR5F1
HTR3B
GGTLC1
SLC22A8
OOSP2
MS4A3
OCSTAMP
SPINT4
FXYD4
TRIM48
OR8K1
OR5M9
KLHL1
LYZL2
KCNA6
MSGN1
ATP6V1G3
SLC25A31
DRD3
POU4F2
TMEM132D
MCHR2
CFC1B
RIT2
PTH
DSPP
DMP1
MEPE
SPACA7
TGIF2LX
ASB17
PANX3
ASZ1
MAGED4
SEPTIN14
CNTNAP5
ODF1
OR4K1
MAGEC1
CYLC2
TRIM42
CLDN17
PRG3
ZIC3
LYZL4
C8A
HTR5A
CLEC18C
PAGE5
ITLN2
PLA2G2F
APOA2
PRAC1
GIP
GJD2
GOLGA6A
CES5A
LCE2B
SPRR2G
PGLYRP3
OR3A3
CRYAA
LCN1
CYP11B1
CCDC105
HCRT
IZUMO2
OR7G1
KRT84
KRT82
PRR35
SSTR5
KNCN
TMEM82
OR2M5
LRRC52
FAM71A
NEUROD1
BIRC8
PDHA2
TMOD4
LCE3D
SMCP
SPRR2D
BMP10
CRYGC
ALPP
ALPG
ALPI
TEX55
PDCL2
CRYBA2
RETNLB
FCRL4
DPPA2
SLC2A2
SYNPR
CLRN1
RTP3
OTOP1
ADAD1
PRDM9
SPZ1
TMEM174
SLC6A18
ADGRF2
IL3
TLX3
SPATA48
H2AC1
NEUROD6
TEX47
SP8
PGAM2
SLC35G3
DEFA5
DEFA4
DEFA6
UNCX
SPAG11B
PRKACG
NKX6-3
OR1K1
GPR101
MBL2
NGB
CDX2
SSX5
SSX3
OTX2
DRGX
UCMA
SOHLH1
OR4K2
CYP2C19
SLC6A5
PASD1
TMCO5A
SPATA19
OPN1MW2
SPIC
CCDC182
POTED
OR10A5
OR2D2
SLC38A8
CPLX4
OR4D6
MS4A5
TGM6
NAT16
SUN5
BPIFB6
ANKRD40CL
TBC1D21
C16orf92
GOLGA6C
MMP26
OR51I1
OR51Q1
CABP2
OR8J3
OR5I1
OR1F1
OR2B2
KCNJ4
H3-4
PTF1A
INSM2
KCNG4
GBX2
SCGB1D1
CRYGA
ADAM18
TSPY2
HTR1E
SOX14
CTRB1
TRIM49
GRM5
VCX3A
GOT1L1
OR10G3
OR6F1
OR5AU1
PDILT
ELSPBP1
SPRR1B
SPRR1A
OR4K14
OR4K15
CRCT1
ZNF280A
CT55
VPREB1
DRD5
MT1B
GP9
ACTRT2
TAS2R1
PRY
RBMY1F
PRY2
GSX1
ONECUT1
MUC17
HSFY2
HOXD12
GYPA
MRGPRX1
C7orf33
CST5
CST1
COX7B2
OR9K2
FAM71B
RBMXL2
TPD52L3
OR10A4
DYDC1
OR10A2
FSHR
PSG6
OR7G3
OR7G2
TEX13B
OR1M1
MBD3L1
PGK2
OR8B12
DDI1
OR4D5
PATE1
OR13H1
C8orf74
OR2K2
RLN3
OR2M4
KRT38
KRTAP4-4
XAGE5
CDK5R2
OR1L6
SPACA5B
OR1L3
SPACA5
OR1N2
OR1N1
OTP
OR2AT4
DEFB4A
UTF1
IFNB1
OR10H3
OR10H2
OR52A5
REG3A
REG1B
TEX37
OR1A1
OR1A2
OR8I2
LCE1D
OR4C11
OR8U1
OR4X2
ATOH1
CDY1
OR10V1
OR5A1
OR5A2
CDY1B
OR5B12
OR5B2
OR9I1
EFCAB3
OR9G4
OR5AR1
OR5AP2
HSFY1
OR8J1
OR5T3
OR10H5
FNDC9
MOS
MS4A10
OR4D9
OR5B3
OR10W1
CCDC63
ADAMTS20
GPR151
OR10K1
GPR148
SFT2D3
IQCF1
RNASE8
RNASE11
UGT2A1
GPRC6A
APOBEC4
HES3
SPDYE2B
OR1L1
TOPAZ1
KRT28
EVX2
OR2Y1
SLC6A19
TRHR
GOLGA6L2
KLK15
OR7D4
AMY1B
OR9G1
OR5M3
OR5J2
OR10AG1
OR4S2
TEX36
RTP1
OR2T1
PROP1
ISX
OR10P1
OR52W1
GPR152
UBQLN3
PNLIP
OR4B1
PRM1
CCDC197
RBMXL3
EIF4E1B
CBLL2
ASCL3
MC5R
FOXG1
OR11H4
OR4D11
OR11H6
OR4K17
OR10H4
OR51B6
OR4L1
OR4K13
HMGB4
OR4F21
OR4K5
OR4K3
OR4N2
OR4M1
OR5AN1
OR10AC1
OR4C5
OR4C3
OR4S1
DCAF4L2
OR4X1
CNBD1
TGIF2LY
OR4F17
OR51V1
MAGEB6
OR52Z1
MAGEB18
DEFB104A
OR52E2
DEFB103A
OR51L1
OR51G2
OR51A7
OR51T1
OR51H1
OR51S1
OR51F2
TRIM60
FMR1NB
DEFB104B
IFNW1
FAM9B
CETN1
NUDT4B
OR2T35
OR14C36
OR2M7
OR2T12
OR2T33
DEFB103B
DEFB4B
OR2AJ1
CLDN22
UBE2U
OLIG3
OR2G3
OR2G2
VCX2
ST8SIA3
TEX44
DEFB114
MAGEB10
OR4F4
SPATA31E1
AMER3
PRM3
TNP2
SPAG11A
OR2D3
HTR1A
UCN3
AMBN
OR6B3
DEFB125
PSAPL1
OTOS
C10orf53
DYNAP
H1-8
TPRX1
TAS1R2
OR13D1
ZFP42
CYP11B2
HNRNPCL1
SIGLECL1
FAM156B
DNAJB8
HNRNPCL4
OR9A2
SLC17A8
RNF151
GPHB5
OR2AP1
OR6C4
ARL14
OR6C2
SYCN
OR10A7
GOLGA8J
FAM71E2
NKX2-6
WFDC11
WFDC9
F2
GPR139
WFDC10A
KRTAP9-7
DEFB123
OR6K6
DEFB119
GSX2
OR2A4
VN1R3
OR10K2
DEFB112
OR56A1
OR52E4
C1orf105
OR52N1
OR52N5
OR56B1
OR5AK2
SPEM1
OR5M8
SAGE1
OR8D4
OR52D1
OR52H1
OR8H1
OR5T1
OR5T2
OR2Z1
OR8K5
OR8H3
OR8H2
OR5AS1
ACTL9
OR6S1
OR4C6
OR4P4
OR4C15
OR4A15
OR4A16
OR52K2
NEUROG1
ADIG
TRIM49B
OR52A1
OR6B2
ZNF716
MRGPRG
ASB18
CRYGB
ZAR1
TMIGD1
MBD3L3
PRAMEF8
OR5P3
DAOA
CDY2A
OTOL1
KCNK4
TEX19
VCX
KRTAP11-1
OR2V2
RXFP3
OR10G7
CCDC172
OR4Q3
RESP18
CMC4
OR2T29
GSTA5
KRTAP13-2
OR4F15
TCHHL1
OTOP3
SOX1
OR4M2B
OR1G1
OTOP2
CYLC1
PRORY
GJD3
GABRR3
POTEC
ABHD16B
OR52E8
FAM9A
MAGEA2B
OR2T34
OR52L1
BOLA2
OR56A4
PMCH
C10orf120
GKN2
PRR32
TP53TG3
KRTAP8-1
OR4N4
IFNL2
NPBWR1
BPY2
KREMEN1
BPY2B
CNGA2
OR2T10
KRTAP20-2
CTAG1B
TRIML1
OR4F6
SPRR4
OR10J5
OR1D2
DEFB108B
SIX6
OR51J1
IQCF2
KRTAP19-1
H1-5
PABPC1L2B
OR4N5
BPIFC
C1QTNF8
OR56A3
GAST
SPEM2
PIWIL3
OR51M1
SERINC4
KRTAP6-1
DDX53
SATL1
PRR23B
SRY
DMRTC1B
OR6A2
AQP12A
OR6C70
SPDYE16
KRT76
AQP12B
ZNF479
MC2R
MAGEA11
TEX33
SPPL2C
SCN10A
OR2V1
OR7A17
FAM47A
SMIM23
CLDN24
SPATA31A6
OR6C76
NPAP1
TMPRSS11B
PRSS38
BPY2C
TAS2R60
OR4C46
KRTAP5-5
LCE3E
DEFB128
HTR3E
KRT73
ZPBP2
HTR3D
OR4F5
ARGFX
OR5D14
OR5D18
TAS2R42
PRR30
DEFB131A
BPIFB3
BPIFB4
LCE5A
LCE1E
PABPC1L2A
GABRA5
OR10T2
MINAR2
KRT26
OR6P1
KRT3
OR9Q1
OR9Q2
DEFB105A
DEFB107A
DEFB106A
DEFB105B
SPDYE17
OR10H1
SPATA31D3
KCNK18
IFNA10
LCE1A
KRTAP17-1
OR13F1
FGF3
KRTAP22-1
KRTAP19-6
KRTAP6-2
OR13C8
KRTAP19-2
KRTAP19-4
KRTAP15-1
KRTAP19-5
KRTAP23-1
ACTL7A
KRTAP21-1
PNLIPRP1
KRTAP21-2
SAMD7
OR2AK2
DEFB106B
VSTM2B
LCE4A
LCE2A
KRTAP12-1
LCE2C
DAZ3
LCE2D
LCE3B
MAGED4B
NPSR1
KRTAP9-8
H1-6
H2AP
PRAMEF10
SBK2
FOXD4L3
DPPA3
OR5W2
MYMK
C5orf52
HAPLN4
OR2T27
SLC18A3
AMY1C
OR52B6
SSX7
KRTAP10-8
LIN28B
TMEM202
HELT
RTL4
C2orf78
OR6C75
OR51I2
ZCCHC13
NRN1L
TREML4
SCGB1C1
DAZ1
OR2AG2
TMEM215
KRTAP10-6
OTOG
OR6C6
BSPH1
OR6N2
C10orf99
IFNA2
CLEC2A
GPR21
MAGEB5
NANOS2
SLC24A5
OR2G6
CLEC20A
HMX3
IGFL3
RNASE9
C2orf80
OR56A5
KRTAP24-1
PLA2G2E
TMCO2
HMX2
POTEA
BSX
CFAP126
NYX
MAGEB16
VHLL
DUSP21
CGB5
GAGE2A
FAM25G
FAM47B
FSCB
ZAR1L
KRTAP10-12
OR14I1
DCAF8L2
SPANXN3
TRIM64B
FOXR2
BNIP5
SPANXN4
SPATA31D4
TBC1D28
OTUD6A
OR5K4
OR6M1
OR8A1
VN1R2
KRTAP4-3
OR6K2
OR10J1
KRTAP5-3
OR2T2
OR2C3
OR10S1
OR10J3
BECN2
OR8D1
OR4Q2
SPANXD
NOXO1
GK2
OR2T3
PFN3
OR5AC2
MBD3L2B
ALKAL1
LCE1B
POU3F4
OR14A16
OR52K1
SPINK14
SPRR2B
OR11G2
TEX43
OR2T4
FAM163B
KRT35
IFNL3
ZNF679
OR8B8
H3C12
MAGEA6
OR1J2
GUCA2A
OR10D3
OR6N1
FABP12
OR51D1
OPALIN
OR13G1
OR2L5
GALP
OR6Y1
OR11L1
VN1R5
CCER1
SLC22A24
KRTAP26-1
OR6C74
SCGB1D4
OR5B17
OR52M1
OR8G1
OR1S2
SLC22A6
IFNA1
OR5H2
SPANXA1
TUBA3C
AVPR1B
POTEH
KRTAP9-9
KRTAP4-6
OR2T6
DEFB107B
BPIFA1
KRTAP4-5
OR5B21
TMEM239
KRTAP13-1
TMEM207
KRTAP4-1
CCT8L2
RTP2
B3GNT6
SPANXC
OR2M2
OR10G6
MAGEA1
GPX6
MAGEB3
LRRC10
C1orf68
CSAG1
OR10R2
OR10Z1
GP1BB
OR2T5
OR2L2
GJE1
GPR52
METTL11B
OR6K3
PRR9
LELP1
KPRP
FAM24A
H3C14
H2AC18
H3C15
DPPA5
SPANXN1
SPANXA2
CXorf66
C10orf62
C1orf141
DEFB110
GLYATL3
RHOXF2B
GLT6D1
CT83
TXNDC8
OR13C3
TMEM235
PAGE3
TMEM225
CD300LD
SPANXN5
C10orf126
XAGE1A
XAGE1B
CSHL1
LY6G6F
TRIM49C
TRIM64
PRAMEF20
PRAMEF17
PRAMEF19
PRAMEF14
PRAMEF15
PRAMEF9
PRAMEF7
AADACL4
DEFB121
KRTAP5-11
TRIM15
FOXB2
TRIM10
TRIM40
NMS
C9orf57
IL31
OR2H1
OR11A1
OR14J1
OR2J2
OR2J3
OR2J1
OR2B3
OR2W1
SPATA31A1
KRTAP9-3
KRTAP4-8
KRTAP1-4
KRT25
PRR20B
PRR20A
MS4A13
OR5D16
OR5L2
FRG2
ACCSL
MGAT4D
OR6C68
OR6C65
OR6C3
OR6C1
SLCO6A1
OR52E6
KRTAP12-3
IZUMO3
KRTAP10-2
TP53TG3C
OR52J3
OR51A2
OR51A4
C9orf92
HTN3
MBD3L4
GAGE1
CLEC6A
C22orf42
NANOGNB
LRRC72
KRTAP5-6
KRTAP5-2
DEFB134
DEFB135
DEFB136
BHLHA9
DAZ4
CEMP1
OLIG2
DAZ2
DEFA1
SERPINB11
KRTAP19-8
KRTAP20-3
KRTAP22-2
KRTAP27-1
HBM
ELOA2
TSSK2
PRR23A
LRRC30
OR10C1
CD200R1L
OR5K3
TSSK1B
KRTAP9-6
CTAGE1
KRTAP4-11
KRTAP4-9
KRTAP2-1
KRTAP3-3
KRTAP3-2
KRTAP3-1
KRTAP12-4
KRTAP10-3
KRTAP6-3
KLK9
CGB8
OR2F1
CSH2
TCL1B
TSGA13
MAGEA12
PTPRCAP
KRTAP4-12
KRTAP2-4
OR5AC1
CPLX3
SULT1A4
TREX1
CEACAM18
LEUTX
CCL27
HBG1
IFNA7
NPS
C3orf56
EFCAB9
TRIM77
FAM187A
KRTAP2-2
DEFB113
DEFB133
IQCF5
IQCF6
GUCA1ANB
TOMM6
CDRT15L2
TRIM64C
PNMA6E
SPATA31D1
NPIPA8
GPR33
NPIPA7
GSG1L2
TCP11X2
CXorf49B
CXorf49
PRSS41
MSMP
GOLGA6B
GRXCR1
GAGE12G
ZNF705D
ZNF705B
ZNF705G
SCRT2
KRTAP10-4
KRTAP10-1
SKOR2
DEFB116
DEFB115
GAB4
RSC1A1
RPTN
LACTBL1
GAGE12E
CDC14C
TDRD15
CELA3B
CATSPERZ
OR6B1
OR2A5
KRTAP10-9
OR4A5
KRTAP1-5
TAS2R41
OR2A12
KRTAP10-10
KRTAP12-2
MAGEA3
PSG7
KRTAP1-3
OR1C1
POM121L12
OR2F2
OR6X1
HEPN1
OR2A25
TAS2R40
OR2A14
OR4C12
OR4E2
OR2A2
OR52B4
FAM243A
PSMB11
POTEM
TRIM49D1
USP17L15
CENPVL1
EBLN1
ZNF735
RFPL4A
C1QTNF5
CT47A10
ETDB
CENPVL3
CXorf51A
GPX5
GAGE12J
GAGE12H
PPP4R3C
PNMA6F
USP17L3
FAM236D
OR6V1
FRG2B
OR4A8
CT47A6
OR52I2
DCAF8L1
CT47A9
KIF4B
CT47A12
CT47A11
RBMY1J
ANHX
USP17L5
PRR20D
OR2T7
SPANXB1
GAGE12D
USP17L12
RD3L
POLR2J2
BOD1L2
IFNA14
OR2M3
CT47A7
VN1R4
CLDN25
CT45A5
USP17L30
TSPY3
PGA4
RFPL4AL1
TSPY8
PRAMEF25
USP17L26
PRAC2
PRR20C
PGA3
PRPS1L1
IQCF3
POTEB2
ANKRD66
OR4F3
OR5H6
CT47A8
USP17L25
MBD3L2
USP17L1
CT47A4
PRB4
ANKRD63
USP17L28
KRTAP21-3
OR5H1
USP17L10
USP17L29
TEX50
DYTN
TMEM114
KRTAP25-1
USP17L24
OR52I1
OR5K1
USP17L13
PRAMEF6
OR5H8
DEFB130A
DEFB130B
USP17L11
OR5H15
PRR23C
TRIM49D2
TSPY4
IFNA13
POTEB
CTXN2
PAGE2
C16orf82
TMEM229A
PRR20E
H2BS1
RBMY1A1
OR10G8
IQCM
IFNA17
FAM237A
NKX1-1
CXorf51B
MFRP
USP17L27
LCE6A
PATE3
OR5H14
USP17L4
CT47A3
PPIAL4G
GAGE12F
CT47A1
SLC35G4
TAS2R39
TSPY10
CT47B1
IFNA4
GAGE12B
C3orf84
OR10G9
USP17L8
TAAR9
MBD3L5
PATE4
OR4A47
PRSS56
OR7E24
TEX51
GAGE12C
PRAMEF33
AMY1A
CT47A5
MPC1L
ETDA
PAGE2B
OR1J4
PRR20G
MEIKIN
PRAMEF11
DEFA3
KRTAP9-2
DEFA1B
LCE1F
KRTAP13-3
KRTAP9-1
KRTAP4-7
KRTAP10-5
OR14A2
C3orf85
OR5G3
SSX2
KRTAP9-4
KRTAP5-4
SPRR2A
KIR3DL3
MDFIC2
PSG2
CT47A2
RBMY1E
RBMY1B
PRAMEF4
PSG11
KRTAP10-11
TNFRSF6B
SMIM34A
OR13C7
OR5V1
MT1HL1
KRTAP19-3
LCE3C
GMCL2
LY6G6D
KRTAP19-7
RBMY1D
KRTAP4-2
KRTAP20-1
MARCOL
TARM1
FOXL3
USP17L19
USP17L22
USP17L17
SPATS1
CLRN2
OR10J4
USP17L21
MTRNR2L5
LGALS16
GIMD1
GYPB
P3R3URF
USP17L20
PRODH2
USP17L18
USP17L23
DCANP1
OR12D1
PRB1
OC90
RGS21
PYDC2
LRRC24
OR4D10
OMP
INS
OR8J2
OR10G4
OR5M10
NPIPA2
UBTFL1
OR5M1
PIGY
OR1D4
CCDC166
NANOGP8
OR5M11
PRR23D1
OR8G5
OR52B2
CCDC179
PRR23D2
OOSP4B
NPIPB8
OR10G2
OR4D2
OR6J1
PPIAL4D
ASIC5
DND1
LIMS4
KLRF2
MTRNR2L7
LIMS3
KHDC1L
C11orf97
OR11H12
TAS2R38
TEX49
OR9A4
PRSS58
RNASE12
OR11H2
SERPINA2
C20orf141
OR4C13
DUXA
TSPY1
BLID
CCDC187
ARMH2
TBC1D3G
KCNJ18
DUX4
TLE7
OR4C45
CLEC19A
MUC22
TP53TG3B
LY6L
SMIM36
GFY
OR1P1
SPDYE9
SMIM28
OR1D5
OVCA2
DPEP2NB
PPIAL4C
GDF2
FSBP
APOC4
CGB1
MAGEA9B
SSX4
OPN1MW
ARL14EPL
TCP11X1
SCGB1C2
SSX2B
NFILZ
MAGEA2
TEX13A
CTAG1A
ZNF723
H3Y2
CSAG2
CSAG3
CT45A1
ERVV-2
SPANXN2
FAM236B
CT45A3
NXF2
OPN1MW3
NXF2B
H3Y1
DMRTC1
CT45A10
SSX4B
H4C15
PPIAL4H
PRAMEF5
CT45A9
CTAGE6
CT45A2
PPIAL4E
SMIM32
H2AC19
KRTAP10-7
OR5AL1
OR52E1
LYPD4
TMEM271
TBC1D3K
FOXD4L6
SPDYE8
SMIM11B
CT45A7
H2BC14
LHX1
GOLGA6L1
OR4M2
H2AB1
TBC1D3H
GGTLC3
GAGE13
TPTE
TBC1D3D
SEBOX
RIMBP3B
TBC1D3
H4C6
KRTAP7-1
PRAMEF27
F8A2
TBC1D3I
H2AC12
TP53TG3E
GAGE2E
H4C13
H2AC15
C7orf77
H3C11
FAM236A
H4C7
LYZL6
HNRNPCL2
TBC1D3F
SPATA31A3
SPATA31A7
CRYAA2
OR13C2
OR4E1
H2AC14
H2BC3
FAM25C
SPATA31A5
PADI6
H2AC16
GSTT4
HNRNPCL3
FAM243B
GOLGA6L6
OR13C5
H2AB3
H3C7
H2AB2
GOLGA6L22
OR52E5
TEX28
CT45A8
CT45A6
TBC1D3C
H2AC4
NPAP1L
POTEB3
H2BC10
H4C1
IQCA1L
H4C2
TP53TG3F
OR51G1
OR2S2
SMIM34B
OR10A6
OR51B2
OR6Q1
OR10X1
OR8D2
PRAMEF13
OR2L8
OR52R1
OR2T11
OR5L1
OR4N4C
OR2AG1
OR4C16
OR5D13
PPIAL4F
PRAMEF18
OR8U3
OR51F1
OR8B4
OR1B1
OR1S1
OR12D2
PRAMEF26
OR8K3
RPS4Y2

## Sheet: COAD
KRT33A
CACNG3
LGALS14
TFAP2D
PAX7
RGPD5
C8B
IBSP
C2orf83
ZPBP
MAGEC2
SPO11
SERPINB3
WNT8A
GSC2
DMRT3
PAGE1
ADAM7
EPHA8
PRLH
SPP2
TRPC5
NOX3
TYR
FKBP6
FGF20
BPIFB2
DUSP13
AFM
RDH8
DNAAF6
CPB2
CFHR2
LRP2
EPYC
HBQ1
DEFB127
LHX5
TBX5
SLC17A6
OR1I1
KRT31
KCNK16
CRISP3
MAGEB2
AMELY
GSTT2
SEC14L3
GGTLC2
SOX10
XBP1
C22orf31
PNPLA5
CCDC198
SERPINA4
AVP
PROKR2
HAO1
PDYN
CST9L
CST4
SPINT3
EPPIN
H2BW2
GUCY2F
ATP1B4
PAGE4
F9
LUZP4
PPP1R2C
OPN1LW
GPR50
BRS3
VGLL1
ACOD1
MT4
PRSS54
RP1
DKK4
GML
ADAM2
CGB2
CGB3
KCNA7
RSPH6A
CASP14
SLC1A6
LGALS13
LIM2
ICAM4
CRX
ZNRF4
CABP5
FGF21
GAPDHS
ATP6V0A4
NPVF
SPAM1
PPP1R17
NOBOX
MYL10
MYL7
GALNTL5
LHX3
DNTT
FGF8
PITX3
KRT37
CCL1
KRT32
CACNG1
SMR3A
UCP1
APOA5
SCGB2A2
MYF6
MYF5
FGF6
IL17F
SIM1
HDGFL1
NR2E1
SLC17A2
OR12D3
C6orf118
CDH9
IRX4
HRG
SERPINI2
GNAT1
NEU2
PRKAG3
PRAMEF1
PRAMEF12
NT5C1A
ZP4
MROH9
A4GNT
MMP8
CRYGD
TNP1
SPACA1
ZC2HC1B
FGF23
VSX2
PRLHR
CRHR1
HOXB1
INSL4
IFNA6
IFNA8
MAGEB4
LYZL1
NPPB
PRAMEF2
TAS2R8
PRB2
IAPP
TAS2R7
TAS2R9
GJA8
GHSR
PAEP
OBP2A
TBX22
MYOG
PRM2
NXPH1
ACTRT1
CCDC70
NEUROD4
HOXC13
HOXC11
HOXC12
H2BW1
ESX1
MAGEA9
ATXN3L
DAW1
MC3R
ARHGAP40
SEMG2
ANKRD60
C20orf85
MAGEA10
IRGC
PSG8
CRISP2
H1-1
CRISP1
OPN5
GCM2
TRIM51
SOX21
AMELX
BARHL1
NPBWR2
BHLHE23
DEFB126
PAX1
CST8
NKX2-4
CSTL1
CST11
GFRA4
OTOR
BANF2
DEFB129
C20orf173
BPIFB1
SLURP1
STATH
HTN1
SSX1
PRDM7
CTAG2
NXF5
TAS2R3
OR7A10
OR7C2
OR7C1
OR1E2
RFPL1
RFPL3
APOL5
TAS2R16
FEZF1
MYOD1
CSRP3
AIPL1
KLK8
VCY1B
VCY
CDY2B
ZSCAN10
GDF1
MAS1
FUT5
BMP15
OR11H1
HBZ
NUTM2F
BPIFA2
BPIFA3
DEFB118
CDX4
RHOXF2
KRT34
KRT33B
FSHB
USP29
LIN28A
SLX1A
HHLA1
FTHL17
SCP2D1
RHBG
CRP
APCS
RXFP2
IRS4
TRPM1
GNAT2
CHIA
ADAM30
VTCN1
CFHR4
CFHR5
RAX
SLCO1B1
USP26
SOX3
MTNR1B
OCM2
CSN2
UGT2B28
FAM71F1
CGA
GJA10
ELF5
LACRT
KRT85
TAAR5
CHRND
PAX3
NKX2-8
NKX2-1
GH2
CSH1
TBR1
IL36A
IL36RN
IL36B
IL1F10
CFC1
GAD2
OR1J1
OR13C9
NR5A1
OR1L4
IFNA21
DMRT1
SLC22A7
HCRTR2
GCM1
CLPS
TTC29
MMP20
BTG4
BRDT
LHCGR
SULT6B1
SIX3
LBX1
GPR87
GUCA1C
C4orf17
TTLL8
PDE6H
PLCZ1
ANP32D
NPFF
KRT71
METTL21C
RNF113B
ZIC5
FAM181A
GOLGA6D
CYP1A2
LMAN1L
ABCC12
OR4D1
KIF2B
SLC25A52
ARL5C
ZIM3
DMRTC2
OR1E3
DNMT3L
GPR32
PTH2
CELA2A
DMRTB1
BARHL2
KCNA10
FNDC7
F13B
FLG2
CRNN
S100A7
REG3G
TRIM43B
TRIM43
C1QL2
NXPH2
SPATA16
AHSG
CABS1
UGT3A1
SHISAL2B
LECT2
IL9
GABRA6
SPINK7
GLRA1
H2BC1
KAAG1
GPR6
TAAR2
TAAR6
TAAR8
TAAR1
FERD3L
ASB15
ZAN
STRA8
CNPY1
ASB10
AKAP4
AWAT2
CPXCR1
HTR2C
MAGEA4
CHRNB3
CRH
PRDM14
PSKH2
CER1
IFNA5
IFNA16
IFNK
OR13C4
ACTL7B
OR5C1
IDI2
LCN9
ANKRD30A
LRIT1
ADIRF
ANKRD1
SAA4
SCGB1A1
OR5F1
GGTLC1
SLC22A8
OOSP2
SPINT4
TRIM48
OR8K1
OR5M9
CCDC83
LYZL2
KCNA6
ALLC
MSGN1
ATP6V1G3
SLC25A31
DRD3
POU4F2
RBM46
CFC1B
PTH
BOLL
DSPP
DMP1
MEPE
CAPSL
DDX4
OR14K1
FEZF2
FAM81B
SPACA7
GOLGA8F
TGIF2LX
TMPRSS11D
ASB17
PANX3
PPP1R3A
ASZ1
MAGED4
SEPTIN14
ODF1
OR4K1
MAGEC1
XAGE2
CYLC2
TRIM42
ADCY8
ALX3
NAA11
CLDN17
PRG3
ZIC3
SHCBP1L
LYZL4
C8A
HTR5A
C1orf158
CLEC18C
HMHB1
WFDC8
GIP
GJD2
GOLGA6A
LCE2B
TGM7
SPRR2G
PGLYRP3
UROC1
PIP
OR3A3
CRYAA
FCN2
LCN1
CYP11B1
CCDC105
HCRT
DCD
OR7G1
KRT84
KRT82
PRR35
CYP4A22
KNCN
C1orf87
LHX8
OR2M5
LRRC52
FAM71A
IL20
ZSWIM2
ANKRD30BL
EN1
XIRP2
BIRC8
PDHA2
TMOD4
LCE3D
SMCP
IVL
SPRR3
SPRR2D
BMP10
CRYGC
TEX55
PDCL2
DPPA2
NKX6-1
CLRN1
RTP3
RHO
OTOP1
ADAD1
PRDM9
SCGB3A2
CDC20B
SPZ1
FAM170A
IL3
TLX3
CALHM4
SPATA48
H2AC1
NEUROD6
TEX47
SP8
PGAM2
SLC35G3
DEFA4
UNCX
SPAG11B
SLC7A13
GBX1
SSMEM1
LLCFC1
OR1Q1
OR1K1
GPR101
MBL2
MAGEC3
SSX5
SSX3
OTX2
UCMA
SOHLH1
FRMD7
OR4K2
C12orf50
SERPINA12
TMCO5A
IL25
SPATA19
C16orf78
OPN1MW2
CCDC182
POTED
OR10A5
OR2D2
SLC38A8
CPLX4
SERPINB12
CACNG2
OR4D6
MS4A6E
MS4A5
TGM6
TERB2
SUN5
BPIFB6
TBC1D21
C16orf92
GOLGA6C
MMP26
OR51B5
OR51I1
OR51Q1
LALBA
AQP2
ANKRD33
LY6D
KLK5
OR8J3
OR5I1
TEKT1
OR1F1
OR2B2
PTF1A
PPDPFL
INSM2
KCNG4
GBX2
HJV
SCGB1D1
MYL1
CRYGA
ADAM18
TSPY2
HTR1E
SOX14
CTRB1
CTRB2
TRIM49
GRM5
NTSR2
VCX3A
ACTBL2
GOT1L1
OR10G3
OR6F1
OR5AU1
PDILT
UMOD
ELSPBP1
RSPH10B2
SPRR1B
SPRR1A
OR4K14
OR4K15
CRCT1
ZNF280A
MUC15
CT55
GKN1
MT1B
ACTRT2
TAS2R1
PRY
RBMY1F
PRY2
GSX1
ONECUT1
PYDC1
S100G
HSFY2
VGLL2
GYPA
MRGPRX1
C7orf33
CST5
CST2
SP7
KRT78
SDR9C7
KRT75
KRT6C
KRT74
COX7B2
KRT83
IRX1
OR9K2
FAM71B
OR10A3
TPD52L3
OR10A4
DYDC1
OR10A2
FSHR
PSG6
TRH
OR7G3
OR7G2
TEX13B
OR1M1
NCBP2L
MBD3L1
PGK2
OR8B12
DDI1
OR4D5
PATE1
OR13H1
C8orf74
OBP2B
HSFX1
OR2K2
RLN3
OR2M4
MUC7
OPRPN
SMR3B
CSN3
KRT38
KRTAP4-4
XAGE3
XAGE5
OR1L6
SPACA5B
OR1L3
NLRP5
SPACA5
OR1N2
OR1N1
OTP
FGG
OR2AT4
FGB
LKAAEAR1
DEFB4A
NXNL1
UTF1
IFNB1
FBXW10
OR10H3
OR10H2
OR52A5
FOXB1
TEX37
OR1A1
OR1A2
OR8I2
LCE1D
PRL
OR4C11
OR8U1
OR4X2
CDY1
OR10V1
OR5A1
OR5A2
CDY1B
OR5B12
OR5B2
OR9I1
EFCAB3
OR9G4
OR5AR1
OR5AP2
HSFY1
OR8J1
OR5T3
OR10H5
FAM170B
MUCL1
MOS
OR4D9
OR5B3
OR10W1
MRGPRD
XKR3
FRG2C
CCDC63
ADAMTS20
GPR151
OR10K1
GPR148
CST9
SFT2D3
IQCF1
RNASE8
RNASE11
NLRP13
UGT2A1
GPRC6A
HES3
SPDYE2B
OR1L1
SPATA3
TOPAZ1
KRT28
RAX2
CBY2
TENT5D
GSTA3
EVX2
OR2Y1
TRHR
STARD6
GOLGA6L2
VWC2L
OR7D4
AMY1B
CATSPERD
OR9G1
OR5M3
OR5J2
OR10AG1
OR4S2
TEX36
RTP1
RAG2
OR2T1
HIGD2B
PROP1
APOF
OR10P1
OR52W1
GPR152
UBQLN3
PNLIP
OR4B1
PRM1
CCDC197
RBMXL3
EIF4E1B
CBLL2
ASCL3
AMIGO3
MC5R
OR11H4
OR4D11
OR11H6
OR4K17
OR10H4
OR51B6
OR4L1
OR4K13
HMGB4
OR4F21
OR4K5
OR4K3
OR4N2
OR4M1
FOXR1
OR5AN1
OR10AC1
OR4C5
OR4C3
OR4S1
DCAF4L2
OR4X1
CNBD1
HORMAD2
TGIF2LY
OR4F17
OR51V1
MAGEB6
OR52Z1
MAGEB18
DEFB104A
OR52E2
DEFB103A
OR51L1
OR51G2
OR51A7
OR51T1
OR51H1
OR51S1
OR51F2
TRIM60
FMR1NB
DEFB104B
IFNW1
FAM9B
CETN1
NUDT4B
OR2T35
OR14C36
OR2M7
OR2T12
OR2T33
DEFB103B
DEFB4B
OR2AJ1
CLDN22
BEND2
C10orf71
UBE2U
OLIG3
OR2G3
OR2G2
VCX2
OR2B11
TEX44
DEFB114
MAGEB10
OR4F4
YIPF7
TMEM78
CAPZA3
ODF3
TSPYL6
PPP1R42
SPINK6
PRM3
TNP2
SPAG11A
OR2D3
CALML5
HTR1A
CCDC185
NEUROG2
AMBN
OR6B3
DEFB125
PSAPL1
OTOS
C10orf53
DYNAP
C5orf46
H1-8
FOXE1
TPRX1
TAS1R2
TRIML2
OR13D1
ZFP42
CYP11B2
HNRNPCL1
SIGLECL1
FAM156B
DNAJB8
HNRNPCL4
OR9A2
RNF151
GPHB5
OR2AP1
OR6C4
OR6C2
NLRP8
SYCN
MRGPRX4
MRGPRX3
OR10A7
GOLGA8J
OR1E1
FAM71E2
NKX2-6
WFDC11
OR3A1
WFDC9
FAM71C
GPR139
WFDC10A
KRTAP9-7
DEFB123
OR6K6
DEFB119
GSX2
OR2A4
VN1R3
C3orf22
OR10K2
DEFB112
OR56A1
OR52E4
OR52N2
OR52N1
OR52N5
OR56B1
OR5AK2
SPEM1
OR5M8
SAGE1
OR8D4
EDDM3B
EDDM3A
OR52D1
OR52H1
OR8H1
OR5T1
OR5T2
OR2Z1
OR8K5
OR8H3
OR8H2
OR5AS1
ACTL9
OR6S1
FTMT
OR4C6
OR4P4
OR4C15
OR4A15
OR4A16
OR52K2
NEUROG1
ADIG
TRIM49B
OR52A1
OR6B2
ZNF716
MRGPRG
ASB18
CRYGB
ZAR1
NLRP10
MBD3L3
PRAMEF8
LIPF
OR5P3
DAOA
ZNF804B
CDY2A
OTOL1
KCNK4
VCX
EPGN
KRTAP11-1
OR2V2
RXFP3
OR10G7
CCDC172
OR4Q3
RESP18
CMC4
OR2T29
GSTA5
OR4F15
TCHHL1
OR4M2B
OR1G1
CYLC1
RGPD6
NKX2-5
PRORY
GABRR3
POTEC
OR51B4
ABHD16B
OR52E8
OR5P2
FAM9A
MAGEA2B
OR2T34
OR52L1
BOLA2
OVCH2
OR56A4
PMCH
TFDP3
C10orf120
GOLGA8G
PRR32
TP53TG3
KRTAP8-1
MARCHF11
PSG9
OR4N4
IFNL2
NPBWR1
FIGLA
BPY2
ACP7
KREMEN1
FOXL2
BPY2B
CNGA2
SRARP
OR2T10
KRTAP20-2
CTAG1B
TRIML1
OR4F6
SPRR4
OR10J5
OR1D2
DGAT2L6
H2AC21
DEFB108B
SIX6
OR51J1
S100A7A
IQCF2
KRTAP19-1
PABPC1L2B
A3GALT2
OR4N5
BPIFC
C1QTNF8
OR56A3
POU3F2
GAST
SPEM2
PIWIL3
PRSS55
ODF4
FOXD4L4
OR51M1
SERINC4
KRTAP6-1
DDX53
SATL1
PRR23B
SRY
DMRTC1B
OR6A2
OR6C70
IFNE
SLC22A10
SPDYE16
SGCZ
C5orf47
KRT76
ZNF479
MC2R
TEX33
SPPL2C
SCN10A
OR2V1
OR7A17
FAM47A
DLK1
SMIM23
CLDN24
SPATA31A6
OR6C76
TMPRSS11B
PRSS38
BPY2C
OR4C46
LCE3A
LCE3E
DEFB128
KRT73
HTR3D
OR4F5
ARGFX
OR5D14
OR5D18
TAS2R42
PRR30
DEFB131A
UBL4B
BPIFB3
BPIFB4
LCE5A
LCE1E
PABPC1L2A
GABRA5
OR10T2
TMEM212
SLC36A3
SLC36A2
MINAR2
KRT26
OR6P1
KRT3
TMPRSS12
DEFB132
OR9Q1
OR9Q2
DEFB105A
DEFB107A
DEFB106A
DEFB105B
SPDYE17
OR10H1
SPATA31D3
KCNK18
IFNA10
SELENOV
LCE1A
KRTAP17-1
OR13F1
FGF3
KRTAP22-1
KRTAP19-6
KRTAP6-2
OR13C8
KRTAP19-2
KRTAP19-4
KRTAP15-1
KRTAP13-4
KRTAP19-5
KRTAP23-1
ACTL7A
KRTAP21-1
KRTAP21-2
SAMD7
CYP4A11
TMPRSS11A
OR2AK2
DEFB106B
LCE4A
LCE2A
KRTAP12-1
LCE2C
DAZ3
LCE2D
LCE3B
MAGED4B
KRTAP9-8
H1-6
H2AP
PRR27
PRAMEF10
SBK2
FOXD4L3
DPPA3
COX8C
OR5W2
MYMK
HAPLN4
AMTN
EZHIP
OR2T27
AMY1C
OR52B6
SSX7
KRTAP10-8
LIN28B
TMEM202
HELT
RTL4
C2orf78
OR6C75
GFRAL
OR51I2
ZCCHC13
NRN1L
TREML4
SCGB1C1
FAM25A
DAZ1
KRTAP10-6
OR7A5
IGFL1
OR6C6
BSPH1
OR6N2
IFNA2
CLEC2A
GPR21
MAGEB5
NANOS2
SLC24A5
OR2G6
KRTAP1-1
PAQR9
CLEC20A
ZNF177
RNASE9
OR56A5
KRTAP24-1
DUSP29
PLET1
CATSPER4
PLA2G2E
TMCO2
POTEA
BSX
CFAP126
NYX
AADACL3
SLC15A5
SBSN
MAGEB16
VHLL
CGB5
GAGE2A
FAM25G
FAM47B
FSCB
ZAR1L
KRTAP10-12
KRT77
DCAF8L2
SPANXN3
TRIM64B
FOXR2
SPANXN4
SPATA31D4
TBC1D28
OTUD6A
OR5K4
OR8A1
VN1R2
KRTAP4-3
C8orf86
OR6K2
OR10J1
KRTAP5-3
OR2T2
OR2C3
OR10S1
SFTA2
OR10J3
BECN2
CGB7
ADH7
ZNF729
OR4Q2
SPANXD
GK2
OR2T3
PFN3
OR5AC2
MBD3L2B
SLC22A25
LCE1B
CLPSL2
OR14A16
OR52K1
SPRR2B
OR11G2
PATE2
RGPD4
OR2T4
ZNF705A
NPIPB9
KRT35
LCE1C
IFNL3
ZNF679
OR8B8
MAGEA6
OR1J2
OR10D3
LYPD2
OR6N1
FABP12
OR51D1
OPALIN
OR13G1
OR2L5
GALP
OR6Y1
DMBX1
OR11L1
MYH6
VN1R5
SERPINB13
CCER1
SLC22A24
KRTAP26-1
OR6C74
C14orf178
SCGB1D4
OR5B17
OR52M1
CFAP299
CYP2A13
OR8G1
OR1S2
SLC22A12
SLC22A6
IFNA1
OR5H2
SPANXA1
ZNF560
TUBA3C
POTEH
KRTAP9-9
KRTAP4-6
TMPRSS11F
OR2T6
OR2L3
DEFB107B
FAM47C
BPIFA1
KRTAP4-5
OR5B21
TMEM239
KRTAP13-1
TMEM207
CCT8L2
RTP2
SPANXC
OR2M2
AKR1C4
OR10G6
MAGEA1
GPX6
SYCP1
MAGEB3
LRRC10
C1orf68
CSAG1
OR10R2
OR10Z1
GP1BB
OR2T5
OR2L2
GJE1
GPR52
METTL11B
TMEM244
OR6K3
LORICRIN
PRR9
LELP1
SPRR2E
KPRP
FAM24A
H2AC18
H3C15
SMIM9
KHDC3L
DPPA5
SPANXN1
SPANXA2
CXorf66
C10orf62
DEFB110
RHOXF2B
LCN8
C1orf185
GLT6D1
IFIT1B
CT83
LIPK
TRPC5OS
CLPSL1
TXNDC8
AWAT1
OR13C3
TMEM235
PAGE3
TSBP1
TMEM225
CD300LD
SPANXN5
C10orf126
XAGE1A
XAGE1B
CSHL1
LY6G6F
TRIM49C
TRIM64
PRAMEF20
PRAMEF17
PRAMEF19
PRAMEF14
PRAMEF15
PRAMEF9
PRAMEF7
MCCD1
C6orf15
MUC21
DEFB121
KRTAP5-11
DPRX
FOXB2
NMS
OR2H2
C9orf57
IL31
OR2H1
OR11A1
OR14J1
OR2J2
OR2J3
OR2J1
OR2B3
OR2W1
FOXD4L5
SPATA31A1
KRTAP9-3
KRTAP4-8
KRTAP1-4
SPINK9
PRR20B
PRR20A
GRXCR2
PSG5
FBXO47
MS4A13
PABPN1L
OR5D16
OR5L2
LGALS7
FRG2
FAM205A
TMEM88B
ACCSL
FABP9
CTXN3
MGAT4D
OR6C68
OR6C65
OR6C3
OR6C1
SLCO6A1
OR52E6
KRTAP12-3
IZUMO3
KRTAP10-2
TP53TG3C
OR52J3
OR51A2
OR51A4
C9orf92
MUC19
VCX3B
HTN3
ACOT6
TECRL
MBD3L4
SLCO1B7
GAGE1
GMNC
NANOGNB
LRRC72
KRTAP5-6
KRTAP5-2
DEFB134
DEFB135
DEFB136
BHLHA9
DAZ4
CEMP1
DAZ2
IFITM5
SMIM21
C18orf63
DEFA1
SERPINB11
SERPINB4
KRTAP19-8
KRTAP20-3
KRTAP22-2
KRTAP27-1
ELOA2
ANKUB1
TSSK2
PRR23A
FOXL2NB
LRRC30
OR10C1
CD200R1L
OR5K3
TRIM71
TSSK1B
TAS2R50
TAS2R13
KRTAP16-1
KRTAP29-1
KRTAP9-6
KRTAP4-11
KRTAP4-9
KRTAP2-3
KRTAP2-1
OR2A42
KRTAP3-3
KRTAP3-2
KRTAP3-1
KRTAP12-4
KRTAP10-3
KRTAP6-3
KLK9
CGB8
OR2F1
CSH2
TCL1B
TSGA13
MAGEA12
PTPRCAP
KRTAP4-12
KRTAP2-4
OR5AC1
CPLX3
SULT1A4
TREX1
LEUTX
CCL27
HBE1
HBG1
IFNA7
SMCO1
MAGEB1
TMEM213
IQCJ
NPS
C3orf56
FOXI3
EFCAB9
TRIM77
FAM187A
KRTAP2-2
DEFB113
DEFB133
IQCF5
IQCF6
GUCA1ANB
TOMM6
MS4A18
CDRT15L2
DCDC2C
TRIM64C
PNMA6E
SPATA31D1
NPIPA8
TBC1D26
NPIPA7
GSG1L2
TCP11X2
CXorf49B
CXorf49
MSMP
GOLGA6B
GRXCR1
KCNU1
GAGE12G
GAGE10
ZNF705D
ZNF705B
ZNF705G
SCRT2
KRTAP10-4
KRTAP10-1
SKOR2
DEFB116
DEFB115
GAB4
HMX1
RSC1A1
RPTN
LACTBL1
GAGE12E
SP9
CDC14C
TDRD15
PAPOLB
CATSPERZ
OR6B1
PSG3
OR2A5
KRTAP10-9
OR4A5
KRTAP1-5
TAS2R41
OR2A12
KRTAP10-10
KRTAP12-2
MAGEA3
PSG7
KRTAP1-3
OR3A2
OR1C1
POM121L12
OR2F2
OR6X1
HEPN1
OR2A25
TAS2R40
OR2A14
OR4C12
OR2A1
OR4E2
MYBPHL
OR2A2
OR52B4
FAM243A
PSMB11
POTEM
TRIM49D1
USP17L2
USP17L15
CENPVL1
EBLN1
ZNF735
C1QTNF5
CT47A10
ETDB
CENPVL3
CXorf51A
GPX5
GAGE12J
GAGE12H
PPP4R3C
PNMA6F
PVALEF
USP17L3
FAM236D
OR6V1
FRG2B
NTF4
OR4A8
CT47A6
OR52I2
DCAF8L1
USP17L7
CT47A9
CT47A12
TAS2R46
C13orf42
MROH5
CT47A11
RBMY1J
ANHX
USP17L5
PRR20D
OR2T7
SPANXB1
GAGE12D
USP17L12
RD3L
TEX46
POLR2J2
BOD1L2
IFNA14
OR2M3
CT47A7
VN1R4
CLDN25
HCG22
CT45A5
USP17L30
TSPY3
PGA4
RFPL4AL1
ORM1
SFTA3
SPINK8
NKX1-2
TSPY8
PRAMEF25
USP17L26
PRR20C
PGA3
FAM90A26
PRPS1L1
IQCF3
POTEB2
TEX53
ANKRD66
OR4F3
OR5H6
CT47A8
USP17L25
MBD3L2
USP17L1
CT47A4
TEX48
PRB4
USP17L28
KRTAP21-3
OR5H1
CFAP97D1
USP17L10
USP17L29
PSG1
TEX50
DYTN
TMEM114
KRTAP25-1
USP17L24
OR52I1
OR5K1
USP17L13
PRAMEF6
OR5H8
DEFB130A
DEFB130B
USP17L11
OR5H15
PRR23C
TRIM49D2
TSPY4
IFNA13
POTEB
PAGE2
C16orf82
PRR20E
H2BS1
RBMY1A1
OR10G8
IFNA17
FAM237A
NKX1-1
CXorf51B
MFRP
USP17L27
LCE6A
PATE3
OR5H14
USP17L4
CT47A3
PPIAL4G
GAGE12F
CT47A1
SLC35G4
TAS2R39
TSPY10
CT47B1
IFNA4
GAGE12B
C3orf84
OR10G9
USP17L8
TAAR9
C4orf51
MBD3L5
PATE4
OR4A47
PRSS56
MEIOSIN
OR7E24
TEX51
GAGE12C
PRAMEF33
AMY1A
CT47A5
MPC1L
ETDA
PAGE2B
OR1J4
PRR20G
MEIKIN
PRAMEF11
DEFA3
KRTAP9-2
STRIT1
DEFA1B
LCE1F
KRTAP13-3
KRTAP9-1
KRTAP4-7
KRTAP10-5
OR14A2
SSX2
KRTAP9-4
KRTAP5-4
SPRR2A
KIR3DL3
MDFIC2
PSG2
CT47A2
RBMY1E
GTF2A1L
SERPINB10
RBMY1B
PRAMEF4
PSG11
PSG4
AMY2A
KRTAP10-11
TNFRSF6B
WFDC6
SMIM34A
OR13C7
OR5V1
KRTAP19-3
LCE3C
SPRR2F
GMCL2
KRTAP19-7
RBMY1D
KRTAP5-7
CFHR1
KRTAP4-2
RAD21L1
OR2AE1
KRTAP20-1
MARCOL
TARM1
C4orf54
USP17L19
USP17L22
USP17L17
SPATS1
CLRN2
THEGL
OR10J4
USP17L21
MTRNR2L5
LGALS16
GIMD1
GYPB
KIAA1210
P3R3URF
USP17L20
PRODH2
USP17L18
USP17L23
RFPL4B
DCANP1
OR12D1
PRB1
OC90
RGS21
PYDC2
LRRC24
PBOV1
OR4D10
ARMS2
INS
RTL1
OR8J2
OR5M10
NPIPA2
UBTFL1
OR5M1
PIGY
OR1D4
CCDC166
NANOGP8
OR5M11
PRR23D1
OR52B2
CCDC179
TAS2R43
PRR23D2
OOSP4B
CARD18
NPIPB8
OR10G2
OR4D2
OR6J1
TAS2R30
PPIAL4D
ASIC5
DND1
SALL3
LIMS4
STH
MTRNR2L7
LIMS3
KHDC1L
OR11H12
OR9A4
PRSS58
RNASE12
OR11H2
SERPINA2
C20orf141
OR4C13
DUXA
TSPY1
UBE2Q2L
BLID
ARMH2
TBC1D3G
DUX4
TLE7
OR4C45
GOLGA8T
MUC22
TP53TG3B
GOLGA6L7
LY6L
TCF24
SMIM36
GFY
OR1P1
SPDYE9
OR1D5
OVCA2
DPEP2NB
PPIAL4C
MSMB
GDF2
FSBP
APOC4
CGB1
CCDC177
MAGEA9B
SSX4
OPN1MW
ARL14EPL
TCP11X1
SCGB1C2
SSX2B
NFILZ
MAGEA2
TEX13A
CTAG1A
ZNF723
HSFX2
H3Y2
CSAG2
CSAG3
CT45A1
ERVV-2
SPANXN2
FAM236B
CT45A3
NXF2
OPN1MW3
NXF2B
H3Y1
DMRTC1
ERVV-1
CT45A10
SSX4B
RNF225
H4C15
PPIAL4H
PRAMEF5
CT45A9
CTAGE6
CT45A2
PPIAL4E
H2AC19
IFNL4
KRTAP10-7
OR5AL1
OR52E1
LYPD4
TBC1D3K
FOXD4L6
SPDYE8
AGBL1
SMIM11B
CT45A7
LHX1
GOLGA6L1
OR4M2
H2AB1
ANTXRL
TBC1D3H
GGTLC3
GAGE13
TPTE
TBC1D3D
SEBOX
RIMBP3B
TBC1D3
KRTAP7-1
PRAMEF27
[truncated: 73 more rows]

## Sheet: ESCA
KRT33A
CACNG3
LGALS14
TFAP2D
C8B
IBSP
C2orf83
MAGEC2
SPO11
WNT8A
GSC2
ROPN1
PAGE1
ADAM7
MS4A12
SPP2
CD5L
NOX3
CACNG5
TYR
DNAAF6
CFHR2
SLC13A1
DEFB127
SLC17A6
OR1I1
MAGEB2
AMELY
SOX10
XBP1
C22orf31
PNPLA5
AVP
PDYN
CST9L
SLC32A1
SPINT3
EPPIN
PAGE4
GLRA2
F9
LUZP4
PPP1R2C
OPN1LW
GPR50
BRS3
ACOD1
MT4
PRSS54
ZP2
GML
ADAM2
CGB2
CGB3
LGALS13
ICAM4
ZNRF4
CABP5
FGF21
GAPDHS
NPVF
EVX1
SPAM1
MYL7
GALNTL5
KRT37
CCL7
CCL1
MYH1
UGT2B10
SMR3A
PF4V1
UCP1
DBX1
FOLR3
APOA4
APOC3
SCGB2A2
DAO
MYF6
MYF5
FGF6
IL17A
IL17F
SIM1
HDGFL1
SLC17A2
OR12D3
HAND1
MORC1
NEU2
PRAMEF1
PRAMEF12
ZP4
ACTL8
MMP8
TNP1
SPACA1
ZC2HC1B
GHRH
CPN1
INSL4
IFNA6
IFNA8
MAGEB4
LYZL1
NPPB
PRAMEF2
IAPP
TAS2R7
TAS2R9
GJA8
GHSR
PAEP
OBP2A
TBX22
MYOG
PRM2
ACTRT1
NEUROD4
SERPINA7
H2BW1
ESX1
MAGEA9
ATXN3L
MC3R
SEMG2
GTSF1L
ANKRD60
C20orf85
MAGEA10
IRGC
PSG8
SLC17A1
CRISP1
TRIM51
SLC10A2
KIR2DL1
NPBWR2
BHLHE23
DEFB126
PAX1
CST8
NKX2-4
CST11
DEFB129
GPR42
CSN1S1
STATH
HTN1
SSX1
CTAG2
OR7A10
OR7C2
OR7C1
OR1E2
RFPL1
TAS2R16
MYOD1
AIPL1
VCY1B
VCY
CDY2B
GDF1
FUT5
BMP15
OR11H1
HBZ
BPIFA2
BPIFA3
CDX4
CA6
KRT34
KRT33B
FSHB
USP29
HHLA1
FTHL17
SCP2D1
APCS
RNF17
MYBPH
RXFP2
STOML3
GNAT2
ADAM30
CFHR4
CFHR5
RAX
SLCO1B1
USP26
OCM2
CSN2
UGT2B28
GJA10
LACRT
TAAR5
PAX3
NKX2-1
GH2
CSH1
IL36B
IL1F10
OR1J1
OR13C9
OR1L4
IFNA21
DMRT1
HCRTR2
TTC29
MMP20
BTG4
SULT6B1
IL21
C4orf17
TTLL8
PDE6H
KERA
NPFF
CELA1
METTL21C
GOLGA6D
OR4D1
KIF2B
ZIM3
CIB3
DMRTC2
OR1E3
DNMT3L
GPR32
PTH2
DMRTB1
BARHL2
F13B
REG3G
TRIM43B
TRIM43
C1QL2
NXPH2
SPATA16
AHSG
CABS1
UGT3A1
IL9
GABRA6
H2BC1
TAAR2
TAAR6
TAAR8
FERD3L
CNPY1
ASB10
AKAP4
CPXCR1
HTR2C
CHRNB3
PRDM14
PSKH2
CER1
IFNA5
IFNA16
OR13C4
LCN9
SLC39A12
ADIRF
SAA4
OR5F1
HTR3B
OOSP2
OCSTAMP
TRIM48
OR8K1
OR5M9
LYZL2
KCNA6
MSGN1
ATP6V1G3
SLC25A31
DRD3
POU4F2
RBM46
MCHR2
RIT2
DSPP
DMP1
MEPE
CAPSL
OR14K1
FEZF2
SPACA7
TGIF2LX
ASB17
PANX3
PPP1R3A
ASZ1
PSMA8
SEPTIN14
CNTNAP5
ODF1
OR4K1
MAGEC1
XAGE2
CYLC2
TRIM42
UGT2B4
ALX3
PRG3
LYZL4
HTR5A
HMHB1
PAGE5
WFDC8
PRAC1
GIP
GOLGA6A
CES5A
LCE2B
TGM7
PIP
CRYAA
LCN1
NLRP4
CYP11B1
CCDC105
DCD
IZUMO2
OR7G1
KRT84
KRT82
KNCN
LRRC53
OR2M5
FAM71A
ZSWIM2
XIRP2
BIRC8
PDHA2
TMOD4
SMCP
BMP10
CRYGC
ALPG
TEX55
DPPA2
SLC2A2
CLRN1
ADAD1
PRDM9
SCGB3A2
SPZ1
TMEM174
FAM170A
SLC6A18
IL3
TLX3
CALHM4
SPATA48
H2AC1
NEUROD6
TEX47
SP8
PGAM2
DEFA5
DEFA4
DEFA6
UNCX
SPAG11B
SLC7A13
SSMEM1
LLCFC1
GPR101
MBL2
MAGEC3
SSX5
SSX3
OTX2
UCMA
FRMD7
OR4K2
SERPINA12
SLC6A5
PASD1
SPATA19
C16orf78
OPN1MW2
CCDC182
POTED
OR2D2
SLC38A8
CPLX4
OR4D6
MS4A6E
MS4A5
TERB2
SUN5
BPIFB6
CCDC103
TBC1D21
C16orf92
GOLGA6C
OR51I1
OR51Q1
LALBA
KLK2
CABP2
OR8J3
OR5I1
SOST
OR1F1
OR2B2
KCNJ4
PPDPFL
MTNR1A
SCGB1D1
MYL1
CRYGA
ADAM18
TSPY2
SOX14
TRIM49
VCX3A
GOT1L1
OR10G3
OR6F1
OR5AU1
ELSPBP1
RNASE3
OR4K14
OR4K15
ZNF280A
VPREB1
ACTRT2
TAS2R1
PRY
RBMY1F
PRY2
GSX1
SERPINA9
VGLL2
HOXD12
MRGPRX1
C7orf33
KRT74
COX7B2
KRT83
OR9K2
FAM71B
OR10A3
RBMXL2
TPD52L3
DYDC1
PSG6
OR7G3
OR7G2
TEX13B
OR1M1
MBD3L1
OR8B12
OR4D5
PATE1
OR13H1
OR2K2
RLN3
OR2M4
MUC7
OPRPN
SMR3B
CSN3
KRT38
KRTAP4-4
XAGE3
XAGE5
OR1L6
SPACA5B
OR1L3
NLRP5
OR1N2
OR1N1
OTP
OR2AT4
NXNL1
IFNB1
OR10H3
OR10H2
OR52A5
TEX37
OR1A1
OR1A2
OR8I2
LCE1D
PRL
OR4C11
OR8U1
OR4X2
AZU1
CDY1
OR10V1
OR5A1
OR5A2
CDY1B
OR5B12
OR5B2
OR9I1
INSL5
EFCAB3
OR9G4
OR5AR1
OR5AP2
HSFY1
OR8J1
OR5T3
OR10H5
FAM170B
MUCL1
MOS
OR4D9
OR5B3
OR10W1
MRGPRD
XKR3
CCDC63
OR10K1
CST9
SFT2D3
IQCF1
RNASE8
RNASE11
NLRP13
UGT2A1
GPRC6A
HES3
OR1L1
SPATA3
TOPAZ1
KRT28
RAX2
CBY2
EVX2
OR2Y1
OR7D4
OR9G1
OR5M3
OR5J2
ZIC4
OR10AG1
OR4S2
TEX36
OR2T1
HIGD2B
ISX
OR10P1
OR52W1
UBQLN3
PNLIP
OR4B1
PRM1
CCDC197
RBMXL3
EIF4E1B
CBLL2
OR11H4
OR4D11
OR11H6
OR4K17
OR10H4
OR51B6
OR4L1
OR4K13
HMGB4
OR4F21
OR4K5
OR4K3
OR4N2
OR4M1
FOXR1
OR5AN1
OR4C5
OR4C3
OR4S1
DCAF4L2
OR4X1
CNBD1
HORMAD2
TGIF2LY
OR4F17
OR51V1
MAGEB6
OR52Z1
MAGEB18
DEFB104A
OR52E2
DEFB103A
OR51L1
OR51G2
OR51A7
OR51T1
OR51H1
OR51S1
OR51F2
TRIM60
FMR1NB
DEFB104B
IFNW1
FAM9B
CETN1
OR2T35
OR14C36
OR2M7
OR2T12
OR2T33
DEFB103B
OR2AJ1
CLDN22
OR2T8
OLIG3
OR2G3
OR2G2
VCX2
OR2B11
DEFB114
MAGEB10
OR4F4
SPATA31E1
PRM3
TNP2
SPAG11A
OR2D3
HTR1A
NEUROG2
AMBN
OR6B3
DEFB125
OTOS
C10orf53
H1-8
TPRX1
TAS1R2
TRIML2
CYP11B2
SIGLECL1
DNAJB8
HNRNPCL4
OR9A2
GPHB5
OR2AP1
OR6C4
OR6C2
MRGPRX4
OR10A7
OR1E1
FAM71E2
NKX2-6
WFDC11
OR3A1
WFDC9
GPR139
WFDC10A
ALX1
KRTAP9-7
DEFB123
OR6K6
OR10Q1
DEFB119
GSX2
OR2A4
VN1R3
OR10K2
AGTR2
DEFB112
OR56B4
OR56A1
OR52E4
OR52N2
OR52N1
OR52N5
OR56B1
OR5AK2
SPEM1
OR5M8
OR6T1
OR8D4
EDDM3B
OR52D1
OR8H1
OR5T1
OR5T2
OR2Z1
OR8K5
OR8H3
OR8H2
OR5AS1
ACTL9
OR6S1
FTMT
OR4C6
OR4P4
OR4C15
OR4A15
OR4A16
OR52K2
NEUROG1
ADIG
TRIM49B
OR52A1
PTCHD3
OR6B2
MRGPRG
ASB18
CRYGB
MBD3L3
PRAMEF8
OR5P3
DAOA
ZNF804B
CDY2A
OTOL1
TEX19
KRTAP11-1
OR2V2
RXFP3
OR10G7
OR4Q3
RESP18
OR2T29
GSTA5
MAGEB17
KRTAP13-2
OR4F15
TCHHL1
OR4M2B
OR1G1
CYLC1
PRORY
GABRR3
POTEC
RIMBP3C
OR51B4
ABHD16B
OR52E8
OR5P2
FAM9A
MAGEA2B
OR2T34
OR52L1
BOLA2
OR56A4
PMCH
URAD
IZUMO1R
PRR32
TP53TG3
KRTAP8-1
PSG9
OR4N4
IFNL2
BPY2
KREMEN1
BPY2B
CNGA2
OR2T10
KRTAP20-2
CTAG1B
TRIML1
OR4F6
OR10J5
OR1D2
H2AC21
DEFB108B
SIX6
IQCF2
KRTAP19-1
PABPC1L2B
OR4N5
C1QTNF8
OR56A3
DHRS7C
SPEM2
ODF4
OR51M1
SERINC4
KRTAP6-1
PRR23B
SRY
DMRTC1B
OR6A2
OR6C70
C5orf47
AQP12B
ZNF479
PRSS57
MC2R
TEX33
SPPL2C
SCN10A
OR2V1
OR7A17
FAM47A
SPATA31A6
OR6C76
PRSS38
BPY2C
OR4C46
LCE3A
DEFB128
KRT73
ZPBP2
HTR3D
OR4F5
OR5D14
OR5D18
PRR30
DEFB131A
UBL4B
BPIFB3
LCE5A
LCE1E
PABPC1L2A
OR10T2
TMEM212
MINAR2
KRT26
OR6P1
OR9Q1
OR9Q2
DEFB105A
DEFB107A
DEFB106A
DEFB105B
OR10H1
SPATA31D3
KCNK18
IFNA10
SELENOV
LCE1A
KRTAP17-1
OR13F1
KRTAP22-1
KRTAP19-6
KRTAP6-2
OR13C8
KRTAP19-2
KRTAP19-4
KRTAP15-1
KRTAP13-4
KRTAP19-5
KRTAP23-1
ACTL7A
KRTAP21-1
KRTAP21-2
SAMD7
OR2AK2
DEFB106B
VSTM2B
LCE4A
LCE2A
KRTAP12-1
LCE2C
DAZ3
LCE2D
LCE3B
KRTAP9-8
H2AP
PRAMEF10
SBK2
DPPA3
OR5W2
MYMK
C5orf52
HAPLN4
OR2T27
AMY1C
SSX7
KRTAP10-8
LIN28B
RTL4
C2orf78
OR6C75
GFRAL
OR51I2
ZCCHC13
NRN1L
TREML4
SCGB1C1
KRTAP10-6
OR6C6
BSPH1
OR6N2
IFNA2
PPP3R2
CLEC2A
GPR21
MAGEB5
NANOS2
SLC24A5
OR2G6
KRTAP1-1
CLEC20A
RNASE9
C2orf80
OR56A5
KRTAP24-1
DUSP29
OPTC
PLA2G2E
POTEA
BSX
CFAP126
AADACL3
SLC15A5
MAGEB16
DUSP21
CGB5
GAGE2A
FAM25G
IL1RAPL2
FAM47B
FSCB
KRTAP10-12
OR14I1
DCAF8L2
SPANXN3
TRIM64B
FOXR2
SPANXN4
SPATA31D4
OTUD6A
OR2L13
OR5K4
OR6M1
OR8A1
VN1R2
KRTAP4-3
C8orf86
OR6K2
OR10J1
KRTAP5-3
OR2T2
OR10S1
OR10J3
BECN2
OR8D1
OR4Q2
SPANXD
GK2
OR2T3
PFN3
OR5AC2
MBD3L2B
LCE1B
CLPSL2
POU3F4
OR14A16
OR52K1
SPINK14
OR11G2
KRT39
TEX43
OR2T4
ZNF705A
KRT35
LCE1C
IFNL3
ZNF679
OR8B8
H3C12
OR1J2
SLC2A7
OR10D3
OR6N1
FABP12
OR51D1
OPALIN
OR13G1
OR2L5
GALP
OR6Y1
OR11L1
CCER1
SLC22A24
KRTAP26-1
OR6C74
SCGB1D4
OR5B17
OR52M1
OR8G1
OR1S2
SLC22A12
SLC22A6
OR5H2
SPANXA1
POTEH
KRTAP9-9
KRTAP4-6
OR2T6
OR2L3
DEFB107B
FAM47C
BPIFA1
KRTAP4-5
OR5B21
TMEM239
KRTAP13-1
TMEM207
KRTAP4-1
CCT8L2
RTP2
SPANXC
OR2M2
OR10G6
MAGEA1
GPX6
MAGEB3
LRRC10
STYXL2
C1orf68
CSAG1
OR10R2
OR10Z1
GP1BB
OR2T5
OR2L2
GJE1
METTL11B
TMEM244
OR6K3
PRR9
LELP1
FAM24A
HSD3B1
SMIM9
KHDC3L
DPPA5
SPANXN1
SPANXA2
CXorf66
C1orf141
DEFB110
GLYATL3
RHOXF2B
C1orf185
GLT6D1
IFIT1B
LRIT2
OR13C3
PAGE3
TMEM225
CD300LD
SPANXN5
C10orf126
XAGE1A
XAGE1B
CSHL1
LY6G6F
TRIM49C
TRIM64
PRAMEF20
PRAMEF17
PRAMEF19
PRAMEF14
PRAMEF15
PRAMEF9
PRAMEF7
MCCD1
AADACL4
DEFB121
DPRX
FOXB2
NMS
OR2H2
C9orf57
IL31
OR2H1
OR11A1
OR14J1
OR2J2
OR2J3
OR2J1
OR2B3
OR2W1
SPATA31A1
KRTAP9-3
KRTAP4-8
KRTAP1-4
KRT40
KRT25
PRR20B
PRR20A
PSG5
FBXO47
MS4A13
OR5D16
OR5L2
FRG2
ACCSL
FABP9
MGAT4D
OR6C68
OR6C65
OR6C3
OR6C1
SLCO6A1
OR52E6
KRTAP12-3
IZUMO3
KRTAP10-2
TP53TG3C
OR52J3
OR51A2
OR51A4
HTN3
TECRL
MBD3L4
SLCO1B7
GAGE1
CLEC6A
NANOGNB
LRRC72
KRTAP5-6
KRTAP5-2
DEFB134
DEFB135
DEFB136
CEMP1
SMIM21
C18orf63
DEFA1
KRTAP19-8
KRTAP20-3
KRTAP22-2
KRTAP27-1
TSSK2
PRR23A
LRRC30
OR10C1
CD200R1L
OR5K3
TSSK1B
KRTAP16-1
KRTAP29-1
KRTAP9-6
KRTAP4-11
KRTAP4-9
KRTAP2-3
KRTAP2-1
OR2A42
KRTAP3-3
KRTAP3-1
KRTAP12-4
KRTAP10-3
KRTAP6-3
KLK9
CGB8
OR2F1
CSH2
TCL1B
TSGA13
MAGEA12
PTPRCAP
KRTAP4-12
KRTAP2-4
OR5AC1
CPLX3
SULT1A4
TREX1
LEUTX
CCL27
HBE1
HBG1
IFNA7
MAGEB1
IQCJ
NPS
C3orf56
FOXI3
TRIM77
FAM187A
KRTAP2-2
DEFB113
DEFB133
IQCF5
GUCA1ANB
TOMM6
CDRT15L2
TRIM64C
PNMA6E
SPATA31D1
GPR33
TBC1D26
NPIPA7
GSG1L2
TCP11X2
CXorf49B
CXorf49
MSMP
GOLGA6B
GRXCR1
KCNU1
GAGE12G
GAGE10
ZNF705D
ZNF705B
ZNF705G
KRTAP10-4
KRTAP10-1
SKOR2
DEFB116
DEFB115
GAB4
RSC1A1
LACTBL1
GAGE12E
SP9
OR6B1
PSG3
OR2A5
KRTAP10-9
OR4A5
KRTAP1-5
TAS2R41
KRTAP10-10
KRTAP12-2
PSG7
KRTAP1-3
OR3A2
OR1C1
POM121L12
OR2F2
OR6X1
HEPN1
OR2A25
TAS2R40
OR4C12
OR2A1
OR4E2
OR2A2
OR52B4
FAM243A
PSMB11
POTEM
TRIM49D1
USP17L15
CENPVL1
EBLN1
ZNF735
C1QTNF5
CT47A10
ETDB
CENPVL3
CXorf51A
GPX5
GAGE12J
GAGE12H
PPP4R3C
PNMA6F
USP17L3
FAM236D
OR6V1
FRG2B
OR4A8
CT47A6
OR52I2
DCAF8L1
CT47A9
CT47A12
C13orf42
CT47A11
RBMY1J
ANHX
USP17L5
PRR20D
OR2T7
SPANXB1
GAGE12D
USP17L12
RD3L
POLR2J2
BOD1L2
IFNA14
OR2M3
CT47A7
VN1R4
CLDN25
CT45A5
USP17L30
TSPY3
RFPL4AL1
SFTA3
TSPY8
PRAMEF25
USP17L26
PRAC2
PRR20C
PRPS1L1
IQCF3
POTEB2
ANKRD66
OR4F3
OR5H6
CT47A8
USP17L25
MBD3L2
USP17L1
CT47A4
ANKRD63
USP17L28
KRTAP21-3
OR5H1
PLSCR5
USP17L10
USP17L29
TSPAN19
PSG1
TEX50
DYTN
TMEM114
KRTAP25-1
USP17L24
OR5K1
USP17L13
PRAMEF6
OR5H8
DEFB130A
DEFB130B
USP17L11
OR5H15
PRR23C
TRIM49D2
TSPY4
IFNA13
POTEB
CTXN2
PAGE2
C16orf82
PRR20E
RBMY1A1
KBTBD13
OR10G8
IQCM
IFNA17
FAM237A
KDM4E
NKX1-1
CXorf51B
ANKRD34C
MFRP
USP17L27
LCE6A
PATE3
OR5H14
USP17L4
CT47A3
GAGE12F
CT47A1
SLC35G4
TAS2R39
TSPY10
CT47B1
IFNA4
GAGE12B
C3orf84
OR10G9
USP17L8
TAAR9
MBD3L5
OR4A47
PRSS56
MEIOSIN
OR7E24
TEX51
GAGE12C
PRAMEF33
AMY1A
CT47A5
MPC1L
PAGE2B
PRR20G
MEIKIN
PRAMEF11
DEFA3
KRTAP9-2
DEFA1B
LCE1F
KRTAP13-3
KRTAP9-1
KRTAP4-7
KRTAP10-5
OR14A2
C3orf85
OR5G3
SSX2
KRTAP9-4
KRTAP5-4
KIR3DL3
MDFIC2
PSG2
CT47A2
RBMY1E
RBMY1B
PRAMEF4
PSG11
PSG4
KRTAP10-11
TNFRSF6B
WFDC6
SMIM34A
OR13C7
OR5V1
KIR2DL3
KRTAP19-3
LCE3C
LY6G6D
KRTAP19-7
RBMY1D
KRTAP4-2
KRTAP20-1
MARCOL
TARM1
FOXL3
USP17L19
USP17L22
USP17L17
SPATS1
CLRN2
OR10J4
USP17L21
LGALS16
GIMD1
GYPB
P3R3URF
USP17L20
EXOC1L
USP17L18
USP17L23
RFPL4B
DCANP1
OR12D1
OC90
RGS21
PYDC2
ETV3L
LRRC24
OR4D10
INS
OR8J2
OR10G4
OR5M10
NPIPA2
UBTFL1
OR5M1
PIGY
OR1D4
GLYATL1B
CCDC166
OR5M11
PRR23D1
OR8G5
OR52B2
PRR23D2
OOSP4B
OR10G2
OR4D2
OR6J1
PPIAL4D
ASIC5
DND1
LIMS4
KLRF2
LIMS3
C11orf97
OR11H12
TAS2R38
OR9A4
PRSS58
RNASE12
OR11H2
SERPINA2
C20orf141
OR4C13
DUXA
TSPY1
BLID
LYPD8
ARMH2
DUX4
TLE7
OR4C45
TP53TG3B
LY6L
SMIM36
GFY
OR1P1
SPDYE9
OR1D5
OVCA2
DPEP2NB
GDF2
MYH4
FSBP
APOC4
CGB1
MAGEA9B
SSX4
OPN1MW
ARL14EPL
TCP11X1
SCGB1C2
SSX2B
NFILZ
MAGEA2
TEX13A
CTAG1A
ZNF723
H3Y2
CSAG2
CSAG3
CT45A1
ERVV-2
SPANXN2
FAM236B
CALR3
CT45A3
NXF2
OPN1MW3
NXF2B
H3Y1
DMRTC1
ERVV-1
CT45A10
SSX4B
PRAMEF5
CT45A9
CT45A2
PPIAL4E
IFNL4
KRTAP10-7
OR5AL1
OR52E1
LYPD4
TMEM271
FOXD4L6
SPDYE8
AGBL1
CT45A7
H2BC14
LHX1
GOLGA6L1
OR4M2
H2AB1
TBC1D3H
GGTLC3
GAGE13
TBC1D3D
TBC1D3
H4C6
KRTAP7-1
PRAMEF27
TBC1D3I
H2AC12
TP53TG3E
GAGE2E
H2AC15
C7orf77
FAM236A
H4C7
LYZL6
TBC1D3F
SPATA31A3
SPATA31A7
CRYAA2
OR13C2
OR4E1
FAM25C
SPATA31A5
PADI6
H2AC16
FAM243B
GOLGA6L6
PNMA8C
OR13C5
H2AB3
H3C7
H2AB2
GOLGA6L22
OR52E5
TEX28
CT45A8
CT45A6
TBC1D3C
H2AC4
NPAP1L
POTEB3
H4C1
IQCA1L
TP53TG3F
OR51G1
OR2S2
SMIM34B
OR10A6
OR51B2
OR6Q1
OR10X1
OR8D2
PRAMEF13
OR2L8
OR52R1
OR2T11
OR5L1
OR4N4C
OR2AG1
OR4C16
OR5D13
PRAMEF18
OR8U3
OR51F1
OR8B4
OR1B1
OR1S1
OR12D2
PRAMEF26
OR8K3

## Sheet: HNSC
CACNG3
LGALS14
TFAP2D
RGPD5
CLCA1
C8B
GABRA1
C2orf83
ZPBP
GUCA2B
MAGEC2
SPO11
WNT8A
GSC2
PAGE1
TRPC7
ADAM7
CHAT
MS4A12
PRLH
SPP2
TRPC5
NOX3
FGF4
CACNG5
AFM
RDH8
CPB2
CFHR2
SLC13A1
HBQ1
DEFB127
F11
SI
SLC26A3
SLC17A6
DAZL
OR1I1
NXPE1
KCNK16
MLN
MAGEB2
PCDH11Y
AMELY
GGTLC2
SOX10
XBP1
C22orf31
CCDC198
SERPINA4
CPNE6
R3HDML
AVP
SEL1L2
PROKR2
HAO1
CST9L
SLC32A1
SPINT3
H2BW2
GUCY2F
PAGE4
GLRA2
F9
LUZP4
PPP1R2C
OPN1LW
RAB40AL
GPR50
BRS3
ACOD1
PRSS54
GML
ADAM2
CGB2
CGB3
CLEC4M
RSPH6A
LGALS13
LIM2
ICAM4
CRX
SULT2A1
ZNRF4
CABP5
FGF21
CACNG7
NPVF
EVX1
SPAM1
PAX4
PPP1R17
MOGAT3
NOBOX
MYL7
GALNTL5
LHX3
DNTT
CRYBA1
CCL1
PPY
PHOX2B
UGT2B10
DBX1
P2RX3
APOA5
APOA4
DAO
APOBEC1
NANOG
OPRM1
HDGFL1
SLC17A2
OR12D3
CDH9
HAND1
HAVCR1
GABRG2
AGXT2
IL4
IL5
KNG1
MORC1
GCG
REG1A
NPHS2
PDC
PRAMEF1
PRAMEF12
ZP4
PLPPR5
A4GNT
CRYGD
TNP1
SPACA1
ZC2HC1B
GHRH
OLFM3
FGF23
VSX2
TECTB
PRLHR
CPN1
INSL4
IFNA6
IFNA8
MAGEB4
SLC25A2
LYZL1
NPPB
PRAMEF2
TAS2R8
IAPP
TAS2R7
TAS2R9
GJA8
GHSR
OBP2A
TBX22
PRM2
NXPH1
ACTRT1
CCDC70
NEUROD4
HOXC11
HOXC12
SERPINA7
H2BW1
ESX1
MAGEA9
ATXN3L
MC3R
GTSF1L
ANKRD60
MAGEA10
IRGC
PSG8
SLC17A3
SLC17A1
H1-1
CRISP1
GCM2
TRIM51
SLC10A2
AMELX
BARHL1
NPBWR2
BHLHE23
DEFB126
CST8
NKX2-4
NKX2-2
CST11
GFRA4
OTOR
BANF2
SIRPD
DEFB129
C20orf173
GPR42
FFAR1
CSN1S1
SSX1
PRDM7
CTAG2
NXF5
OR7A10
OR7C2
OR1E2
RFPL1
RFPL2
RFPL3
TAS2R16
VCY1B
VCY
CDY2B
TSPAN16
ZSCAN10
GDF1
MAS1
FUT5
BMP15
OR11H1
HBZ
NUTM2F
BPIFA3
DEFB118
GJA9
CDX4
G6PC
RHOXF2
FSHB
USP29
LIN28A
SLX1A
HHLA1
FTHL17
SCP2D1
SSTR4
APCS
RXFP2
IRS4
VRTN
GNAT2
TSHB
CHIA
ADAM30
CFHR4
CFHR5
RAX
SLCO1B1
USP26
SOX3
MTNR1B
CBLIF
OCM2
UGT2A3
FAM71F1
CGA
GJA10
TAAR5
MMD2
GH2
CSH1
TBR1
CFC1
GAD2
OR1J1
OR13C9
OR1L4
IFNA21
DMRT1
SLC22A7
TINAG
CLPS
BRDT
SULT6B1
PLA2G12B
GUCA1C
CCDC54
IL21
C4orf17
TTLL8
PDE6H
ANP32D
TPH2
PDX1
NPFF
METTL21C
RNF113B
SERPINA10
GOLGA6D
CELF6
OR4D1
KIF2B
SPACA3
ARL5C
ZIM3
CIB3
DMRTC2
OR1E3
DNMT3L
TM4SF5
GPR32
PTH2
C1orf94
CELA3A
DMRTB1
BARHL2
KCNA10
FNDC7
F13B
ABCG8
REG3G
TRIM43B
TRIM43
NAT8
NXPH2
SPATA16
FABP2
LECT2
IL9
GABRA6
GLRA1
SLC17A4
H2BC1
KAAG1
LGSN
GPR6
TAAR2
TAAR6
TAAR8
TAAR1
FERD3L
IGFBP1
CNPY1
AKAP4
CPXCR1
HTR2C
GPR119
CHRNB3
SNTG1
CRH
PRDM14
PSKH2
CER1
IFNA5
IFNA16
OR13C4
ACTL7B
OR5C1
LCN9
SLC39A12
ANKRD30A
LRIT1
ADIRF
OR5F1
GGTLC1
SLC22A8
OOSP2
MS4A3
OCSTAMP
SPINT4
SLC22A9
TRIM48
OR8K1
OR5M9
KLHL1
CCDC83
TKTL2
LYZL2
KCNA6
ATP6V1G3
SLC25A31
DRD3
POU4F2
CCDC175
RBM46
MCHR2
CFC1B
RIT2
G6PC2
PTH
DSPP
DMP1
MEPE
OR14K1
FEZF2
SPACA7
GOLGA8F
TGIF2LX
ASB17
PANX3
ASZ1
MAGED4
SEPTIN14
CNTNAP5
ODF1
OR4K1
MAGEC1
XAGE2
CYLC2
TRIM42
NAA11
PRG3
ADGRG4
ZIC3
SHCBP1L
LYZL4
C8A
CDCP2
HTR5A
CLEC18C
CIB4
HMHB1
POM121L2
PAGE5
WFDC8
PRAC1
GIP
GJD2
GOLGA6A
UROC1
AGRP
OR3A3
CRYAA
CYP11B1
CCDC105
USP41
HCRT
IZUMO2
OR7G1
MEIOB
KNCN
TMEM82
LRRC53
OR2M5
SLC9C2
LRRC52
NEUROD1
ZSWIM2
ANKRD30BL
BIRC8
PDHA2
TMOD4
SMCP
BMP10
CRYGC
ALPP
GABRG1
ALPG
ALPI
LENEP
TAFA4
TEX55
FEV
RETNLB
DPPA2
SLC2A2
FABP1
CLRN1
RTP3
RHO
ADAD1
C4orf45
PRDM9
SPZ1
TMEM174
CARTPT
FAM170A
SLC6A18
IL3
TLX3
TBXT
SPATA48
H2AC1
TBX20
NEUROD6
TEX47
SP8
PGAM2
DEFA5
DEFA4
DEFA6
UNCX
SPAG11B
SLC7A13
PRKACG
NKX6-3
PRSS37
SSMEM1
OR1Q1
OR1K1
GPR101
PHOX2A
MBL2
MAGEC3
CDX2
AMER2
SSX5
SSX3
UCMA
SOHLH1
OR4K2
C12orf50
SLC6A5
PASD1
IL25
C16orf78
LRTM2
OPN1MW2
CCDC182
POTED
OR10A5
OR2D2
CLEC3A
CPLX4
CACNG2
OR4D6
MS4A6E
MS4A5
MS4A15
TERB2
SUN5
BPIFB6
ANKRD40CL
CCDC103
TBC1D21
C16orf92
GOLGA6C
MMP26
OR51B5
OR51I1
OR51Q1
LALBA
ANKRD33
CABP2
OR8J3
OR5I1
OR1F1
OR2B2
H3-4
PTF1A
INSM2
KCNG4
GBX2
SCGB1D1
CRYGA
ADAM29
ADAM18
WFDC13
TSPY2
OR13J1
HTR1E
BTNL3
CTRB1
CTRB2
TRIM49
TM4SF20
VCX3A
GOT1L1
OR10G3
OR6F1
OR5AU1
PDILT
UMOD
ELSPBP1
OR4K14
OR4K15
ZNF280A
CT55
VPREB1
MT1B
GP9
ACTRT2
TAS2R1
PRY
RBMY1F
PRY2
GSX1
ONECUT1
MUC17
AHSP
S100G
HSFY2
HOXD12
GYPA
MRGPRX1
C7orf33
COX7B2
OR9K2
FAM71B
OR10A3
RBMXL2
TPD52L3
OR10A4
DYDC1
OR10A2
FSHR
PSG6
PLA2G1B
OR7G3
OR7G2
TEX13B
OR1M1
NCBP2L
MBD3L1
PGK2
OR8B12
DDI1
OR4D5
PATE1
OR13H1
OBP2B
OR2K2
RLN3
OR2M4
XAGE3
XAGE5
OR1L6
SPACA5B
OR1L3
NLRP5
SPACA5
MROH2B
OR1N2
OR1N1
OTP
OR2AT4
NXNL1
UTF1
IFNB1
KLF17
OR10H3
OR10H2
OR52A5
REG3A
REG1B
TEX37
OR1A1
OR1A2
OR8I2
PRL
OR4C11
OR8U1
OR4X2
ATOH1
CDY1
OR10V1
OR5A1
OR5A2
CDY1B
OR5B12
OR5B2
OR9I1
INSL5
EFCAB3
OR9G4
OR5AR1
OR5AP2
HSFY1
OR8J1
OR5T3
ACOT12
OR10H5
FAM170B
FNDC9
OR10AD1
MOS
MS4A10
OR4D9
OR5B3
OR10W1
HOXC5
MRGPRD
XKR3
FRG2C
ADAMTS20
C11orf86
GPR151
OR10K1
GPR148
CST9
SFT2D3
IQCF1
RNASE8
TMEM196
RNASE11
NLRP13
HES3
SPDYE2B
OR1L1
SPATA3
TOPAZ1
RAX2
TENT5D
EVX2
OR2Y1
SLC6A19
TRHR
GOLGA6L2
VWC2L
KLK15
OR7D4
OR9G1
OR5M3
GPR149
OR5J2
OR10AG1
OR4S2
ZG16
TEX36
RAG2
OR2T1
HIGD2B
GAL3ST3
ANKS4B
PROP1
ISX
OR10P1
OR52W1
GPR152
UBQLN3
PNLIP
OR4B1
PRM1
RBMXL3
EIF4E1B
CBLL2
AMIGO3
OR11H4
OR4D11
OR11H6
OR4K17
OR10H4
OR51B6
OR4L1
OR4K13
HMGB4
OR4F21
OR4K5
OR4K3
OR4N2
OR4M1
FOXR1
OR5AN1
OR10AC1
OR4C5
OR4C3
OR4S1
DCAF4L2
OR4X1
CNBD1
HORMAD2
TGIF2LY
OR4F17
OR51V1
MAGEB6
OR52Z1
MAGEB18
DEFB104A
OR52E2
DEFB103A
OR51L1
OR51G2
OR51A7
OR51T1
OR51H1
OR51S1
OR51F2
TRIM60
FMR1NB
DEFB104B
IFNW1
FAM9B
CETN1
NUDT4B
OR2T35
OR14C36
OR2M7
OR2T12
OR2T33
DEFB103B
OR2AJ1
CLDN22
BEND2
OR2T8
OLIG3
OR2G3
OR2G2
VCX2
ST8SIA3
OR2B11
FAM187B
TEX44
DEFB114
MAGEB10
OR4F4
TMEM78
CAPZA3
ODF3
SPATA31E1
TSPYL6
AMER3
SLITRK1
PRM3
TNP2
SPAG11A
OR2D3
HTR1A
NEUROG2
UCN3
AMBN
OR6B3
DEFB125
OTOS
C10orf53
H1-8
RNF186
TPRX1
TAS1R2
OR13D1
CYP11B2
SIGLECL1
FAM156B
DNAJB8
HNRNPCL4
OR9A2
SLC17A8
RNF151
GPHB5
OR2AP1
OR6C4
OR6C2
NLRP8
MRGPRX4
OR10A7
GOLGA8J
OR1E1
FAM71E2
NKX2-6
WFDC11
OR3A1
WFDC9
F2
FAM71C
GPR139
WFDC10A
DEFB124
KRTAP9-7
DEFB123
OR6K6
OR10Q1
DEFB119
GSX2
OR2A4
VN1R3
C3orf22
OR10K2
CLRN3
AGTR2
ANKRD30B
DEFB112
OR56B4
OR56A1
OR52E4
OR52N2
OR52N1
OR52N5
OR56B1
OR5AK2
SPEM1
OR5M8
SAGE1
OR6T1
OR8D4
EDDM3B
EDDM3A
OR52D1
OR52H1
SLX1B
OR8H1
OR5T1
OR5T2
OR2Z1
OR8K5
OR8H3
OR8H2
OR5AS1
ACTL9
OR6S1
FTMT
OR4C6
OR4P4
OR4C15
OR4A15
OR4A16
OR52K2
NEUROG1
ADIG
TRIM49B
OR52A1
OR6B2
ZNF716
ENPP7
MRGPRG
CRYGB
ZAR1
TMIGD1
MBD3L3
PRAMEF8
OR5P3
DAOA
ZNF804B
CDY2A
OTOL1
KCNK4
TEX19
TBPL2
OR2V2
RXFP3
OR10G7
CCDC172
OR4Q3
RESP18
CMC4
OR2T29
GSTA5
OR4F15
WFDC10B
OR4M2B
OR1G1
CYLC1
RGPD6
PRORY
GABRR3
POTEC
RIMBP3C
OR51B4
ABHD16B
OR52E8
OR5P2
FAM9A
MAGEA2B
OR2T34
OR52L1
SPDYE4
BOLA2
OR56A4
TMEM89
TFDP3
URAD
C10orf120
IZUMO1R
GKN2
GOLGA8G
TP53TG3
MARCHF11
PSG9
OR4N4
IFNL2
BPY2
KREMEN1
BPY2B
CNGA2
OR2T10
KRTAP20-2
CTAG1B
OR4F6
OR10J5
OR1D2
CDR1
DEFB108B
SIX6
OR51J1
IQCF2
PABPC1L2B
OR4N5
C1QTNF8
OR56A3
SPEM2
PIWIL3
PRSS55
FOXD4L4
OR51M1
SERINC4
KRTAP6-1
DDX53
SATL1
PRR23B
DMRTC1B
OR6A2
WT1
AQP12A
OR6C70
SLC22A10
RFX6
SPDYE16
SGCZ
AQP12B
ZNF479
MC2R
TEX33
SPPL2C
SCN10A
OR2V1
OR7A17
FAM47A
SMIM23
SPATA31A6
OR6C76
NPAP1
PRSS38
BPY2C
FFAR3
TAS2R60
OR4C46
DEFB128
HTR3E
ZPBP2
NBPF6
HTR3D
OR4F5
ARGFX
OR5D14
OR5D18
TAS2R42
PRR30
DEFB131A
PABPC1L2A
OR10T2
MINAR2
OR6P1
DEFB132
OR9Q1
OR9Q2
DEFB105A
DEFB107A
DEFB106A
DEFB105B
SPDYE17
OR10H1
SPATA31D3
KCNK18
IFNA10
SELENOV
OR13F1
FGF3
KRTAP22-1
KRTAP19-6
KRTAP6-2
OR13C8
KRTAP19-2
KRTAP19-4
KRTAP15-1
KRTAP13-4
KRTAP23-1
ACTL7A
KRTAP21-1
PNLIPRP1
KRTAP21-2
SAMD7
OR2AK2
DEFB106B
VSTM2B
SPATA21
LCE4A
DAZ3
LCE3B
MAGED4B
FAM9C
H1-6
H2AP
PRAMEF10
FOXD4L3
DPPA3
COX8C
OR5W2
RGPD1
C5orf52
HAPLN4
ERAS
EZHIP
OR2T27
AMY1C
OR52B6
SSX7
LIN28B
TMEM202
HELT
RTL4
C2orf78
OR6C75
GFRAL
OR51I2
ZCCHC13
PLA2G2C
C19orf67
NRN1L
TREML4
SCGB1C1
DAZ1
OR2AG2
OTOG
OR6C6
BSPH1
OR6N2
IFNA2
PPP3R2
GPR21
MAGEB5
NANOS2
SLC24A5
OR2G6
CLEC20A
HMX3
ZNF177
RNASE9
C2orf80
OR56A5
OPTC
PLET1
CATSPER4
PLA2G2E
TMCO2
HMX2
POTEA
BSX
CFAP126
NYX
SLC15A5
MAGEB16
VHLL
DUSP21
CGB5
GAGE2A
VSTM1
PRSS48
FAM47B
FSCB
ZAR1L
OR14I1
DCAF8L2
SPANXN3
TRIM64B
FOXR2
SPANXN4
SPATA31D4
TBC1D28
OTUD6A
OR2L13
OR5K4
OR6M1
OR8A1
VN1R2
C8orf86
OR6K2
OR10J1
OR2T2
OR2C3
OR10S1
OR10J3
BECN2
OR8D1
ZNF729
OR4Q2
SPANXD
NOXO1
PRTN3
CRYBA4
GK2
OR2T3
CCDC196
PFN3
OR5AC2
MBD3L2B
CLPSL2
POU3F4
OR14A16
OR52K1
SPINK14
OR11G2
PATE2
TEX43
OR2T4
ZNF705A
NPIPB9
IFNL3
ZNF679
OR8B8
MAGEA6
OR1J2
GUCA2A
OR10D3
OR6N1
OR51D1
OPALIN
OR13G1
OR2L5
GALP
OR6Y1
OR11L1
VN1R5
CCER1
SLC22A24
OR6C74
SCGB1D4
OR5B17
OR52M1
OR8G1
OR1S2
SLC22A12
SLC22A6
IFNA1
OR5H2
SPANXA1
TUBA3C
AVPR1B
POTEH
OR2T6
OR2L3
DEFB107B
FAM47C
OR5B21
TMEM239
TMEM207
CCT8L2
RTP2
SPANXC
OR2M2
OR10G6
MAGEA1
GPX6
SYCP1
MAGEB3
LRRC10
DCAF12L1
CSAG1
OR10R2
OR10Z1
GP1BB
OR2T5
OR2L2
GJE1
GPR52
METTL11B
TMEM244
OR6K3
LELP1
FAM24A
H3C14
H2AC18
H3C15
HSD3B2
SMIM9
KHDC3L
DPPA5
SPANXN1
SPANXA2
CXorf66
C10orf62
DEFB110
GLYATL3
RHOXF2B
C1orf185
GLT6D1
IFIT1B
CT83
TRPC5OS
CLPSL1
TXNDC8
OR13C3
TMEM235
PAGE3
TMEM225
CD300LD
BTBD17
SPANXN5
C10orf126
XAGE1A
XAGE1B
CSHL1
LY6G6F
TRIM49C
TRIM64
PRAMEF20
PRAMEF17
PRAMEF19
PRAMEF14
PRAMEF15
PRAMEF9
PRAMEF7
MCCD1
AADACL4
DEFB121
DPRX
FOXB2
TRIM40
NMS
MOG
OR2H2
C9orf57
IL31
OR2H1
OR11A1
OR14J1
OR2J2
OR2J3
OR2J1
OR2B3
OR2W1
SPDYC
FOXD4L5
SPATA31A1
KRTAP1-4
PRR20B
PRR20A
FBXO47
ERICH4
MS4A13
PABPN1L
OR5D16
OR5L2
FRG2
ACCSL
MGAT4D
OR6C68
OR6C65
OR6C3
OR6C1
OR52E6
IZUMO3
TP53TG3C
OR52J3
OR51A2
OR51A4
C9orf92
VCX3B
ACOT6
SMIM11A
MANSC4
MBD3L4
SLCO1B7
GAGE1
KLRC3
GMNC
C22orf42
NANOGNB
LRRC72
KRTAP5-6
KRTAP5-2
DEFB134
DEFB135
DEFB136
BHLHA9
DAZ4
CEMP1
OLIG2
DAZ2
IFITM5
SMIM21
C18orf63
DEFA1
KRTAP19-8
KRTAP20-3
KRTAP22-2
KRTAP27-1
HBM
ELOA2
TSSK2
PRR23A
OR10C1
CD200R1L
OR5K3
TSSK1B
TAS2R50
TAS2R13
KRTAP29-1
KRTAP9-6
CTAGE1
OR2A42
KRTAP12-4
KRTAP6-3
CGB8
OR2F1
CSH2
TCL1B
TSGA13
MAGEA12
PTPRCAP
OR5AC1
CPLX3
SULT1A4
TREX1
CEACAM18
LEUTX
CCL27
HBE1
HBG1
IFNA7
MAGEB1
IQCJ
NPS
C3orf56
EFCAB9
TRIM77
GNAT3
FAM187A
HIGD1C
NOTO
DEFB113
DEFB133
IQCF5
IQCF6
GUCA1ANB
TOMM6
MS4A18
CDRT15L2
DCDC2C
TRIM64C
PNMA6E
SPATA31D1
NPIPA8
TBC1D26
NPIPA7
GSG1L2
TCP11X2
CXorf49B
CXorf49
C16orf90
PRSS41
MSMP
GOLGA6B
GRXCR1
GAGE12G
GAGE10
ZNF705D
ZNF705B
ZNF705G
SCRT2
SKOR2
DEFB116
DEFB115
GAB4
RSC1A1
LACTBL1
GAGE12E
CDC14C
TDRD15
PAPOLB
CELA3B
CATSPERZ
OR6B1
PSG3
OR2A5
OR4A5
TAS2R41
OR2A12
PSG7
OR3A2
OR1C1
POM121L12
OR2F2
OR6X1
HEPN1
OR2A25
TAS2R40
OR2A14
OR4C12
OR2A1
OR4E2
OR2A2
OR52B4
FAM243A
PSMB11
POTEM
TRIM49D1
USP17L2
USP17L15
CENPVL1
EBLN1
ZNF735
RFPL4A
C1QTNF5
CT47A10
ETDB
CENPVL3
CXorf51A
GPX5
GAGE12J
GAGE12H
PPP4R3C
PNMA6F
PVALEF
USP17L3
FAM236D
OR6V1
FRG2B
OR4A8
CT47A6
OR52I2
DCAF8L1
USP17L7
CT47A9
CT47A12
TAS2R46
C13orf42
MROH5
CT47A11
RBMY1J
ANHX
USP17L5
PRR20D
OR2T7
SPANXB1
GAGE12D
USP17L12
RD3L
POLR2J2
BOD1L2
IFNA14
OR2M3
CT47A7
VN1R4
CLDN25
CT45A5
USP17L30
TSPY3
PGA4
RFPL4AL1
SFTA3
TSPY8
PRAMEF25
USP17L26
PRAC2
PRR20C
PGA3
FAM90A26
PRPS1L1
IQCF3
POTEB2
OR4F3
OR5H6
CT47A8
USP17L25
MBD3L2
USP17L1
CT47A4
TEX48
ANKRD63
USP17L28
KRTAP21-3
OR5H1
PLSCR5
USP17L10
USP17L29
AKAIN1
PSG1
TEX50
DYTN
TMEM114
KRTAP25-1
USP17L24
OR52I1
OR5K1
USP17L13
PRAMEF6
OR5H8
DEFB130A
PHGR1
DEFB130B
USP17L11
OR5H15
PRR23C
TRIM49D2
TSPY4
IFNA13
POTEB
CTXN2
PAGE2
C16orf82
PRR20E
H2BS1
RBMY1A1
OR10G8
IQCM
IFNA17
FAM237A
NKX1-1
CXorf51B
ANKRD34C
MFRP
USP17L27
PATE3
OR5H14
USP17L4
CT47A3
SLFN14
PPIAL4G
GAGE12F
CT47A1
SLC35G4
TAS2R39
TSPY10
CT47B1
IFNA4
GAGE12B
C3orf84
OR10G9
USP17L8
TAAR9
MBD3L5
PATE4
OR4A47
OR7E24
TEX51
GAGE12C
PRAMEF33
CT47A5
MPC1L
ETDA
PAGE2B
OR1J4
PRR20G
MEIKIN
PRAMEF11
DEFA3
DEFA1B
KRTAP13-3
KRTAP9-1
OR14A2
C3orf85
OR5G3
SSX2
TMEFF1
KIR3DL3
MDFIC2
PSG2
CT47A2
RBMY1E
GTF2A1L
RBMY1B
PRAMEF4
PSG11
AMY2A
TNFRSF6B
SMIM34A
OR13C7
OR5V1
MT1HL1
GMCL2
KRTAP19-7
RBMY1D
RAD21L1
OR2AE1
KRTAP20-1
MARCOL
TARM1
FOXL3
USP17L19
USP17L22
USP17L17
SPATS1
CLRN2
OR10J4
USP17L21
MTRNR2L5
LGALS16
GIMD1
GYPB
P3R3URF
USP17L20
PRODH2
EXOC1L
USP17L18
USP17L23
RFPL4B
DCANP1
OR12D1
OC90
RGS21
PYDC2
ETV3L
LRRC24
PBOV1
OR4D10
ARMS2
INS
OR8J2
OR10G4
OR5M10
NPIPA2
UBTFL1
OR5M1
PIGY
OR1D4
GLYATL1B
CCDC166
NANOGP8
OR5M11
PRR23D1
OR8G5
OR52B2
CCDC179
TAS2R43
PRR23D2
OOSP4B
NPIPB8
OR10G2
OR4D2
OR6J1
SMLR1
TAS2R30
PPIAL4D
ASIC5
DND1
LIMS4
PGA5
STH
MTRNR2L7
LIMS3
OR11H12
TAS2R38
TEX49
OR9A4
PRSS58
RNASE12
OR11H2
SERPINA2
C20orf141
OR11H7
OR4C13
DUXA
TSPY1
UBE2Q2L
BLID
LYPD8
ARMH2
TBC1D3G
DUX4
TLE7
OR4C45
CLEC19A
TP53TG3B
GOLGA6L7
LY6L
TCF24
SMIM36
GFY
OR1P1
SPDYE9
SMIM28
OR1D5
OVCA2
DPEP2NB
PPIAL4C
GDF2
NPY4R2
FSBP
PNLIPRP2
APOC4
CGB1
MAGEA9B
SSX4
OPN1MW
ARL14EPL
TCP11X1
SCGB1C2
SSX2B
NFILZ
MAGEA2
TEX13A
CTAG1A
ZNF723
HSFX2
H3Y2
CSAG2
CSAG3
CT45A1
ERVV-2
SPANXN2
FAM236B
CT45A3
NXF2
OPN1MW3
NXF2B
H3Y1
DMRTC1
ERVV-1
CT45A10
SSX4B
H4C15
PPIAL4H
PRAMEF5
CT45A9
CTAGE6
CT45A2
PPIAL4E
H2AC19
IFNL4
OR5AL1
OR52E1
LYPD4
TBC1D3K
FOXD4L6
SPDYE8
SMIM11B
CT45A7
H2BC14
LHX1
CEACAM20
GOLGA6L1
OR4M2
H2AB1
ANTXRL
TBC1D3H
GGTLC3
GAGE13
TPTE
TBC1D3D
SEBOX
DGKK
RIMBP3B
TBC1D3
H4C6
PRAMEF27
F8A2
TBC1D3I
H2AC12
TP53TG3E
GAGE2E
H4C13
H2AC15
C7orf77
H3C11
C17orf98
FAM236A
GRIFIN
H4C7
LYZL6
HNRNPCL2
TBC1D3F
SPATA31A3
SPATA31A7
CRYAA2
OR13C2
OR4E1
H2BC3
SPATA31A5
PADI6
HNRNPCL3
F8A3
FAM243B
GOLGA6L6
PNMA8C
OR13C5
H2AB3
H2AB2
GOLGA6L22
OR52E5
TEX28
CT45A8
CT45A6
TBC1D3C
NPAP1L
POTEB3
H2BC10
TBC1D3E
H4C1
IQCA1L
H4C2
TP53TG3F
OR51G1
OR2S2
SMIM34B
OR10A6
OR51B2
OR6Q1
OR10X1
OR8D2
PRAMEF13
OR2L8
OR52R1
OR2T11
OR5L1
OR4N4C
OR2AG1
OR4C16
OR5D13
PPIAL4F
PRAMEF18
OR8U3
OR51F1
OR8B4
OR1B1
OR1S1
OR12D2
PRAMEF26
OR8K3
RPS4Y2

## Sheet: KIRC
KRT33A
CACNG3
LGALS14
TFAP2D
PAX7
ISL1
CLCA1
GABRA1
BEST2
C2orf83
MAGEC2
GUCA1A
SPO11
WNT8A
GSC2
DMRT3
PAGE1
CHAT
MS4A12
PRLH
SPP2
ABCB11
SNCB
NOX3
FGF4
ACTL6B
FKBP6
CFHR2
EPYC
HBQ1
LHX5
TBX5
SI
SLC17A6
OR1I1
KCNK16
NCR2
MLN
MAGEB2
SEC14L3
SOX10
XBP1
C22orf31
PNPLA5
HRH3
CST9L
SLC32A1
CST4
SPINT3
H2BW2
GUCY2F
F9
LUZP4
PPP1R2C
OPN1LW
MT4
DKK4
GML
CGB2
CGB3
LGALS13
LIM2
ICAM4
SULT2A1
ZNRF4
CABP5
THEG
FGF21
ATP4A
GAPDHS
NPVF
SPAM1
PAX4
NOBOX
MYL10
MYL7
GALNTL5
LHX3
TLX1
KRT37
CCL1
KRT32
PPY
CACNG1
PHOX2B
SMR3A
IL2
DBX1
APOA4
MYF5
FGF6
MYL2
IL26
SLCO1B3
APOBEC1
OPRM1
IL17A
PRDM13
HDGFL1
OR12D3
MEP1A
HAND1
GABRG2
IRX4
AADAC
GCG
TLX2
NEU2
PRKAG3
SMYD1
PRAMEF1
PRAMEF12
ZP4
ACTL8
MROH9
CRYGD
TNP1
ZC2HC1B
GHRH
FGF23
VSX2
NKX2-3
PRLHR
IFNA6
IFNA8
MAGEB4
LYZL1
NPPB
PRAMEF2
TAS2R8
PRB2
IAPP
TAS2R7
TAS2R9
RGSL1
GHSR
PAEP
OBP2A
PRM2
OPN4
NXPH1
ACTRT1
CCDC70
NEUROD4
H2BW1
ESX1
MAGEA9
ATXN3L
MC3R
GTSF1L
ANKRD60
C20orf85
MAGEA10
IRGC
PSG8
H1-1
OR2B6
CRISP1
GCM2
TRIM51
SOX21
AMELX
BARHL1
NPBWR2
BHLHE23
IL37
DEFB126
PAX1
CST8
NKX2-4
NKX2-2
CSTL1
GFRA4
OTOR
SIRPD
DEFB129
C20orf173
SLURP1
GPR42
FFAR1
KRT36
CSN1S1
STATH
HTN1
SSX1
CTAG2
IL22
OR7A10
OR7C2
GNG13
OR1E2
RFPL1
GALR3
APOL5
TAS2R16
MYOD1
CSRP3
AIPL1
VCY1B
VCY
CDY2B
ZSCAN10
GDF1
FUT5
BMP15
OR11H1
HBZ
BPIFA3
DEFB118
CCL25
CDX4
BARX1
CA6
RHOXF2
KRT34
KRT33B
USP29
SLX1A
HHLA1
FTHL17
SCP2D1
SSTR4
VRTN
GNAT2
ADAM30
CFHR5
RAX
SLCO1B1
USP26
MTNR1B
DSG3
OCM2
CSN2
GJA10
LACRT
TAAR5
CHRND
PCDH8
MMD2
NKX2-8
NKX2-1
GH2
CSH1
GATA4
IL36G
IL36A
IL1F10
CFC1
GAD2
OR1J1
OR13C9
NR5A1
OR1L4
IFNA21
DMRT1
CLPS
MMP27
BTG4
MMP13
BRDT
SULT6B1
LBX1
IL21
C4orf17
TTLL8
ANP32D
KERA
ASCL1
NPFF
CELA1
KRT71
ZIC5
TTC6
FAM181A
GOLGA6D
LMAN1L
RLBP1
SEPTIN12
ABCC12
OR4D1
KIF2B
SPACA3
ZIM3
CIB3
DMRTC2
OR1E3
GPR32
PTH2
CELA2A
CELA3A
DMRTB1
BARHL2
KCNA10
FNDC7
F13B
CRNN
S100A7
TRIM43B
TRIM43
C1QL2
LRTM1
CABS1
GABRA6
GLRA1
CPLX2
H2BC1
GPR6
TAAR2
TAAR8
FERD3L
ZAN
CNPY1
CPXCR1
HTR2C
ARHGAP36
GPR119
MAGEA4
CHRNB3
IFNA5
IFNA16
IFNK
OR13C4
ACTL7B
OR5C1
IDI2
LCN9
SLC39A12
LRIT1
RGR
ADIRF
VAX1
SAA4
SCGB1A1
OR5F1
OOSP2
MS4A3
OCSTAMP
SPINT4
TRIM48
OR8K1
OR5M9
LYZL2
KCNA6
MSGN1
SLC25A31
DRD3
POU4F2
MCHR2
CFC1B
RIT2
PTH
DSPP
OR14K1
FEZF2
SPACA7
GOLGA8F
TGIF2LX
PANX3
PPP1R3A
ASZ1
MAGED4
PSMA8
SEPTIN14
ODF1
OR4K1
MAGEC1
CYLC2
ALX3
NAA11
CLDN17
PRG3
SHCBP1L
LYZL4
KLHL40
HTR5A
HMHB1
PLA2G2F
WFDC8
PRAC1
GIP
GOLGA6A
LCE2B
SPRR2G
PGLYRP3
ISL2
OR3A3
LCN1
CYP11B1
CCDC105
USP41
HCRT
OR7G1
KRT84
KRT82
FGF19
KNCN
LRRC53
LHX8
OR2M5
LMX1A
FAM71A
ZSWIM2
ANKRD30BL
BIRC8
PDHA2
TMOD4
LCE3D
SMCP
BMP10
PGLYRP4
CRYGC
ALPP
ALPG
PDCL2
CRYBA2
RETNLB
FCRL4
CLRN1
FANCD2OS
DNAJC5G
OTOP1
ADAD1
SCGB3A2
SPZ1
CARTPT
FAM170A
TERT
IL3
TLX3
TBXT
IL22RA2
SPATA48
H2AC1
TBX20
NEUROD6
TEX47
PGAM2
SLC35G3
DEFA5
DEFA4
DEFA6
SPAG11B
GBX1
PRKACG
NKX6-3
SSMEM1
OR1Q1
OR1K1
GPR101
LRRC18
PHOX2A
MBL2
RPL10L
CDX2
SSX5
SSX3
OTX2
DRGX
UCMA
SOHLH1
OR4K2
CYP2C19
SERPINA12
SLC6A5
KCNC2
PASD1
TMCO5A
IL25
SPATA19
C16orf78
LRTM2
OPN1MW2
SPIC
CCDC182
POTED
OR10A5
OR2D2
SERPINB12
CACNG2
OR4D6
MS4A6E
MS4A5
TGM6
MS4A15
TERB2
SUN5
BPIFB6
TBC1D21
C16orf92
GOLGA6C
MMP26
OR51I1
OR51Q1
LALBA
LY6D
KLK2
CABP2
OR8J3
OR5I1
OR1F1
OR2B2
H3-4
PTF1A
INSM2
KCNG4
GBX2
SCGB1D1
MYL1
CRYGA
WFDC13
TSPY2
HTR1E
SOX14
TRIM49
NTSR2
VCX3A
GOT1L1
OR10G3
OR6F1
OR5AU1
SPRR1B
OR4K14
OR4K15
CRCT1
ZNF280A
CT55
VPREB1
GKN1
MT1B
ACTRT2
PRY
RBMY1F
PRY2
GSX1
MUC17
S100G
HSFY2
SERPINA9
VGLL2
HOXD12
MRGPRX1
C7orf33
LGALS9B
CST1
KRT78
SDR9C7
KRT75
KRT6C
KRT74
KRT72
COX7B2
KRT83
OR9K2
FAM71B
OR10A3
TPD52L3
OR10A4
DYDC1
OR10A2
PSG6
OR7G3
OR7G2
TEX13B
OR1M1
MBD3L1
PGK2
OR8B12
DDI1
OR4D5
OR13H1
C8orf74
OBP2B
OR2K2
RLN3
OR2M4
MUC7
OPRPN
SMR3B
CSN3
KRT38
KRTAP4-4
KRT9
XAGE5
OR1L6
SPACA5B
OR1L3
NLRP5
SPACA5
OR1N2
OR1N1
OTP
OR2AT4
DEFB4A
NXNL1
UTF1
IFNB1
KLF17
OR10H3
OR10H2
OR52A5
REG3A
REG1B
TEX37
OR1A1
OR1A2
OR8I2
LCE1D
OR4C11
OR8U1
OR4X2
ATOH1
CDY1
OR10V1
OR5A1
OR5A2
CDY1B
OR5B12
OR5B2
OR9I1
INSL5
EFCAB3
OR9G4
OR5AR1
OR5AP2
HSFY1
OR8J1
OR5T3
OR10H5
MOS
OR4D9
OR5B3
OR10W1
MRGPRD
XKR3
ADAMTS20
GPR151
OR10K1
GPR148
SFT2D3
IQCF1
RNASE8
RNASE11
NLRP13
APOBEC4
HES3
SPDYE2B
OR1L1
SPATA3
KRT28
RAX2
OR2Y1
CHRNA9
TRHR
GOLGA6L2
OR7D4
AMY1B
CATSPERD
OR9G1
OR5M3
GPR149
OR5J2
ZIC4
OR10AG1
OR4S2
TEX36
RTP1
OR2T1
PROP1
OR10P1
GPR152
UBQLN3
OR4B1
PRM1
CCDC197
RBMXL3
CBLL2
AMIGO3
MC5R
ENTHD1
OR11H4
OR4D11
OR11H6
OR4K17
OR10H4
OR51B6
OR4L1
OR4K13
HMGB4
OR4F21
OR4K5
OR4K3
OR4N2
OR4M1
FOXR1
OR5AN1
OR10AC1
OR4C5
OR4C3
OR4S1
DCAF4L2
OR4X1
CNBD1
TGIF2LY
OR4F17
OR51V1
MAGEB6
OR52Z1
MAGEB18
DEFB104A
OR52E2
DEFB103A
OR51L1
OR51G2
OR51A7
OR51T1
OR51H1
OR51S1
OR51F2
TRIM60
FMR1NB
DEFB104B
IFNW1
ZDHHC22
CETN1
NUDT4B
OR2T35
OR14C36
OR2M7
OR2T12
OR2T33
DEFB103B
DEFB4B
OR2AJ1
CLDN22
BEND2
OR2T8
OLIG3
OR2G3
OR2G2
VCX2
ST8SIA3
OR2B11
FAM187B
TEX44
DEFB114
MAGEB10
OR4F4
TMEM78
ODF3
SPINK6
PRM3
TNP2
SPAG11A
OR2D3
CALML5
HTR1A
NEUROG2
AMBN
OR6B3
PSAPL1
C10orf53
DYNAP
H1-8
TPRX1
TAS1R2
TRIML2
OR13D1
CYP11B2
SIGLECL1
FAM156B
DNAJB8
HNRNPCL4
OR9A2
RNF151
GPHB5
OR2AP1
OR6C4
RPRML
OR6C2
NLRP8
SYCN
MRGPRX4
MRGPRX3
OR10A7
GOLGA8J
OR1E1
FAM71E2
NKX2-6
WFDC11
C12orf40
WFDC9
FAM71C
ADGRD2
GPR139
WFDC10A
KRTAP9-7
DEFB123
OR6K6
OR10Q1
DEFB119
GSX2
OR2A4
VN1R3
C3orf22
OR10K2
DEFB112
OR56A1
OR52E4
OR52N1
OR52N5
OR56B1
CHRM2
OR5AK2
SPEM1
OR5M8
SAGE1
OR8D4
EDDM3B
OR52D1
OR52H1
FDCSP
SLX1B
ANKRD62
OR8H1
OR5T1
OR5T2
OR2Z1
OR8K5
OR8H3
OR8H2
OR5AS1
ACTL9
OR6S1
FTMT
OR4C6
OR4P4
OR4C15
OR4A15
OR4A16
OR52K2
NEUROG1
TRIM49B
OR52A1
OR6B2
ZNF716
MRGPRG
CRYGB
ZAR1
MBD3L3
PRAMEF8
OR5P3
DAOA
IFNL1
CDY2A
OTOL1
KCNK4
TEX19
TBPL2
VCX
KRTAP11-1
OR2V2
RXFP3
OR10G7
CCDC172
OR4Q3
RESP18
CMC4
SLC35D3
OR2T29
GSTA5
KRTAP13-2
OR4F15
TMEM95
TCHHL1
OTOP3
SOX1
OR4M2B
OR1G1
OTOP2
CYLC1
NKX2-5
CALHM3
PRORY
POTEC
RIMBP3C
ABHD16B
OR52E8
OR5P2
FAM9A
MAGEA2B
OR2T34
OR52L1
SPDYE4
BOLA2
OR56A4
PMCH
TFDP3
C10orf120
GKN2
GOLGA8G
PRR32
TP53TG3
KRTAP8-1
MRGPRX2
OR4N4
IFNL2
FIGLA
BPY2
KREMEN1
FOXL2
BPY2B
CNGA2
KRTAP20-2
CTAG1B
TRIML1
OR4F6
SPRR4
OR10J5
OR1D2
DGAT2L6
CDR1
DEFB108B
SIX6
OR51J1
S100A7A
IQCF2
KRTAP19-1
H1-5
PABPC1L2B
OR4N5
C1QTNF8
OR56A3
GAST
NUTM1
DHRS7C
SPEM2
ODF4
FOXD4L4
OR51M1
LRRC26
SERINC4
KRTAP6-1
DDX53
PRR23B
SRY
OR6A2
AQP12A
OR6C70
RFX6
SPDYE16
KRT76
AQP12B
ZNF479
MC2R
MAGEA11
TEX33
SPPL2C
SCN10A
OR2V1
OR7A17
FAM47A
KRT6B
KRT79
SMIM23
SPATA31A6
OR6C76
TMEM210
TMPRSS11B
PRSS38
BPY2C
FFAR3
TAS2R60
OR4C46
KRTAP5-5
LCE3A
LCE3E
DEFB128
HTR3E
KRT73
ZPBP2
NBPF6
OR4F5
ARGFX
OR5D14
OR5D18
TAS2R42
PRR30
DEFB131A
BPIFB3
BPIFB4
LCE5A
LCE1E
PABPC1L2A
OR10T2
TMEM212
SLC36A3
MINAR2
KRT26
OR6P1
KRT3
KLK12
OR9Q1
OR9Q2
CYP4F8
DEFB105A
DEFB107A
DEFB106A
DEFB105B
SPDYE17
PRG2
OR10H1
SPATA31D3
KCNK18
IFNA10
LCE1A
OR13F1
FGF3
SERPINA11
KRTAP22-1
KRTAP19-6
KRTAP6-2
OR13C8
KRTAP19-2
KRTAP19-4
KRTAP15-1
KRTAP13-4
KRTAP19-5
KRTAP23-1
ACTL7A
KRTAP21-1
KRTAP21-2
SAMD7
TMPRSS11A
OR2AK2
DEFB106B
LCE4A
LCE2A
KRTAP12-1
LCE2C
DAZ3
LCE3B
MAGED4B
KRTAP9-8
H2AP
PRR27
PRAMEF10
FOXD4L3
DPPA3
OR5W2
HAPLN4
AMTN
OR2T27
SLC18A3
AMY1C
OR52B6
SSX7
KRTAP10-8
TMEM202
C2orf78
OR6C75
GFRAL
LRRC74B
OR51I2
ZCCHC13
NRN1L
TREML4
FAM25A
DAZ1
KRTAP10-6
OR6C6
BSPH1
OR6N2
IFNA2
PPP3R2
CLEC2A
MAGEB5
NANOS2
CLEC20A
IGFL3
RNASE9
C2orf80
OR56A5
KRTAP24-1
DUSP29
OPTC
PLET1
CATSPER4
PLA2G2E
SNTN
POTEA
BSX
CFAP126
AADACL3
MAGEB16
VHLL
DUSP21
CGB5
GAGE2A
FAM25G
PRSS48
FAM47B
FSCB
ZAR1L
KRTAP10-12
KRT77
DCAF8L2
SPANXN3
TRIM64B
FOXR2
SPANXN4
SPATA31D4
TBC1D28
OTUD6A
OR5K4
OR6M1
OR8A1
KRTAP4-3
OR6K2
OR10J1
KRTAP5-3
OR2T2
OR10S1
OR10J3
BECN2
OR8D1
ADH7
OR4Q2
SPANXD
NOXO1
NBPF4
GK2
OR2T3
OR5AC2
MBD3L2B
SLC22A25
LCE1B
CLPSL2
OR14A16
OR52K1
SPINK14
SPRR2B
OR11G2
PATE2
TEX43
OR2T4
KRT35
IFNL3
ZNF679
OR8B8
H3C12
MAGEA6
OR1J2
GUCA2A
OR10D3
OR6N1
FABP12
OR51D1
OPALIN
OR13G1
CYP2F1
OR2L5
GALP
OR6Y1
DMBX1
OR11L1
VN1R5
CCER1
KRTAP26-1
OR6C74
SCGB1D4
LHFPL5
OR5B17
OR52M1
CYP2A13
OR8G1
OR1S2
IFNA1
OR5H2
AADACL2
SPANXA1
TUBA3C
POTEH
CYP2A7
KRTAP9-9
KRTAP4-6
TMPRSS11F
OR2T6
OR2L3
DEFB107B
FAM47C
BPIFA1
KRTAP4-5
OR5B21
TMEM239
KRTAP13-1
KRTAP4-1
CCT8L2
RTP2
SPANXC
OR2M2
OR10G6
MAGEA1
GPX6
MAGEB3
LRRC10
C1orf68
CSAG1
OR10R2
OR10Z1
GP1BB
OR2T5
OR2L2
GJE1
METTL11B
OR6K3
LORICRIN
PRR9
LELP1
SPRR2E
KPRP
FAM24A
H3C14
H2AC18
H3C15
SMIM9
KHDC3L
DPPA5
SPANXN1
SPANXA2
CXorf66
DEFB110
GLYATL3
RHOXF2B
C1orf185
GLT6D1
CT83
LIPK
LRIT2
CLPSL1
NPY4R
AWAT1
OR13C3
TMEM235
PAGE3
TMEM225
CD300LD
BTBD17
SPANXN5
XAGE1A
XAGE1B
CSHL1
LY6G6F
TRIM49C
TRIM64
PRAMEF20
PRAMEF17
PRAMEF19
PRAMEF14
PRAMEF15
PRAMEF9
PRAMEF7
C6orf15
MUC21
DEFB121
KRTAP5-11
DPRX
FOXB2
NMS
OR2H2
C9orf57
IL31
OR2H1
OR11A1
OR14J1
OR2J2
OR2J3
OR2J1
OR2B3
OR2W1
FOXD4L5
SPATA31A1
KRTAP9-3
KRTAP4-8
KRTAP1-4
KRT25
PRR20B
PRR20A
GRXCR2
MS4A13
PABPN1L
OR5D16
OR5L2
ACCSL
FABP9
MGAT4D
OR6C68
OR6C65
OR6C3
OR6C1
OR52E6
KRTAP12-3
IZUMO3
KRTAP10-2
TP53TG3C
OR52J3
OR51A2
OR51A4
HTN3
TECRL
MBD3L4
SLCO1B7
GAGE1
KLRC3
C22orf42
NANOGNB
LRRC72
KRTAP5-6
KRTAP5-2
DEFB134
DEFB135
DEFB136
BHLHA9
DAZ4
CEMP1
DAZ2
IFITM5
DEFA1
SERPINB11
KRTAP19-8
KRTAP20-3
KRTAP22-2
KRTAP27-1
HBM
TSSK2
PRR23A
FOXL2NB
LRRC30
OR10C1
CD200R1L
OR5K3
TSSK1B
TAS2R13
KRTAP16-1
KRTAP29-1
KRTAP9-6
KRTAP4-11
KRTAP4-9
KRTAP2-1
KRTAP3-3
KRTAP3-2
KRTAP3-1
KRTAP12-4
KRTAP10-3
KRTAP6-3
KLK9
CGB8
OR2F1
CSH2
MAGEA12
PTPRCAP
KRTAP4-12
KRTAP2-4
OR5AC1
CPLX3
SULT1A4
TREX1
CEACAM18
CEACAM16
LEUTX
CCL27
HBG1
IFNA7
SMCO1
MAGEB1
IQCJ
NPS
C3orf56
FOXI3
TRIM77
GNAT3
FAM187A
NOTO
KRTAP2-2
DEFB113
DEFB133
IQCF5
GUCA1ANB
TOMM6
MS4A18
CDRT15L2
TRIM64C
PNMA6E
SPATA31D1
NPIPA8
GPR33
TBC1D26
NPIPA7
GSG1L2
TCP11X2
CXorf49B
CXorf49
PRSS41
MUC5AC
MSMP
GOLGA6B
GRXCR1
KCNU1
GAGE12G
ZNF705D
ZNF705B
ZNF705G
SCRT2
KRTAP10-4
KRTAP10-1
SKOR2
DEFB116
DEFB115
GAB4
HMX1
RSC1A1
RPTN
LACTBL1
GAGE12E
SP9
CELA3B
CATSPERZ
OR6B1
PSG3
OR2A5
KRTAP10-9
OR4A5
TAS2R41
OR2A12
KRTAP10-10
KRTAP12-2
PSG7
KRTAP1-3
OR1C1
POM121L12
OR2F2
OR6X1
HEPN1
OR2A25
TAS2R40
OR2A14
OR4C12
OR4E2
OR2A2
OR52B4
FAM243A
PSMB11
POTEM
POTEJ
TRIM49D1
USP17L2
USP17L15
CENPVL1
EBLN1
ZNF735
C1QTNF5
CT47A10
ETDB
CENPVL3
CXorf51A
GPX5
GAGE12J
GAGE12H
PPP4R3C
PNMA6F
PVALEF
USP17L3
FAM236D
OR6V1
OR4A8
CT47A6
OR52I2
DCAF8L1
USP17L7
CT47A9
CT47A12
TAS2R46
CT47A11
RBMY1J
ANHX
USP17L5
PRR20D
OR2T7
GAGE12D
USP17L12
RD3L
POLR2J2
BOD1L2
OR2M3
CT47A7
VN1R4
CLDN25
CT45A5
USP17L30
TSPY3
PGA4
RFPL4AL1
SFTA3
SPINK8
NKX1-2
TSPY8
PRAMEF25
USP17L26
PRAC2
PRR20C
PGA3
FAM90A26
PRPS1L1
IQCF3
POTEB2
TEX53
ANKRD66
OR4F3
OR5H6
CT47A8
USP17L25
MBD3L2
USP17L1
CT47A4
TEX48
PRB4
USP17L28
KRTAP21-3
OR5H1
PLSCR5
USP17L10
USP17L29
PSG1
TEX50
DYTN
TMEM114
KRTAP25-1
USP17L24
OR52I1
OR5K1
USP17L13
PRAMEF6
OR5H8
DEFB130A
PHGR1
DEFB130B
USP17L11
OR5H15
PIRT
PRR23C
TRIM49D2
TSPY4
IFNA13
POTEB
PAGE2
C16orf82
PRR20E
H2BS1
RBMY1A1
OR10G8
IQCM
IFNA17
FAM237A
NKX1-1
CXorf51B
MFRP
USP17L27
LCE6A
PATE3
OR5H14
USP17L4
CT47A3
PPIAL4G
GAGE12F
CT47A1
SLC35G4
TAS2R39
TSPY10
CT47B1
IFNA4
GAGE12B
C3orf84
OR10G9
USP17L8
TAAR9
MBD3L5
PATE4
OR4A47
PRSS56
MEIOSIN
OR7E24
GAGE12C
PRAMEF33
AMY1A
CT47A5
ETDA
PAGE2B
OR1J4
PRR20G
MEIKIN
PRAMEF11
DEFA3
KRTAP9-2
DEFA1B
LCE1F
KRTAP13-3
KRTAP9-1
KRTAP4-7
KRTAP10-5
OR14A2
OR5G3
SSX2
KRTAP9-4
KRTAP5-4
KIR3DL3
MDFIC2
PSG2
CT47A2
RBMY1E
RBMY1B
PRAMEF4
PSG11
AMY2A
KRTAP10-11
TNFRSF6B
WFDC6
SMIM34A
OR13C7
OR5V1
KRTAP19-3
LCE3C
SPRR2F
GMCL2
LY6G6D
KRTAP19-7
RBMY1D
KRTAP4-2
RAD21L1
KRTAP20-1
MARCOL
TARM1
FOXL3
USP17L19
USP17L22
USP17L17
SPATS1
THEGL
OR10J4
USP17L21
MTRNR2L5
LGALS16
GIMD1
P3R3URF
USP17L20
EXOC1L
USP17L18
USP17L23
DCANP1
OR12D1
PRB1
OC90
RGS21
PYDC2
ETV3L
LRRC24
PBOV1
OR4D10
INS
RTL1
OR8J2
OR10G4
OR5M10
NPIPA2
UBTFL1
OR5M1
PIGY
OR1D4
GLYATL1B
CCDC166
CARD17
OR5M11
PRR23D1
OR8G5
OR52B2
CCDC179
PRR23D2
OOSP4B
CARD18
NPIPB8
OR10G2
OR4D2
OR6J1
PPIAL4D
DND1
LIMS4
STH
KLRF2
MTRNR2L7
LIMS3
KHDC1L
GPR142
OR11H12
TAS2R38
TEX49
OR9A4
PRSS58
RNASE12
OR11H2
C20orf141
OR4C13
DUXA
TSPY1
GH1
BLID
ARMH2
TBC1D3G
KCNJ18
DUX4
TLE7
OR4C45
CLEC19A
TP53TG3B
SMIM36
GFY
OR1P1
SPDYE9
SMIM28
OR1D5
OVCA2
DPEP2NB
PPIAL4C
MSMB
GDF2
NPY4R2
FSBP
APOC4
CGB1
MAGEA9B
SSX4
OPN1MW
TCP11X1
SSX2B
NFILZ
MAGEA2
TEX13A
CTAG1A
ZNF723
HSFX2
H3Y2
CSAG2
CSAG3
CT45A1
SPANXN2
FAM236B
CT45A3
NXF2
OPN1MW3
NXF2B
H3Y1
DMRTC1
CT45A10
SSX4B
H4C15
PPIAL4H
PRAMEF5
CT45A9
CTAGE6
CT45A2
PPIAL4E
H2AC19
IFNL4
KRTAP10-7
OR5AL1
OR52E1
LYPD4
TMEM271
TBC1D3K
FOXD4L6
SPDYE8
AGBL1
SMIM11B
CT45A7
H2BC14
CEACAM20
GOLGA6L1
OR4M2
H2AB1
TBC1D3H
GAGE13
TPTE
TBC1D3D
SEBOX
RIMBP3B
TBC1D3
H4C6
KRTAP7-1
PRAMEF27
F8A2
TBC1D3I
H2AC12
TP53TG3E
GAGE2E
H4C13
H2AC15
C7orf77
H3C11
FAM236A
GRIFIN
H4C7
LYZL6
HNRNPCL2
TBC1D3F
SPATA31A3
SPATA31A7
OR13C2
OR4E1
H2AC14
H2BC3
FAM25C
SPATA31A5
PADI6
H2AC16
GSTT4
HNRNPCL3
FAM243B
GOLGA6L6
H2AB3
H3C7
H2AB2
GOLGA6L22
OR52E5
TEX28
CT45A8
CT45A6
TBC1D3C
H2AC4
NPAP1L
POTEB3
H2BC10
TBC1D3E
H4C1
IQCA1L
TP53TG3F
OR51G1
OR2S2
SMIM34B
OR10A6
OR51B2
OR6Q1
OR10X1
OR8D2
PRAMEF13
OR2L8
OR52R1
OR2T11
OR5L1
OR4N4C
OR2AG1
OR4C16
OR5D13
PPIAL4F
PRAMEF18
OR8U3
OR51F1
OR8B4
OR1B1
OR1S1
OR12D2
PRAMEF26
OR8K3
RPS4Y2

## Sheet: KIRP
KRT33A
CACNG3
LGALS14
TFAP2D
PAX7
ISL1
CLCA1
GABRA1
IBSP
C2orf83
MAGEC2
GUCA1A
SPO11
WNT8A
GSC2
DMRT3
ROPN1
PAGE1
CHAT
MS4A12
PRLH
SPP2
ACTL6B
CFHR2
EPYC
HBQ1
LHX5
TBX5
SI
SLC17A6
DAZL
OR1I1
KCNK16
CRISP3
NCR2
MLN
MAGEB2
SEC14L3
SOX10
XBP1
C22orf31
PNPLA5
PROKR2
CST9L
SLC32A1
CST4
SPINT3
H2BW2
GUCY2F
ATP1B4
F9
LUZP4
PPP1R2C
OPN1LW
MT4
GML
CGB2
CGB3
KCNA7
LGALS13
LIM2
ICAM4
SULT2A1
ZNRF4
CABP5
THEG
FGF21
CACNG7
GAPDHS
NPVF
PAX4
NOBOX
MYL10
GALNTL5
LHX3
TLX1
CCL1
KRT32
PHOX2B
SMR3A
IL2
DBX1
APOA5
APOA4
MYF5
FGF6
IL26
SLCO1B3
APOBEC1
OPRM1
RHAG
IL17A
PRDM13
HDGFL1
OR12D3
MEP1A
HAND1
GABRG2
AADAC
GCG
TLX2
NEU2
SMYD1
PRAMEF1
PRAMEF12
RPE65
ZP4
ACTL8
MROH9
MMP8
CRYGD
TNP1
ZC2HC1B
GHRH
FGF23
VSX2
NKX2-3
PRLHR
IFNA6
IFNA8
MAGEB4
LYZL1
NPPB
PRAMEF2
TAS2R8
PRB2
IAPP
TAS2R7
TAS2R9
RGSL1
GHSR
PAEP
OBP2A
PRM2
OPN4
NXPH1
NEUROG3
ACTRT1
CCDC70
NEUROD4
H2BW1
ESX1
MAGEA9
ATXN3L
MC3R
GTSF1L
ANKRD60
MAGEA10
IRGC
PSG8
CEACAM8
H1-1
OR2B6
CRISP1
TRIM51
AMELX
BARHL1
NPBWR2
BHLHE23
IL37
DEFB126
CST8
NKX2-4
NKX2-2
CSTL1
GFRA4
OTOR
SIRPD
DEFB129
C20orf173
GPR42
CSN1S1
STATH
HTN1
SSX1
IL22
OR7A10
OR7C2
GNG13
OR1E2
RFPL1
TAS2R16
MYOD1
CSRP3
AIPL1
VCY1B
VCY
CDY2B
ZSCAN10
GDF1
FUT5
BMP15
OR11H1
HBZ
BPIFA3
DEFB118
CDX4
BARX1
CA6
RHOXF2
KRT34
USP29
HHLA1
FTHL17
SCP2D1
SSTR4
RNF17
VRTN
GNAT2
ADAM30
CFHR5
RAX
SLCO1B1
USP26
MTNR1B
OCM2
CSN2
GJA10
LACRT
TAAR5
PCDH8
MMD2
NKX2-8
NKX2-1
GH2
CSH1
TBR1
IL36G
IL36A
IL36RN
IL36B
IL1F10
CFC1
GAD2
OR1J1
OR13C9
NR5A1
OR1L4
IFNA21
DMRT1
CLPS
MMP27
BTG4
SULT6B1
LBX1
IL21
C4orf17
TTLL8
ANP32D
TPH2
KERA
ASCL1
PDX1
NPFF
CELA1
KRT71
ZIC5
TTC6
FAM181A
GOLGA6D
LMAN1L
RLBP1
ABCC12
OR4D1
KIF2B
ZIM3
CIB3
DMRTC2
OR1E3
GPR32
PTH2
C1orf94
CELA3A
DMRTB1
BARHL2
KCNA10
FNDC7
F13B
TRIM43B
TRIM43
C1QL2
LRTM1
ADGRG7
CABS1
GABRA6
GLRA1
CLVS2
GPR6
TAAR2
TAAR8
FERD3L
ZAN
CNPY1
CPXCR1
HTR2C
GPR119
MAGEA4
CHRNB3
IFNA5
IFNA16
IFNK
OR13C4
ACTL7B
OR5C1
IDI2
LCN9
LRIT1
ADIRF
VAX1
SAA4
OR5F1
ZP1
OOSP2
MS4A3
SPINT4
TRIM48
OR8K1
OR5M9
LYZL2
KCNA6
MSGN1
SLC25A31
DRD3
POU4F2
MCHR2
CFC1B
RIT2
PTH
DSPP
DMP1
ZIC1
OR14K1
FEZF2
SPACA7
GOLGA8F
TGIF2LX
PANX3
PPP1R3A
ASZ1
MAGED4
SEPTIN14
ODF1
OR4K1
MAGEC1
CYLC2
ALX3
NAA11
CLDN17
PRG3
SHCBP1L
LYZL4
KLHL40
HTR5A
HMHB1
WFDC8
PRAC1
GIP
GOLGA6A
LCE2B
SPRR2G
PGLYRP3
OR3A3
LCN1
CYP11B1
CCDC105
OR7G1
KRT84
KRT82
FGF19
KNCN
LRRC53
LHX8
OR2M5
LMX1A
FAM71A
ZSWIM2
ANKRD30BL
BIRC8
PDHA2
TMOD4
LCE3D
SMCP
BMP10
CRYGC
ALPP
ALPG
PDCL2
CRYBA2
RETNLB
FCRL4
CLRN1
FANCD2OS
OTOP1
ADAD1
SCGB3A2
SPZ1
CARTPT
FAM170A
TERT
IL3
CSF2
TLX3
TBXT
IL22RA2
SPATA48
TBX20
NEUROD6
TEX47
SP8
PGAM2
SLC35G3
DEFA5
DEFA4
DEFA6
SPAG11B
GBX1
PRKACG
NKX6-3
SSMEM1
OR1Q1
OR1K1
GPR101
LRRC18
PHOX2A
MBL2
NGB
CDX2
SSX5
SSX3
OTX2
DRGX
UCMA
SOHLH1
OR4K2
CYP2C19
SERPINA12
KCNC2
PASD1
TMCO5A
IL25
SPATA19
C16orf78
LRTM2
OPN1MW2
SPIC
CCDC182
POTED
OR10A5
OR2D2
SERPINB12
CACNG2
TAC3
OR4D6
MS4A6E
MS4A5
TGM6
MS4A15
TERB2
SUN5
BPIFB6
TBC1D21
C16orf92
GOLGA6C
OR51I1
OR51Q1
LALBA
CABP2
OR8J3
OR5I1
OR1F1
OR2B2
H3-4
PTF1A
PPDPFL
INSM2
KCNG4
GBX2
SCGB1D1
MYL1
CRYGA
ADAM29
ADAM18
WFDC13
TSPY2
HTR1E
SOX14
TRIM49
NTSR2
VCX3A
GOT1L1
OR10G3
OR6F1
OR5AU1
OR4K14
OR4K15
CRCT1
ZNF280A
VPREB1
GKN1
MT1B
ACTRT2
PRY
RBMY1F
PRY2
GSX1
ONECUT1
MUC17
S100G
HSFY2
SERPINA9
VGLL2
HOXD12
MRGPRX1
C7orf33
LGALS9B
CST2
CST1
SDR9C7
KRT75
KRT74
COX7B2
KRT83
OR9K2
FAM71B
OR10A3
TPD52L3
OR10A4
DYDC1
OR10A2
PSG6
OR7G3
OR7G2
TEX13B
OR1M1
MBD3L1
PGK2
OR8B12
DDI1
OR4D5
OR13H1
C8orf74
OBP2B
OR2K2
RLN3
OR2M4
MUC7
OPRPN
SMR3B
CSN3
KRT38
KRTAP4-4
KRT9
XAGE5
OR1L6
SPACA5B
OR1L3
NLRP5
SPACA5
OR1N2
OR1N1
OTP
OR2AT4
DEFB4A
NXNL1
UTF1
IFNB1
OR10H3
OR10H2
OR52A5
FOXB1
REG3A
TEX37
OR1A1
OR1A2
OR8I2
LCE1D
OR4C11
OR8U1
OR4X2
ATOH1
CDY1
OR10V1
OR5A1
OR5A2
CDY1B
OR5B12
OR5B2
OR9I1
EFCAB3
OR9G4
OR5AR1
OR5AP2
HSFY1
OR8J1
OR5T3
OR10H5
MOS
OR4D9
OR5B3
OR10W1
MRGPRD
XKR3
ADAMTS20
GPR151
OR10K1
GPR148
SFT2D3
IQCF1
RNASE8
RNASE11
NLRP13
APOBEC4
HES3
OR1L1
SPATA3
KRT28
RAX2
EVX2
OR2Y1
CHRNA9
TRHR
GOLGA6L2
OR7D4
AMY1B
OR9G1
OR5M3
GPR149
OR5J2
ZIC4
OR10AG1
OR4S2
TEX36
RTP1
OR2T1
PROP1
OR10P1
OR52W1
GPR152
UBQLN3
PNLIP
OR4B1
PRM1
TEX26
CCDC197
RBMXL3
EIF4E1B
CBLL2
MC5R
OR11H4
OR4D11
OR11H6
OR4K17
OR10H4
OR51B6
OR4L1
OR4K13
HMGB4
OR4F21
OR4K5
OR4K3
OR4N2
OR4M1
FOXR1
OR5AN1
OR10AC1
OR4C5
OR4C3
OR4S1
DCAF4L2
OR4X1
CNBD1
TGIF2LY
OR4F17
OR51V1
MAGEB6
OR52Z1
MAGEB18
DEFB104A
OR52E2
DEFB103A
OR51L1
OR51G2
OR51A7
OR51T1
OR51H1
OR51S1
OR51F2
TRIM60
FMR1NB
DEFB104B
IFNW1
ZDHHC22
CETN1
OR2T35
OR14C36
OR2M7
OR2T12
OR2T33
DEFB103B
DEFB4B
OR2AJ1
CLDN22
OR2T8
OLIG3
OR2G3
OR2G2
VCX2
ST8SIA3
OR2B11
TEX44
DEFB114
MAGEB10
OR4F4
TMEM78
ODF3
SPINK6
PRM3
TNP2
SPAG11A
OR2D3
CALML5
HTR1A
NEUROG2
AMBN
OR6B3
DEFB125
PSAPL1
DYNAP
C5orf46
H1-8
TPRX1
TAS1R2
TRIML2
OR13D1
CYP11B2
SIGLECL1
FAM156B
DNAJB8
HNRNPCL4
OR9A2
GPHB5
OR2AP1
OR6C4
OR6C2
NLRP8
SYCN
FAM216B
MRGPRX4
MRGPRX3
OR10A7
GOLGA8J
OR1E1
FAM71E2
NKX2-6
WFDC11
C12orf40
WFDC9
FAM71C
GPR139
WFDC10A
KRTAP9-7
DEFB123
OR6K6
OR10Q1
DEFB119
GSX2
OR2A4
VN1R3
OR10K2
DEFB112
OR56A1
OR52E4
OR52N1
OR52N5
OR56B1
CHRM2
OR5AK2
SPEM1
OR5M8
SAGE1
OR8D4
EDDM3B
OR52D1
OR52H1
FDCSP
ANKRD62
OR8H1
OR5T1
OR5T2
OR2Z1
OR8K5
OR8H3
OR8H2
OR5AS1
ACTL9
OR6S1
FTMT
OR4C6
OR4P4
OR4C15
OR4A15
OR4A16
OR52K2
NEUROG1
TRIM49B
OR52A1
OR6B2
ZNF716
MRGPRG
CRYGB
ZAR1
MBD3L3
PRAMEF8
OR5P3
DAOA
IFNL1
CDY2A
OTOL1
KCNK4
TEX19
KRTAP11-1
OR2V2
RXFP3
OR10G7
CCDC172
OR4Q3
RESP18
CMC4
SLC35D3
OR2T29
GSTA5
KRTAP13-2
OR4F15
TCHHL1
OTOP3
SOX1
OR4M2B
OR1G1
CYLC1
NKX2-5
PRORY
GABRR3
POTEC
RIMBP3C
ABHD16B
OR52E8
OR5P2
FAM9A
MAGEA2B
OR2T34
OR52L1
SPDYE4
BOLA2
OR56A4
PMCH
TFDP3
URAD
KLRC4
C10orf120
GKN2
GOLGA8G
PRR32
TP53TG3
KRTAP8-1
MRGPRX2
OR4N4
IFNL2
FIGLA
BPY2
KREMEN1
FOXL2
BPY2B
CNGA2
KRTAP20-2
CTAG1B
TRIML1
OR4F6
SPRR4
OR10J5
OR1D2
DEFB108B
SIX6
OR51J1
S100A7A
IQCF2
KRTAP19-1
H1-5
PABPC1L2B
OR4N5
OR56A3
GAST
DHRS7C
SPEM2
FOXD4L4
OR51M1
SERINC4
KRTAP6-1
DDX53
PRR23B
SRY
OR6A2
AQP12A
OR6C70
RFX6
SPDYE16
AQP12B
ZNF479
MC2R
MAGEA11
TEX33
SPPL2C
SCN10A
OR2V1
OR7A17
FAM47A
KRT79
SMIM23
SPATA31A6
OR6C76
TMEM210
TMPRSS11B
PRSS38
BPY2C
TAS2R60
OR4C46
KRTAP5-5
LCE3A
LCE3E
DEFB128
KRT73
ZPBP2
NBPF6
OR4F5
ARGFX
OR5D14
OR5D18
TAS2R42
PRR30
DEFB131A
UBL4B
BPIFB3
BPIFB4
LCE1E
PABPC1L2A
OR10T2
TMEM212
SLC36A3
KRT26
OR6P1
KRT3
KLK12
OR9Q1
OR9Q2
CYP4F8
DEFB105A
DEFB107A
DEFB106A
DEFB105B
SPDYE17
OR10H1
MPPED1
SPATA31D3
KCNK18
IFNA10
LCE1A
OR13F1
FGF3
SERPINA11
KRTAP22-1
KRTAP19-6
KRTAP6-2
OR13C8
KRTAP19-2
KRTAP19-4
KRTAP15-1
KRTAP13-4
KRTAP19-5
KRTAP23-1
ACTL7A
KRTAP21-1
KRTAP21-2
SAMD7
TMPRSS11A
OR2AK2
DEFB106B
LCE4A
LCE2A
KRTAP12-1
LCE2C
DAZ3
LCE3B
MAGED4B
KRTAP9-8
H1-6
H2AP
PRR27
PRAMEF10
FOXD4L3
DPPA3
OR5W2
HAPLN4
AMTN
OR2T27
SLC18A3
AMY1C
OR52B6
SSX7
KRTAP10-8
LIN28B
TMEM202
C2orf78
OR6C75
GFRAL
OR51I2
ZCCHC13
NRN1L
TREML4
FAM25A
DAZ1
KRTAP10-6
OR6C6
BSPH1
OR6N2
IFNA2
CLEC2A
GPR21
MAGEB5
NANOS2
CLEC20A
IGFL3
RNASE9
C2orf80
OR56A5
KRTAP24-1
DUSP29
OPTC
PLA2G2E
SNTN
POTEA
BSX
CFAP126
AADACL3
MAGEB16
VHLL
DUSP21
CGB5
GAGE2A
FAM25G
PRSS48
FAM47B
FSCB
ZAR1L
KRTAP10-12
KRT77
DCAF8L2
SPANXN3
TRIM64B
FOXR2
SPANXN4
SPATA31D4
TBC1D28
OTUD6A
OR5K4
OR6M1
OR8A1
KRTAP4-3
OR6K2
OR10J1
KRTAP5-3
OR2T2
OR10S1
OR10J3
BECN2
OR8D1
ADH7
OR4Q2
SPANXD
NOXO1
NBPF4
GK2
OR2T3
OR5AC2
MBD3L2B
SLC22A25
LCE1B
CLPSL2
OR14A16
OR52K1
SPINK14
SPRR2B
OR11G2
PATE2
TEX43
OR2T4
ZNF705A
KRT35
IFNL3
ZNF679
OR8B8
H3C12
MAGEA6
OR1J2
GUCA2A
OR10D3
OR6N1
FABP12
OR51D1
OPALIN
OR13G1
OR2L5
GALP
OR6Y1
DMBX1
OR11L1
CCER1
KRTAP26-1
OR6C74
SCGB1D4
LHFPL5
OR5B17
OR52M1
CYP2A13
OR8G1
OR1S2
IFNA1
OR5H2
AADACL2
SPANXA1
TUBA3C
POTEH
CYP2A7
KRTAP9-9
KRTAP4-6
TMPRSS11F
OR2T6
OR2L3
DEFB107B
FAM47C
BPIFA1
KRTAP4-5
OR5B21
TMEM239
KRTAP13-1
KRTAP4-1
CCT8L2
B3GNT6
SPANXC
OR2M2
OR10G6
MAGEA1
GPX6
MUC2
MAGEB3
LRRC10
C1orf68
CSAG1
OR10R2
OR10Z1
GP1BB
OR2T5
OR2L2
GJE1
GPR52
METTL11B
OR6K3
LORICRIN
PRR9
LELP1
KPRP
FAM24A
H3C14
H2AC18
PNLIPRP3
H3C15
SMIM9
KHDC3L
DPPA5
SPANXN1
SPANXA2
CXorf66
DEFB110
GLYATL3
RHOXF2B
C1orf185
GLT6D1
CT83
LIPK
CLPSL1
NPY4R
AWAT1
OR13C3
TMEM235
PAGE3
TMEM225
CD300LD
BTBD17
SPANXN5
XAGE1A
XAGE1B
CSHL1
LY6G6F
TRIM49C
TRIM64
PRAMEF20
PRAMEF17
PRAMEF19
PRAMEF14
PRAMEF15
PRAMEF9
PRAMEF7
CDSN
C6orf15
DEFB121
KRTAP5-11
DPRX
FOXB2
NMS
OR2H2
C9orf57
IL31
OR2H1
OR11A1
OR14J1
OR2J2
OR2J3
OR2J1
OR2B3
OR2W1
FOXD4L5
SPATA31A1
KRTAP9-3
KRTAP4-8
KRTAP1-4
KRT25
PRR20B
PRR20A
GRXCR2
MS4A13
PABPN1L
OR5D16
OR5L2
ACCSL
FABP9
MGAT4D
OR6C68
OR6C65
OR6C3
OR6C1
OR52E6
KRTAP12-3
IZUMO3
KRTAP10-2
TP53TG3C
OR52J3
OR51A2
OR51A4
HTN3
TECRL
MBD3L4
SLCO1B7
GAGE1
KLRC2
KLRC3
C22orf42
NANOGNB
LRRC72
KRTAP5-2
DEFB134
DEFB135
DEFB136
BHLHA9
DAZ4
CEMP1
DAZ2
IFITM5
DEFA1
SERPINB11
SERPINB4
KRTAP19-8
KRTAP20-3
KRTAP22-2
KRTAP27-1
HBM
TSSK2
PRR23A
FOXL2NB
LRRC30
OR10C1
CD200R1L
OR5K3
TSSK1B
TAS2R13
KRTAP16-1
KRTAP29-1
KRTAP9-6
KRTAP4-11
KRTAP4-9
KRTAP2-1
KRTAP3-3
KRTAP3-2
KRTAP3-1
KRTAP12-4
KRTAP10-3
KRTAP6-3
KLK9
CGB8
OR2F1
CSH2
TSGA13
MAGEA12
PTPRCAP
KRTAP4-12
KRTAP2-4
OR5AC1
CPLX3
SULT1A4
TREX1
CEACAM18
LEUTX
CCL27
HBG1
IFNA7
MAGEB1
IQCJ
NPS
C3orf56
FOXI3
EFCAB9
TRIM77
GNAT3
FAM187A
NOTO
KRTAP2-2
DEFB113
DEFB133
IQCF5
GUCA1ANB
TOMM6
MS4A18
CDRT15L2
DCDC2C
TRIM64C
PNMA6E
SPATA31D1
NPIPA8
GPR33
TBC1D26
NPIPA7
GSG1L2
TCP11X2
CXorf49B
CXorf49
PRSS41
MSMP
GOLGA6B
GRXCR1
KCNU1
GAGE12G
GAGE10
ZNF705D
ZNF705B
ZNF705G
SCRT2
KRTAP10-4
KRTAP10-1
SKOR2
DEFB116
DEFB115
GAB4
HMX1
RSC1A1
RPTN
LACTBL1
GAGE12E
SP9
CDC14C
CELA3B
OR6B1
PSG3
OR2A5
KRTAP10-9
OR4A5
TAS2R41
OR2A12
KRTAP10-10
KRTAP12-2
MAGEA3
PSG7
KRTAP1-3
OR1C1
POM121L12
OR2F2
OR6X1
HEPN1
OR2A25
TAS2R40
OR2A14
OR4C12
OR4E2
OR2A2
OR52B4
FAM243A
PSMB11
POTEM
TRIM49D1
USP17L2
USP17L15
CENPVL1
EBLN1
ZNF735
C1QTNF5
CT47A10
ETDB
CENPVL3
CXorf51A
GPX5
GAGE12J
GAGE12H
PPP4R3C
PVALEF
USP17L3
FAM236D
OR6V1
OR4A8
CT47A6
OR52I2
DCAF8L1
USP17L7
CT47A9
KIF4B
CT47A12
TAS2R46
CT47A11
RBMY1J
ANHX
USP17L5
PRR20D
OR2T7
SPANXB1
GAGE12D
USP17L12
RD3L
POLR2J2
BOD1L2
OR2M3
CT47A7
VN1R4
CLDN25
CT45A5
USP17L30
TSPY3
PGA4
RFPL4AL1
ORM1
SPINK8
NKX1-2
TSPY8
PRAMEF25
USP17L26
PRAC2
PRR20C
PGA3
FAM90A26
PRPS1L1
POTEB2
ANKRD66
OR4F3
OR5H6
CT47A8
USP17L25
MBD3L2
USP17L1
CT47A4
TEX48
PRB4
USP17L28
KRTAP21-3
OR5H1
PLSCR5
USP17L10
USP17L29
PSG1
TEX50
DYTN
TMEM114
KRTAP25-1
USP17L24
OR52I1
OR5K1
USP17L13
PRAMEF6
OR5H8
DEFB130A
PHGR1
DEFB130B
USP17L11
OR5H15
PIRT
PRR23C
TRIM49D2
TSPY4
IFNA13
POTEB
PAGE2
C16orf82
PRR20E
H2BS1
RBMY1A1
OR10G8
IQCM
IFNA17
FAM237A
NKX1-1
CXorf51B
MFRP
USP17L27
LCE6A
PATE3
OR5H14
USP17L4
CT47A3
PPIAL4G
GAGE12F
CT47A1
SLC35G4
TAS2R39
TSPY10
CT47B1
IFNA4
GAGE12B
C3orf84
OR10G9
USP17L8
MBD3L5
PATE4
OR4A47
OR7E24
GAGE12C
PRAMEF33
AMY1A
CT47A5
ETDA
PAGE2B
OR1J4
PRR20G
MEIKIN
PRAMEF11
DEFA3
KRTAP9-2
DEFA1B
LCE1F
KIR3DL2
KRTAP13-3
KRTAP9-1
KRTAP4-7
KRTAP10-5
OR14A2
OR5G3
SSX2
KRTAP9-4
KIR3DL3
MDFIC2
PSG2
CT47A2
RBMY1E
RBMY1B
PRAMEF4
PSG11
AMY2A
KRTAP10-11
TNFRSF6B
WFDC6
SMIM34A
OR13C7
OR5V1
KRTAP19-3
LCE3C
SPRR2F
LY6G6D
KRTAP19-7
RBMY1D
KRTAP4-2
RAD21L1
OR2AE1
KRTAP20-1
MARCOL
TARM1
FOXL3
USP17L19
USP17L22
USP17L17
SPATS1
THEGL
OR10J4
USP17L21
MTRNR2L5
LGALS16
GIMD1
P3R3URF
USP17L20
EXOC1L
USP17L18
USP17L23
DCANP1
OR12D1
PRB1
OC90
RGS21
PYDC2
ETV3L
PBOV1
OR4D10
INS
RTL1
OR8J2
OR10G4
OR5M10
NPIPA2
UBTFL1
OR5M1
PIGY
OR1D4
GLYATL1B
CCDC166
CARD17
OR5M11
PRR23D1
OR8G5
OR52B2
CCDC179
PRR23D2
OOSP4B
CARD18
NPIPB8
OR10G2
OR4D2
OR6J1
TAS2R30
PPIAL4D
DND1
LIMS4
STH
KLRF2
MTRNR2L7
LIMS3
KHDC1L
GPR142
OR11H12
TAS2R38
TEX49
OR9A4
PRSS58
RNASE12
OR11H2
SERPINA2
C20orf141
OR4C13
DUXA
TSPY1
BLID
ARMH2
TBC1D3G
KCNJ18
DUX4
TLE7
OR4C45
CLEC19A
TP53TG3B
SMIM36
GFY
OR1P1
SPDYE9
SMIM28
OR1D5
OVCA2
DPEP2NB
PPIAL4C
FAM72C
GDF2
NPY4R2
FSBP
PNLIPRP2
APOC4
CGB1
CCDC177
MAGEA9B
SSX4
OPN1MW
TCP11X1
SSX2B
NFILZ
MAGEA2
TEX13A
CTAG1A
ZNF723
H3Y2
CSAG2
CT45A1
SPANXN2
FAM236B
CT45A3
NXF2
OPN1MW3
NXF2B
H3Y1
DMRTC1
CT45A10
SSX4B
RNF225
H4C15
PPIAL4H
PRAMEF5
CT45A9
CTAGE6
CT45A2
PPIAL4E
H2AC19
IFNL4
KRTAP10-7
OR5AL1
OR52E1
LYPD4
TMEM271
TBC1D3K
FOXD4L6
SPDYE8
AGBL1
CT45A7
H2BC14
CEACAM20
GOLGA6L1
OR4M2
H2AB1
TBC1D3H
GAGE13
TPTE
TBC1D3D
SEBOX
RIMBP3B
TBC1D3
H4C6
H2BC17
KRTAP7-1
PRAMEF27
F8A2
TBC1D3I
H2AC12
TP53TG3E
GAGE2E
H4C13
H2AC15
C7orf77
H3C11
FAM236A
GRIFIN
H4C7
LYZL6
HNRNPCL2
TBC1D3F
SPATA31A3
SPATA31A7
OR13C2
OR4E1
H2AC14
UBE2NL
H2BC3
FAM25C
SPATA31A5
PADI6
H2AC16
HNRNPCL3
FAM243B
GOLGA6L6
H2AB3
H3C7
H2AB2
GOLGA6L22
OR52E5
TEX28
CT45A8
CT45A6
TBC1D3C
H2AC4
NPAP1L
POTEB3
H2BC10
H4C1
IQCA1L
TP53TG3F
OR51G1
OR2S2
SMIM34B
OR10A6
OR51B2
OR6Q1
OR10X1
OR8D2
PRAMEF13
OR2L8
OR52R1
OR2T11
OR5L1
OR4N4C
OR2AG1
OR4C16
OR5D13
PPIAL4F
PRAMEF18
OR8U3
OR51F1
OR8B4
OR1B1
OR1S1
OR12D2
PRAMEF26
OR8K3
RPS4Y2

## Sheet: LIHC
ABCB5
ARX
HOXA11
KRT33A
CACNG3
DLX6
LGALS14
MYH13
CEACAM7
TFAP2B
TFAP2D
PAX7
SLC6A7
GABRA3
RGPD5
STMN4
ISL1
CLCA1
CLCA4
CYP24A1
GABRA1
IBSP
MYOC
HOXC8
BEST2
CDH10
C2orf83
MAGEC2
GUCA1A
ALX4
PTPRN
SPO11
NPFFR2
PHF21B
SERPINB3
WNT8A
GSC2
DLX3
DMRT3
ROPN1
SNAP91
PAGE1
TRPC7
ADAM7
GAL
CHAT
EPHA8
TRPM5
MS4A12
PRLH
SLC6A15
ASIC4
FNDC8
SNCB
NOX3
KCNQ2
WNT8B
FGF4
CACNG5
SPAG6
TYR
FKBP6
RBFOX1
FGF20
DUSP13
RDH8
DNAAF6
CHRNA3
CDH7
SLC13A1
MPP4
EPYC
NKAIN1
HBQ1
TMPRSS11E
DEFB127
CFAP61
LHX5
TBX5
SI
DLL3
POU4F3
SLC17A6
DAZL
OR1I1
KRT31
NXPE1
KCNK16
PGC
NCR2
MLN
MAGEB2
PCDH11Y
AMELY
GSTT2
PLA2G3
SOX10
XBP1
C22orf31
LRRC74A
ISM2
CHGA
R3HDML
RIMS4
BMP7
HRH3
NKAIN4
SEL1L2
PROKR2
PDYN
CST9L
SLC32A1
CST4
SPINT3
EPPIN
H2BW2
GUCY2F
ATP1B4
PAGE4
GLRA2
LUZP4
PPP1R2C
OPN1LW
RAB40AL
GPR50
BRS3
PCDH11X
ITIH6
DRP2
MLNR
SGCG
ACOD1
MT4
PRSS54
ZP2
PRSS33
TGM5
EYA1
GML
NEFM
ADAM2
CGB2
CGB3
KCNA7
RSPH6A
CASP14
SLC1A6
LGALS13
OVOL3
LIM2
ICAM4
ZNRF4
CABP5
THEG
CACNG7
ATP4A
GAPDHS
DLX5
ATP6V0A4
NPVF
HOXA6
ANKRD7
HOXA13
EVX1
HYAL4
SPAM1
PAX4
PPP1R17
NOBOX
MYL10
MYL7
GALNTL5
RLN1
ELAVL2
DNTT
FGF8
PITX3
CRYBA1
KRT37
CCL7
CCL1
KRT32
PPY
CACNG1
MYH1
FOXN1
PHOX2B
GABRA4
ODAM
SMR3A
NMU
UCP1
IL2
NKX3-2
DBX1
CCKBR
SCGB2A2
MYF5
PRMT8
FGF6
MYL2
KCNA1
GSG1
IL26
APOBEC1
NANOG
AICDA
RFX4
OPRM1
TULP1
IL17A
IL17F
GLP1R
PRDM13
HDGFL1
OR12D3
C6orf118
CDH9
HAND1
GABRG2
IRX4
IL4
CDX1
GRK7
SERPINI2
GCG
TLX2
REG1A
NEU2
SMYD1
TPO
DLX2
LCT
KISS1R
NPHS2
PDC
PRAMEF1
PRAMEF12
RPE65
NT5C1A
ZP4
ACTL8
MROH9
PLPPR5
CRYGD
TNP1
SPACA1
ZC2HC1B
ADGB
GHRH
OLFM3
VSX2
PRLHR
HOXB8
CRHR1
HOXB1
EQTN
INSL6
INSL4
IFNA6
IFNA8
GRIA2
MAGEB4
SLC25A2
GPR31
TP53AIP1
SOHLH2
NPPB
PRAMEF2
TBX4
TAS2R8
TAS2R10
PRB2
TAS2R7
TAS2R9
GJA8
HCRTR1
GHSR
PAEP
OBP2A
TBX22
MYOG
PRM2
OPN4
NPY
HOXA7
SPINK4
TAF1L
SFTPA1
NEUROG3
ACTRT1
CCDC70
NEUROD4
HOXC13
HOXC11
HOXC12
H2BW1
ESX1
MAGEA9
ATXN3L
DAW1
MC3R
SEMG2
GDAP1L1
GTSF1L
EDN3
ANKRD60
RBPJL
SEMG1
C20orf85
MAGEA10
IL9R
IL17C
IRGC
PSG8
CEACAM8
NDP
CRISP2
GRM4
BTN1A1
H1-3
H1-1
CRISP1
OPN5
GCM2
TRIM51
SCGB1D2
PIWIL1
SLC10A2
SOX21
AMELX
MYH2
BARHL1
NPBWR2
BHLHE23
IL37
DEFB126
PAX1
CST8
NKX2-4
NKX2-2
CSTL1
CST11
GFRA4
OTOR
BANF2
DEFB129
GDF5
C20orf173
SLURP1
GPR42
KIRREL2
FFAR1
CSN1S1
STATH
HTN1
PRKCG
DACH2
SSX1
PRDM7
CTAG2
IL22
BEST3
TAS2R3
TRPV5
OR7A10
OR7C2
OR7C1
GNG13
IL17B
OR1E2
GNGT1
RFPL3
IGLL1
TAS2R16
FEZF1
HOXD1
HOXD3
HOXD10
HOXD11
HOXD13
MYOD1
KCNC1
CSRP3
AIPL1
KLK8
ART1
VCY1B
VCY
CDY2B
PLPPR3
TNNI3
GDPD2
TSPAN16
ZSCAN10
GDF1
MAS1
ACSBG2
BMP15
CACNG6
OR11H1
HBZ
MNX1
FIBCD1
PNCK
BPIFA2
BPIFA3
DEFB118
TEX101
GJA9
CDX4
CA6
RHOXF2
KRT34
KRT33B
FSHB
USP29
LIN28A
RTBDN
SLX1A
HHLA1
POPDC3
FTHL17
SCP2D1
SSTR4
ALDH3B2
NMUR2
TPTE2
RNF17
GPR12
MYH8
RXFP2
STOML3
IRS4
GSC
VRTN
GNAT2
TSHB
ADAM30
RAX
GRP
USP26
SOX3
MTNR1B
DSG3
CBLIF
OCM2
CSN2
HTR1B
GJA10
LACRT
TAAR5
NMBR
CHST5
CHRND
PAX3
GPR45
PCDH8
CNMD
SCEL
MMD2
NKX2-8
NKX2-1
GH2
CSH1
TBR1
IL36G
IL36A
IL36RN
IL36B
IL1F10
CFC1
GAD2
OR1J1
OR13C9
WDR38
OR1L4
IFNA21
DMRT1
TINAG
HCRTR2
GCM1
CLPS
FGFBP1
TTC29
NXPE4
MMP20
MMP27
BTG4
MMP13
UNC13C
PAK6
BRDT
CLCA2
LHCGR
SULT6B1
SIX3
LBX1
GPR87
GUCA1C
NDST4
FGF5
IL21
C4orf17
TTLL8
PDE6H
SLCO1C1
ANP32D
KERA
NPFF
KRT71
SRRM4
METTL21C
RNF113B
ZIC5
SYT16
KCNH5
FAM181A
GOLGA6D
CCDC33
CELF6
LMAN1L
RLBP1
ST8SIA2
SH3GL3
SEPTIN12
ABCC12
CTRL
OR4D1
KIF2B
SPACA3
ARL5C
STAC2
ZIM3
CIB3
DMRTC2
OR1E3
IL19
SLC6A3
GPR32
KLK3
PTH2
CELA2A
PADI3
C1orf94
DMRTA2
CELA3A
DMRTB1
BARHL2
KCNA10
FNDC7
SYT14
FLG2
CRNN
S100A7
REG3G
TRIM43B
TRIM43
CNGA3
NXPH2
DLX1
ABCA12
NYAP2
MARCHF4
GADL1
LRTM1
TAGLN3
SPATA16
FAM86B2
UCN2
STXBP5L
EPHA5
SLC10A4
CABS1
FABP2
GLRA3
CDH18
SHISAL2B
HAPLN1
LIX1
ADAMTS19
IL9
GABRA6
SPINK7
GLRA1
H2BC1
GABRR1
CLVS2
GPR6
TAAR2
TAAR6
TAAR8
FERD3L
ASB15
STRA8
CNPY1
ASB10
AKAP4
ZNF157
LPAR4
AWAT2
CPXCR1
HTR2C
ARHGAP36
GPR119
FATE1
MAGEA4
CHRNB3
CHRNA6
CRH
PRDM14
PSKH2
GSDMC
CER1
IFNA5
IFNA16
IFNK
OR13C4
ACTL7B
OR5C1
IDI2
LCN9
CACNA1B
ANKRD30A
LRIT1
RGR
ADIRF
VAX1
NKX6-2
SCGB1A1
OR5F1
DRD2
HTR3B
SLC22A8
TMC2
ZP1
OOSP2
OCSTAMP
SPINT4
TLCD3B
MMP3
FXYD4
TRIM48
OR8K1
OR5M9
KLHL1
CDH8
SPATA4
CCDC83
TKTL2
LYZL2
KCNA6
MSGN1
ATP6V1G3
SLC25A31
DRD3
POU4F2
SLC35F4
CCDC175
MCHR2
CFC1B
GRID2
RIT2
G6PC2
PTH
BOLL
GRIA4
DSPP
DMP1
MEPE
CAPSL
DDX4
LMNTD1
NRSN1
OR14K1
FEZF2
ADGRF4
FAM81B
GOLGA8F
TGIF2LX
TMPRSS11D
SPHKAP
ANKFN1
ASB17
PANX3
CDH12
CERS3
WNT3A
PPP1R3A
ASZ1
GPR26
MAGED4
PSMA8
TMPRSS15
CA10
SEPTIN14
CNTNAP5
ODF1
OR4K1
GPR78
MAGEC1
XAGE2
CYLC2
TRIM42
RAET1L
MAGEA8
WIF1
ALX3
NAA11
CLDN17
SORCS3
PRG3
UNC5D
ADGRG4
ZIC3
SST
SHCBP1L
LYZL4
KLHL40
CDCP2
HTR5A
C1orf158
CLEC18C
SVOPL
DPYSL5
CIB4
HMHB1
CPA2
POM121L2
HTR6
PLA2G2F
VWA5B1
WFDC8
PRAC1
HOXB13
GIP
GJD2
PLA2G4D
IRX6
CELF3
LCE2B
TGM7
SPRR2G
PGLYRP3
ISL2
PIP
OR3A3
AIRE
LCN1
TMEM190
NLRP4
CYP11B1
CCDC105
NPHS1
HCRT
DCD
IZUMO2
OR7G1
KRT84
KRT82
PRR35
SSTR5
BSND
CTRC
KNCN
LRRC38
CCDC27
C1orf87
LRRC53
LHX8
NTNG1
AKNAD1
BRINP3
OR2M5
KCNJ9
LRRC52
FAM71A
TDRD5
IL20
NEUROD1
ZSWIM2
ANKRD30BL
EN1
XIRP2
BIRC8
PDHA2
TMOD4
LCE3D
SMCP
IVL
SPRR2D
PGLYRP4
CRYGC
ALPP
ALPG
GABRB1
ALPI
DAPL1
LENEP
CCKAR
TEX55
PDCL2
FEV
CRYBA2
RETNLB
FCRL4
DPPA2
NKX6-1
SYNPR
CLRN1
FANCD2OS
DNAJC5G
TGM4
RHO
OTOP1
CAMKV
PITX2
SMIM43
ADAD1
ASB5
C4orf45
PRDM9
SCGB3A2
CDC20B
SPZ1
CAGE1
TMEM174
CARTPT
TERT
SLC6A18
ADGRF2
IL3
CSF2
GJB7
FABP7
TLX3
CALHM4
TBXT
IL22RA2
SPATA48
H2AC1
NEUROD6
TEX47
SP8
PGAM2
SLC35G3
C7orf57
SLC30A8
EN2
KCNV1
CSMD3
DEFA5
DEFA6
UNCX
SPAG11B
GBX1
PRKACG
NKX6-3
PRSS37
CPA6
C8orf34
SSMEM1
LLCFC1
OR1Q1
OR1K1
ARMC3
SLC7A3
GPR101
LRRC18
PHOX2A
RPL10L
MAGEC3
NGB
CDX2
AMER2
SSX5
SSX3
OTX2
DRGX
OXGR1
UCMA
SOHLH1
OR4K2
C12orf50
C10orf82
SLC6A5
NELL1
PASD1
TMCO5A
IL25
SPATA19
PPP1R14D
C16orf78
LRTM2
OPN1MW2
TBATA
CCDC182
NETO1
POTED
OR10A5
OR2D2
SERPINB7
LMO1
CRABP1
CLEC3A
SLC38A8
GALR1
MC4R
SERPINB12
CHRFAM7A
SCNN1G
CACNG2
CHP2
OR4D6
MS4A5
TGM6
MS4A15
B4GALNT2
SUN5
BPIFB6
CCDC103
TBC1D21
C16orf92
GOLGA6C
OR51E2
MMP26
OR51I1
OR51Q1
LALBA
AQP2
ANKRD33
PSCA
ATCAY
LY6D
KLK1
KLK4
KLK2
KLK5
KLK6
KLK13
CABP2
OR8J3
OR5I1
KRT24
SOST
OR1F1
OR2B2
H3-4
KCNV2
PTF1A
FOXI1
PPDPFL
INSM2
MTNR1A
KCNG4
TXNDC2
SFTPC
GBX2
SCGB1D1
MYL1
CHRM1
CRYGA
ADAM29
ADAM18
WFDC13
WFDC12
CA7
TSPY2
OR13J1
HTR1E
SOX14
PLA2G4F
CTRB1
CTRB2
TRIM49
GRM5
NTSR2
KLK7
VCX3A
ZBBX
ACTBL2
GOT1L1
OR10G3
OR6F1
HSPB3
NR0B1
OR5AU1
UMOD
ELSPBP1
KCNK9
SPRR1A
OR4K14
OR4K15
CRCT1
ZNF280A
MUC15
CT55
VPREB1
GKN1
DRD5
ACTRT2
TAS2R1
PRY
RBMY1F
PRY2
TACR3
GSX1
MUC17
PYDC1
S100G
FRMPD4
HSFY2
GPR25
VGLL2
HOXD4
HOXD12
GYPA
FABP6
MRGPRX1
C7orf33
CNGB3
SLN
FRMPD2
CST5
EMX2
CST1
SP7
VSTM2A
KRT78
KRT75
KRT74
COX7B2
IRX1
IRX2
SIX2
OR9K2
FAM71B
RASA4B
OR10A3
HOXB9
TPD52L3
OR10A4
SDR16C5
DYDC1
OR10A2
FSHR
PSG6
OR7G3
OR7G2
TEX13B
OR1M1
MBD3L1
PGK2
OR8B12
DDI1
OR4D5
PATE1
OR13H1
C8orf74
OBP2B
HSFX1
KCNG3
OR2K2
RLN3
OR2M4
MUC7
SMR3B
CSN3
KRT38
KRTAP4-4
KRT9
XAGE5
KRT20
CDK5R2
OR1L6
SPACA5B
OR1L3
NLRP5
SPACA5
OR1N2
OR1N1
NEUROD2
OTP
OR2AT4
DNAI2
LKAAEAR1
DEFB4A
NXNL1
UTF1
WDR87
IFNB1
KLF17
OR10H3
OR10H2
OR52A5
SCG2
FOXB1
REG3A
REG1B
TEX37
SLC9C1
OR1A1
OR1A2
OR8I2
LCE1D
PRL
OR4C11
OR8U1
OR4X2
GPR22
ATOH1
CDY1
OR10V1
OR5A1
OR5A2
CDY1B
OR5B12
OR5B2
OR9I1
INSL5
EFCAB3
OR9G4
OR5AR1
FUT9
OR5AP2
HSFY1
OR8J1
OR5T3
OR10H5
FAM170B
SNTG2
FNDC9
OR10AD1
MOS
MS4A10
PURG
OR4D9
COL6A5
OR5B3
OR10W1
HOXC5
KRT2
MRGPRD
SLC22A13
XKR3
FRG2C
HPSE2
RXFP4
CCDC63
ADAMTS20
GPR151
DMRT2
OR10K1
GPR148
CST9
SFT2D3
IQCF1
INSM1
RNASE8
TMEM196
RNASE11
NLRP13
GPRC6A
APOBEC4
HES3
SPDYE2B
OR1L1
SPATA3
C1orf100
TOPAZ1
MARCHF10
KRT28
RAX2
CBY2
TENT5D
C9orf131
ARL13A
EVX2
OR2Y1
CHRNA9
TRHR
ABRA
STARD6
GOLGA6L2
VWC2L
IGDCC3
KLK15
OR7D4
WDR49
ODAPH
AMY1B
CATSPERD
SLC66A1L
OR9G1
OR5M3
GPR149
CD164L2
OR5J2
OR10AG1
OR4S2
TEX36
RTP1
RAG2
WFDC5
OR2T1
HIGD2B
GAL3ST3
CST6
PROP1
OR10P1
OR52W1
GPR152
UBQLN3
PNLIP
OR4B1
PRM1
CCDC197
RBMXL3
EIF4E1B
CBLL2
KLHL38
ASCL3
AMIGO3
TMPRSS7
MC5R
FOXG1
ENTHD1
OR11H4
OR4D11
OR11H6
OR4K17
OR10H4
OR51B6
OR4L1
OR4K13
HMGB4
OR4F21
OR4K5
OR4K3
OR4N2
OR4M1
FOXR1
OR5AN1
OR10AC1
OR4C5
OR4C3
OR4S1
DCAF4L2
OR4X1
CNBD1
TGIF2LY
OR4F17
OR51V1
MAGEB6
OR52Z1
MAGEB18
DEFB104A
OR52E2
DEFB103A
OR51L1
GRIN1
SOX11
OR51G2
OR51A7
OR51T1
OR51H1
OR51S1
OR51F2
TRIM60
DEFB104B
IFNW1
ZDHHC22
CETN1
NUDT4B
OR2T35
OR14C36
OR2M7
OR2T12
SPACA4
OR2T33
DEFB103B
DEFB4B
OR2AJ1
GJD4
CLDN22
BEND2
UBE2U
OR2T8
OLIG3
OR2G3
OR2G2
VCX2
RPRM
OR2B11
NHLH2
TEX44
DEFB114
MAGEB10
OR4F4
SLC35G5
YIPF7
TMEM78
ODF3
SPATA31E1
C2orf73
TSPYL6
HTR3C
GOLGA8Q
PPP1R42
AMER3
SPINK6
SH2D4B
TMEM151B
SLITRK1
PRM3
TNP2
SPAG11A
OR2D3
CALML5
HTR1A
CCDC185
NEUROG2
CEP295NL
TUBAL3
UCN3
AMBN
OR6B3
DEFB125
PSAPL1
OTOS
C10orf53
DYNAP
RIIAD1
H1-8
FOXE1
TPRX1
LGALS7B
EXD1
TAS1R2
C14orf39
TRIML2
OR13D1
ZFP42
HTR1F
HES7
CYP11B2
ALOXE3
HNRNPCL1
SIGLECL1
PCARE
RTL3
FAM156B
DNAJB8
HNRNPCL4
OR9A2
ALOX12B
RNF151
GPHB5
OR2AP1
OR6C4
RPRML
OR6C2
NLRP8
SYCN
FAM216B
MRGPRX4
MRGPRX3
C1orf194
OR10A7
CCR8
GOLGA8J
OR1E1
FAM71E2
NKX2-6
WFDC11
OR3A1
C12orf40
CSNK1A1L
WFDC9
FAM71C
SLC9A4
ADGRD2
GPR139
WFDC10A
ALX1
KCTD4
ITPRID1
DEFB124
KRTAP9-7
DEFB123
OR6K6
SERTM1
OR10Q1
DEFB119
GSX2
OR2A4
VN1R3
C3orf22
OR10K2
AGTR2
ANKRD30B
HOXC9
HOXC10
DEFB112
OR56B4
OR56A1
OR52E4
OR52N2
OR52N1
OR52N5
OR56B1
ADIPOQ
PENK
C4orf50
OR5AK2
SPEM1
OR5M8
UTS2R
SAGE1
OR6T1
OR8D4
EDDM3B
EDDM3A
OR52D1
OR52H1
FDCSP
SLX1B
ANKRD62
OR8H1
OR5T1
OR5T2
OR2Z1
OR8K5
OR8H3
OR8H2
OR5AS1
ACTL9
OR6S1
FTMT
OR4C6
OR4P4
OR4C15
OR4A15
OR4A16
OR52K2
NEUROG1
ADIG
USH1G
TRIM49B
OR52A1
OR6B2
ZNF716
MRGPRG
ASB18
CRYGB
ZAR1
KCNA4
NLRP10
TMIGD1
MBD3L3
PRAMEF8
LIPF
OR5P3
DAOA
ZNF804B
CDY2A
OTOL1
KCNK4
TEX19
TBPL2
CAV3
VCX
EPGN
KRTAP11-1
HS3ST4
OR2V2
RXFP3
OR10G7
CCDC172
OR4Q3
KCNB2
RESP18
CMC4
SLC35D3
MAFA
OR2T29
MAGEB17
KRTAP13-2
OR4F15
TMEM95
TCHHL1
WFDC10B
OTOP3
SOX1
OR4M2B
OR1G1
OTOP2
CYLC1
RGPD6
NKX2-5
FREM3
CSMD1
CALHM3
PRORY
GJD3
POTEC
RIMBP3C
OR51B4
ABHD16B
OR52E8
CCDC60
OR5P2
FAM9A
MAGEA2B
OR2T34
OR52L1
SPDYE4
REC114
BOLA2
OVCH2
OR56A4
PMCH
TMEM89
TFDP3
URAD
C10orf120
PGPEP1L
H3C13
GKN2
GOLGA8G
PRR32
TP53TG3
KRTAP8-1
HOATZ
MARCHF11
PSG9
MRGPRX2
OR4N4
IFNL2
FIGLA
BPY2
ACP7
KREMEN1
FOXL2
KCTD8
BPY2B
ZNF730
CNGA2
OR2T10
KRTAP20-2
CTAG1B
TRIML1
OR4F6
SPRR4
OR10J5
OR1D2
DGAT2L6
CDR1
KCNK12
H2AC21
DEFB108B
SIX6
OR51J1
S100A7A
GDF3
IQCF2
MRGPRE
KRTAP19-1
H1-5
PABPC1L2B
A3GALT2
OR4N5
BPIFC
C1QTNF8
OR56A3
POU3F2
GAST
NUTM1
SPEM2
PIWIL3
TAFA3
PRSS55
ODF4
FOXD4L4
OR51M1
LRRC26
SERINC4
KRTAP6-1
DDX53
SATL1
TRARG1
PRR23B
SRY
DMRTC1B
OR6A2
AQP12A
OR6C70
IFNE
RFX6
LRRC14B
SPDYE16
KRT76
MYADML2
H2BC13
NPY2R
AQP12B
ZNF479
MC2R
MAGEA11
TEX33
NUPR2
SPPL2C
SFTPA2
SCN10A
HS6ST3
OR2V1
OR7A17
FAM47A
DBX2
KRT79
SMIM23
LYG2
MORN5
C11orf87
CLDN24
SPATA31A6
OR6C76
CCDC190
TMEM210
TMPRSS11B
PRSS38
BPY2C
TAS2R60
OR4C46
CALHM1
KRTAP5-5
NKAIN3
SHOX
LCE3A
LCE3E
CCIN
GRK1
DEFB128
LEMD1
ATP4B
HTR3E
KRT73
ZPBP2
NBPF6
HTR3D
OR4F5
ARGFX
OR5D14
OR5D18
TAS2R42
PRR30
DEFB131A
UBL4B
BPIFB3
BPIFB4
LCE5A
LCE1E
PABPC1L2A
GABRA5
OR10T2
RGS9BP
TMEM212
SLC36A3
SLC36A2
MINAR2
KRT26
OR6P1
KRT3
TMPRSS12
AKAP14
KLK12
C5orf38
OR9Q1
OR9Q2
CYP4F8
DEFB105A
DEFB107A
DEFB106A
DEFB105B
SPDYE17
MAGEE2
OR10H1
FOXI2
SPATA31D3
FOXE3
KCNK18
IFNA10
SELENOV
LCE1A
KRTAP17-1
QRFPR
OR13F1
FGF3
C1QL4
P2RY4
KRTAP22-1
KRTAP19-6
KRTAP6-2
OR13C8
KRTAP19-2
KRTAP19-4
KRTAP15-1
KRTAP13-4
FAM183A
KRTAP19-5
KRTAP23-1
ACTL7A
KRTAP21-1
PNLIPRP1
KRTAP21-2
SAMD7
TMPRSS11A
OR2AK2
DEFB106B
VSTM2B
ANGPTL5
H1-7
LCE4A
LCE2A
KRTAP12-1
LCE2C
DAZ3
LCE3B
KRT12
MAGED4B
NPSR1
FAM9C
KRTAP9-8
H1-6
H2AP
ATP13A5
PRR27
POTEG
SBK2
FOXD4L3
DPPA3
COX8C
OR5W2
C5orf52
HAPLN4
ERC2
AMTN
EZHIP
OR2T27
SLC18A3
AMY1C
OR52B6
SSX7
KRTAP10-8
LIN28B
FAM205C
TMEM202
HELT
ASCL4
OR6C75
GFRAL
SHISA7
LRRC74B
OR51I2
C2orf66
ZCCHC13
C17orf99
C19orf67
NRN1L
TREML4
SCGB1C1
PLA2G4E
FAM25A
DAZ1
OR2AG2
TMEM215
KRTAP10-6
OTOG
HEPACAM2
POTEE
IL17REL
OR7A5
IGFL1
OR6C6
BSPH1
OR6N2
C10orf99
IFNA2
PPP3R2
CLEC2A
GPR21
MAGEB5
NANOS2
SLC24A5
KRTDAP
CFAP77
OR2G6
CLEC20A
HMX3
IGFL3
ZNF177
RNASE9
C2orf80
OR56A5
KRTAP24-1
DUSP29
VWC2
OPTC
PLET1
ADRB3
CATSPER4
PLA2G2E
TMCO2
HMX2
SNTN
POTEA
KLRG2
BSX
CFAP126
NYX
AADACL3
LIPI
MAGEB16
VHLL
DUSP21
RNF222
CGB5
GAGE2A
FAM25G
PRSS48
ANKRD34B
FAM47B
FSCB
ZAR1L
KRTAP10-12
OR14I1
KRT77
DCAF8L2
SPANXN3
TRIM64B
FOXR2
BNIP5
SPANXN4
SPATA31D4
KIAA0408
TBC1D28
OTUD6A
OR2L13
OR5K4
OR6M1
OR8A1
VN1R2
KRTAP4-3
C8orf86
OR6K2
OR10J1
KRTAP5-3
SULT1C3
OR2T2
OR2C3
OR10S1
OR10J3
BECN2
CGB7
OR8D1
ZNF729
ELAVL3
OR4Q2
SPANXD
NOXO1
S100A5
NBPF4
FGF16
GK2
OR2T3
PFN3
OR5AC2
MBD3L2B
POTEF
FAM180B
LCE1B
H2AC13
CLPSL2
POU3F4
OR14A16
OR52K1
SPINK14
SPRR2B
CHRNG
OR11G2
POTEI
PATE2
KRT39
TEX43
OR2T4
ZNF705A
NPIPB9
KRT35
LCE1C
IFNL3
ZNF679
OR8B8
H3C12
MAGEA6
OR1J2
SLC2A7
OR10D3
OR6N1
FABP12
OR51D1
OPALIN
OR13G1
CYP2F1
OR2L5
ZNF695
OR6Y1
DMBX1
OR11L1
VN1R5
SERPINB13
CCER1
KRTAP26-1
OR6C74
C14orf178
SCGB1D4
LHFPL5
HOXC6
OR5B17
OR52M1
CFAP299
OR8G1
PRB3
OR1S2
SLC22A6
IFNA1
OR5H2
AADACL2
SPANXA1
ZNF560
TUBA3C
AVPR1B
POTEH
KRTAP9-9
KRTAP4-6
TMPRSS11F
OR2T6
OR2L3
DEFB107B
FAM47C
BPIFA1
KRTAP4-5
OR5B21
TMEM239
DCAF12L2
KRTAP13-1
TMEM207
KRTAP4-1
CCT8L2
RTP2
B3GNT6
C20orf203
SLC34A3
RD3
SPANXC
OR2M2
ZNF534
OR10G6
MAGEA1
GPX6
LRRTM3
EGFL6
SYCP1
MAGEB3
LRRC10
STYXL2
C1orf68
DCAF12L1
POU3F3
CSAG1
OR10R2
OR10Z1
GP1BB
OR2T5
OR2L2
TEDDM1
GJE1
GPR52
METTL11B
TMEM244
OR6K3
LORICRIN
PRR9
LELP1
SPRR2E
KPRP
FAM24A
H3C14
H2AC18
PNLIPRP3
H3C15
[truncated: 831 more rows]

## Sheet: LUAD
HOXA11
KRT33A
CACNG3
DLX6
LGALS14
TFAP2D
PAX7
RGPD5
CLCA1
GABRA1
BEST2
C2orf83
MAGEC2
GUCA1A
SPO11
WNT8A
GSC2
ROPN1
PAGE1
TRPC7
ADAM7
CHAT
EPHA8
MS4A12
SPP2
TRPC5
NOX3
FGF4
CACNG5
PAX2
ACTL6B
DCX
TYR
AFM
RDH8
CFHR2
AFP
SLC13A1
DEFB127
LHX5
SI
FETUB
SLC17A6
MYH7
DAZL
TBL1Y
OR1I1
KRT31
NXPE1
NCR2
MLN
MAGEB2
EFNA2
AMELY
SOX10
XBP1
C22orf31
PNPLA5
CCDC198
SERPINA4
HRH3
AVP
PROKR2
HAO1
CST9L
CST4
SPINT3
H2BW2
ATP1B4
PAGE4
GLRA2
F9
LUZP4
PPP1R2C
OPN1LW
GPR50
BRS3
ITIH6
MT4
SALL1
DKK4
GML
ADAM2
CGB2
CGB3
RSPH6A
LGALS13
ICAM4
CRX
SULT2A1
ZNRF4
SYNGR4
FGF21
CACNG7
ATP4A
GAPDHS
NPVF
HOXA13
EVX1
SPAM1
PAX4
MOGAT3
NOBOX
MYL10
MYL7
GALNTL5
LHX2
LHX3
DNTT
TLX1
KRT37
PPY
PHOX2B
UGT2B10
SMR3A
DBX1
APOA4
APOC3
SCGB2A2
MYF6
MYF5
FGF6
MYL2
SLCO1B3
APOBEC1
OPRM1
RHAG
IL17A
IL17F
PRDM13
SIM1
HDGFL1
NR2E1
SLC17A2
OR12D3
UNC93A
SLC22A2
CDH9
GABRG2
IRX4
AGXT2
HRG
GNAT1
MORC1
GCG
REG1A
NEU2
SMYD1
DLX2
KISS1R
NPHS2
PRAMEF1
PRAMEF12
RPE65
HAO2
ZP4
ACTL8
CRYGD
TNP1
SPACA1
ZC2HC1B
GHRH
OLFM3
FGF23
TECTB
PRLHR
CPN1
CRHR1
HOXB1
INSL4
IFNA6
IFNA8
MAGEB4
LYZL1
NPPB
PRAMEF2
TAS2R8
PRB2
IAPP
TAS2R7
TAS2R9
RGSL1
GJA8
GHSR
TBX22
MYOG
PRM2
OPN4
NXPH1
AKR1D1
ACTRT1
CCDC70
NEUROD4
HOXC13
HOXC11
HOXC12
SERPINA7
H2BW1
ESX1
MAGEA9
ATXN3L
MC3R
SEMG2
GTSF1L
ANKRD60
SEMG1
MAGEA10
IRGC
PSG8
H1-3
H1-1
OR2B6
CRISP1
OPN5
GCM2
TRIM51
SCGB1D2
PIWIL1
AMELX
BARHL1
NPBWR2
BHLHE23
DEFB126
CST8
NKX2-4
NKX2-2
CSTL1
CST11
GFRA4
OTOR
BANF2
DEFB129
C20orf173
FAM83C
SLURP1
GPR42
CSN1S1
STATH
HTN1
SSX1
PRDM7
CTAG2
IL22
OR7A10
OR7C2
OR7C1
OR1E2
GNGT1
RFPL1
GALR3
APOL5
TAS2R16
HOXD11
HOXD13
MYOD1
CSRP3
AIPL1
VCY1B
VCY
CDY2B
GDF1
NCAN
FUT5
OR11H1
PRDM12
BPIFA3
DEFB118
TEX101
CDX4
G6PC
RHOXF2
KRT34
KRT33B
FSHB
USP29
LIN28A
SLX1A
HHLA1
FTHL17
SCP2D1
APCS
MYH8
VRTN
GNAT2
ADAM30
CFHR4
CFHR5
RAX
SLCO1B1
USP26
SOX3
MTNR1B
CBLIF
OCM2
UGT2A3
CSN2
UGT2B28
FAM71F1
CGA
GJA10
LACRT
TAAR5
CHRND
PAX3
PCDH8
MMD2
GH2
CSH1
TBR1
IL36A
IL36RN
IL36B
IL1F10
CFC1
GAD2
OR1J1
OR13C9
OR1L4
IFNA21
DMRT1
SLC22A7
TINAG
CLPS
MMP20
MMP27
SULT6B1
GUCA1C
NDST4
FGF5
IL21
C4orf17
TTLL8
PDE6H
PLCZ1
TPH2
PDX1
NPFF
KRT71
RNF113B
ZIC5
GOLGA6D
LMAN1L
SEPTIN12
OR4D1
KIF2B
ARL5C
ZIM3
CIB3
DMRTC2
OR1E3
DNMT3L
IL19
TM4SF5
GPR32
PTH2
PADI3
C1orf94
CELA3A
DMRTB1
BARHL2
F13B
CRNN
S100A7
PKLR
ABCG8
REG3G
TRIM43B
TRIM43
DLX1
LRTM1
ADGRG7
SPATA16
AHSG
CABS1
GC
FABP2
CDH18
LECT2
SLC25A48
IL9
GABRA6
GLRA1
SLC17A4
H2BC1
CLVS2
GPR6
TAAR2
TAAR6
TAAR8
TAAR1
FERD3L
ZAN
STRA8
CNPY1
ASB10
AKAP4
HTR2C
ARHGAP36
GPR119
MAGEA4
CHRNB3
SNTG1
PRDM14
PSKH2
CER1
IFNA5
IFNA16
IFNK
OR13C4
ACTL7B
OR5C1
IDI2
LCN9
ANKRD30A
LRIT1
ADIRF
VAX1
GLYAT
OR5F1
HTR3B
OOSP2
OCSTAMP
SPINT4
TRIM48
OR8K1
OR5M9
KLHL1
CCDC83
TKTL2
LYZL2
KCNA6
ALLC
MSGN1
ATP6V1G3
SLC25A31
DRD3
POU4F2
SLC35F4
RBM46
MCHR2
CFC1B
POU4F1
RIT2
PTH
BOLL
DSPP
DMP1
DDX4
CNTNAP4
NRSN1
OR14K1
FEZF2
SPACA7
GOLGA8F
TGIF2LX
ASB17
PANX3
PPP1R3A
GPR26
C10orf90
MAGED4
TMPRSS15
SEPTIN14
CNTNAP5
ODF1
OR4K1
MAGEC1
CYLC2
TRIM42
RAET1L
ALX3
NAA11
CLDN17
PRG3
ZIC3
SST
SHCBP1L
LYZL4
KLHL40
HTR5A
CLEC18C
DPYSL5
HMHB1
POM121L2
PAGE5
PLA2G2F
WFDC8
PRAC1
HOXB13
GIP
GJD2
GOLGA6A
CES5A
LCE2B
TGM7
SPRR2G
PGLYRP3
OR3A3
TFF2
CRYAA
CYP11B1
CCDC105
HCRT
DCD
OR7G1
KRT84
KRT82
PRR35
SSTR5
MEIOB
FGF19
TMEM82
LRRC53
LHX8
OR2M5
KCNJ9
NEUROD1
ZSWIM2
ANKRD30BL
EN1
BIRC8
PDHA2
TMOD4
LCE3D
SMCP
SPRR3
BMP10
CRYGC
GABRG1
ALPI
LENEP
CCKAR
TEX55
PDCL2
CRYBA2
RETNLB
FCRL4
DPPA2
SLC2A2
SYNPR
CLRN1
FANCD2OS
RTP3
RHO
OTOP1
ETNPPL
PITX2
ADAD1
PRDM9
SPZ1
TMEM174
CARTPT
FAM170A
TERT
SLC6A18
IL3
TLX3
CALHM4
TBXT
SPATA48
H2AC1
NEUROD6
TEX47
SP8
PGAM2
SLC35G3
DEFA5
DEFA6
UNCX
SPAG11B
SLC7A13
GBX1
PRKACG
NKX6-3
OR1Q1
OR1K1
GPR101
PHOX2A
MBL2
HEPACAM
MAGEC3
NGB
CDX2
SSX5
SSX3
OTX2
UCMA
SOHLH1
FRMD7
OR4K2
CYP2C19
SERPINA12
KCNC2
PASD1
IL25
LRTM2
OPN1MW2
SPIC
TBATA
CCDC182
POTED
OR10A5
OR2D2
CLEC3A
CPLX4
MC4R
SERPINB12
CACNG2
OR4D6
MS4A5
TGM6
NAT16
TERB2
SUN5
BPIFB6
ANKRD40CL
TBC1D21
C16orf92
GOLGA6C
MMP26
OR51I1
OR51Q1
LALBA
ATCAY
KLK2
CABP2
TBX10
OR8J3
OR5I1
OR1F1
OR2B2
KCNJ4
H3-4
PTF1A
PPDPFL
MTNR1A
KCNG4
SCGB1D1
CRYGA
ADAM18
TSPY2
OR13J1
HTR1E
SOX14
TRIM49
NTSR2
VCX3A
GOT1L1
OR10G3
OR6F1
OR5AU1
PDILT
ELSPBP1
SPRR1B
SPRR1A
OR4K14
OR4K15
CRCT1
ZNF280A
CT55
VPREB1
GKN1
MT1B
ACTRT2
TAS2R1
PRY
RBMY1F
PRY2
GSX1
ONECUT1
MUC17
PYDC1
S100G
HSFY2
VGLL2
HOXD12
MRGPRX1
C7orf33
SP7
SDR9C7
KRT75
KRT6C
KRT74
COX7B2
KRT83
OR9K2
FAM71B
TPD52L3
OR10A4
OR10A2
PSG6
OR7G3
OR7G2
TEX13B
OR1M1
MBD3L1
PGK2
OR8B12
DDI1
OR4D5
PATE1
OR13H1
C8orf74
OBP2B
OR2K2
OR2M4
MUC7
OPRPN
SMR3B
CSN3
KRT38
KRTAP4-4
KRT9
XAGE5
KRT20
OR1L6
SPACA5B
OR1L3
NLRP5
SPACA5
OR1N2
OR1N1
OR2AT4
DEFB4A
NXNL1
IFNB1
OR10H3
OR10H2
OR52A5
REG3A
REG1B
TEX37
OR1A1
OR1A2
OR8I2
LCE1D
OR4C11
OR8U1
OR4X2
ATOH1
CDY1
OR10V1
OR5A1
OR5A2
CDY1B
OR5B12
OR5B2
OR9I1
INSL5
EFCAB3
OR9G4
OR5AR1
FUT9
OR5AP2
HSFY1
OR8J1
OR5T3
ACOT12
OR10H5
MOS
OR4D9
OR5B3
OR10W1
MRGPRD
FRG2C
ADAMTS20
C11orf86
GPR151
OR10K1
GPR148
CST9
SFT2D3
IQCF1
RNASE8
TMEM196
RNASE11
NLRP13
UGT2A1
GPRC6A
HES3
OR1L1
SPATA3
TOPAZ1
KRT28
RAX2
CBY2
TENT5D
NWD2
EVX2
OR2Y1
SLC6A19
TRHR
GOLGA6L2
KLK15
OR7D4
OR9G1
OR5M3
GPR149
OR5J2
ZIC4
OR10AG1
OR4S2
TEX36
DSG4
RTP1
RAG2
OR2T1
HIGD2B
PROP1
ISX
OR10P1
OR52W1
GPR152
UBQLN3
PNLIP
OR4B1
PRM1
CCDC197
RBMXL3
EIF4E1B
CBLL2
ASCL3
AMIGO3
MC5R
FOXG1
OR11H4
OR4D11
OR11H6
OR4K17
OR10H4
OR51B6
OR4L1
OR4K13
HMGB4
OR4F21
OR4K5
OR4K3
OR4N2
OR4M1
FOXR1
OR5AN1
OR10AC1
OR4C5
OR4C3
OR4S1
DCAF4L2
OR4X1
CNBD1
TGIF2LY
OR4F17
OR51V1
MAGEB6
OR52Z1
MAGEB18
DEFB104A
OR52E2
DEFB103A
OR51L1
OR51G2
OR51A7
OR51T1
OR51H1
OR51S1
OR51F2
TRIM60
FMR1NB
DEFB104B
IFNW1
CETN1
NUDT4B
OR2T35
OR14C36
OR2M7
OR2T12
OR2T33
DEFB103B
DEFB4B
OR2AJ1
CLDN22
OR2T8
OLIG3
OR2G3
OR2G2
VCX2
TEX44
DEFB114
MAGEB10
OR4F4
TMEM78
CAPZA3
ODF3
SPATA31E1
AMER3
SLITRK1
PRM3
TNP2
SPAG11A
OR2D3
CALML5
HTR1A
CCDC185
NEUROG2
AMBN
OR6B3
DEFB125
OTOS
DYNAP
H1-8
RNF186
TPRX1
TAS1R2
TRIML2
OR13D1
CYP11B2
SIGLECL1
FAM156B
DNAJB8
HNRNPCL4
OR9A2
GPHB5
OR2AP1
OR6C4
OR6C2
NLRP8
SYCN
MRGPRX4
MRGPRX3
OR10A7
ZNF648
GOLGA8J
OR1E1
FAM71E2
NKX2-6
WFDC11
OR3A1
C12orf40
WFDC9
F2
FAM71C
SLC9A4
ADGRD2
GPR139
KCTD4
KRTAP9-7
DEFB123
OR6K6
OR10Q1
DEFB119
GSX2
OR2A4
VN1R3
C3orf22
OR10K2
ANKRD30B
DEFB112
OR56A1
OR52E4
C1orf105
OR52N1
OR52N5
OR56B1
ADIPOQ
OR5AK2
SPEM1
OR5M8
SAGE1
OR8D4
EDDM3B
EDDM3A
OR52D1
OR52H1
SLX1B
OR8H1
OR5T1
OR5T2
OR2Z1
OR8K5
OR8H3
OR8H2
OR5AS1
ACTL9
OR6S1
FTMT
OR4C6
OR4P4
OR4C15
OR4A15
OR4A16
OR52K2
NEUROG1
ADIG
TRIM49B
OR52A1
OR6B2
ZNF716
MRGPRG
ASB18
CRYGB
NLRP10
TMIGD1
MBD3L3
PRAMEF8
LIPF
DAOA
ZNF804B
IFNL1
CDY2A
OTOL1
KCNK4
TEX19
TBPL2
VCX
KRTAP11-1
OR2V2
RXFP3
OR10G7
CCDC172
OR4Q3
RESP18
CMC4
OR2T29
KRTAP13-2
OR4F15
TMEM95
TCHHL1
OTOP3
SOX1
OR4M2B
OR1G1
OTOP2
CYLC1
NKX2-5
PRORY
GABRR3
POTEC
ABHD16B
OR52E8
FAM9A
MAGEA2B
OR2T34
OR52L1
BOLA2
OR56A4
TFDP3
URAD
C10orf120
IZUMO1R
GOLGA8G
PRR32
TP53TG3
KRTAP8-1
MARCHF11
PSG9
MRGPRX2
OR4N4
IFNL2
BPY2
KREMEN1
FOXL2
BPY2B
CNGA2
OR2T10
KRTAP20-2
CTAG1B
OR4F6
SPRR4
OR10J5
OR1D2
DGAT2L6
H2AC21
DEFB108B
SIX6
OR51J1
S100A7A
IQCF2
KRTAP19-1
H1-5
PABPC1L2B
OR4N5
BPIFC
C1QTNF8
OR56A3
GAST
DHRS7C
SPEM2
PIWIL3
PRSS55
ODF4
FOXD4L4
RALYL
OR51M1
SERINC4
KRTAP6-1
DDX53
SATL1
PRR23B
SRY
DMRTC1B
OR6A2
AQP12A
OR6C70
LRRC14B
SGCZ
KRT76
NPY2R
AQP12B
ZNF479
MC2R
MAGEA11
TEX33
SPPL2C
OR2V1
OR7A17
FAM47A
DBX2
SMIM23
SPATA31A6
OR6C76
TMEM210
TMPRSS11B
PRSS38
BPY2C
TAS2R60
OR4C46
KRTAP5-5
NKAIN3
SHOX
LCE3A
LCE3E
DEFB128
PLK5
ZPBP2
NBPF6
HTR3D
OR4F5
ARGFX
OR5D14
CYP4F2
OR5D18
TAS2R42
PRR30
DEFB131A
BPIFB3
BPIFB4
LCE5A
LCE1E
PABPC1L2A
GABRA5
OR10T2
MINAR2
KRT26
OR6P1
DEFB132
OR9Q1
OR9Q2
CYP4F8
DEFB105A
DEFB107A
DEFB106A
DEFB105B
SPDYE17
OR10H1
SPATA31D3
FOXE3
KCNK18
IFNA10
SELENOV
LCE1A
KRTAP17-1
OR13F1
FGF3
C1QL4
SERPINA11
KRTAP22-1
KRTAP19-6
KRTAP6-2
OR13C8
KRTAP19-2
KRTAP19-4
KRTAP15-1
KRTAP13-4
KRTAP19-5
KRTAP23-1
ACTL7A
KRTAP21-1
PNLIPRP1
KRTAP21-2
SAMD7
TMPRSS11A
OR2AK2
DEFB106B
VSTM2B
FOXD3
LCE4A
LCE2A
KRTAP12-1
LCE2C
DAZ3
LCE2D
LCE3B
MAGED4B
NPSR1
KRTAP9-8
H1-6
H2AP
PRR27
PRAMEF10
SBK2
FOXD4L3
OR5W2
C5orf52
HAPLN4
OR2T27
SLC18A3
AMY1C
OR52B6
SSX7
KRTAP10-8
LIN28B
TMEM202
RTL4
C2orf78
ASCL4
OR6C75
GFRAL
OR51I2
ZCCHC13
SCGB1C1
FAM25A
DAZ1
OR2AG2
KRTAP10-6
OTOG
OR7A5
IGFL1
OR6C6
BSPH1
OR6N2
C10orf99
IFNA2
CLEC2A
GPR21
MAGEB5
NANOS2
OR2G6
KRTAP1-1
PAQR9
CLEC20A
HMX3
IGFL3
RNASE9
C2orf80
OR56A5
KRTAP24-1
DUSP29
OPTC
CATSPER4
PLA2G2E
HMX2
POTEA
BSX
CFAP126
NYX
AADACL3
LIPI
MAGEB16
VHLL
DUSP21
CGB5
GAGE2A
FAM25G
IL1RAPL2
FAM47B
FSCB
KRTAP10-12
OR14I1
KRT77
DCAF8L2
SPANXN3
TRIM64B
FOXR2
SPANXN4
SPATA31D4
TBC1D28
OTUD6A
OR2L13
OR5K4
OR6M1
OR8A1
VN1R2
KRTAP4-3
C8orf86
OR6K2
OR10J1
KRTAP5-3
SULT1C3
OR2T2
OR2C3
OR10S1
OR10J3
BECN2
OR8D1
ZNF729
OR4Q2
SPANXD
NOXO1
NBPF4
FGF16
GK2
OR2T3
PFN3
OR5AC2
MBD3L2B
SLC30A10
LCE1B
CLPSL2
POU3F4
OR14A16
OR52K1
SPRR2B
OR11G2
PATE2
TEX43
OR2T4
NPIPB9
KRT35
LCE1C
IFNL3
ZNF679
OR8B8
H3C12
MAGEA6
OR1J2
OR10D3
OR51D1
OPALIN
OR13G1
OR2L5
GALP
OR6Y1
DMBX1
OR11L1
MYH6
VN1R5
CCER1
SLC22A24
KRTAP26-1
OR6C74
SCGB1D4
LHFPL5
OR5B17
OR52M1
OR8G1
OR1S2
SLC22A12
SLC22A6
IFNA1
OR5H2
SPANXA1
TUBA3C
AVPR1B
POTEH
KRTAP9-9
KRTAP4-6
TMPRSS11F
OR2T6
OR2L3
DEFB107B
FAM47C
KRTAP4-5
OR5B21
TMEM239
KRTAP13-1
TMEM207
KRTAP4-1
CCT8L2
RTP2
SPANXC
OR2M2
OR10G6
MAGEA1
GPX6
SYCP1
MAGEB3
LRRC10
C1orf68
DCAF12L1
POU3F3
CSAG1
OR10R2
OR10Z1
GP1BB
OR2T5
OR2L2
GJE1
GPR52
METTL11B
TMEM244
LORICRIN
LELP1
SPRR2E
KPRP
FAM24A
H3C14
H2AC18
PNLIPRP3
H3C15
HSD3B1
HSD3B2
KHDC3L
DPPA5
SPANXN1
SPANXA2
CXorf66
C10orf62
DEFB110
GLYATL3
RHOXF2B
LCN8
C1orf185
GLT6D1
LIPK
LRIT2
CLPSL1
TXNDC8
AWAT1
OR13C3
TMEM235
PAGE3
TMEM225
CD300LD
BTBD17
SPANXN5
C10orf126
XAGE1A
XAGE1B
CSHL1
TRIM49C
TRIM64
PRAMEF20
PRAMEF17
PRAMEF19
PRAMEF14
PRAMEF15
PRAMEF9
PRAMEF7
MCCD1
AADACL4
C6orf15
DEFB121
KRTAP5-11
DPRX
TRIM15
FOXB2
NMS
OR2H2
C9orf57
IL31
OR2H1
OR11A1
OR14J1
OR2J2
OR2J3
OR2J1
OR2B3
OR2W1
FOXD4L5
SPATA31A1
KRTAP9-3
KRTAP4-8
KRTAP1-4
KRT25
PRR20B
PRR20A
GRXCR2
PSG5
FBXO47
MS4A13
OR5D16
OR5L2
LGALS7
FRG2
ACCSL
FABP9
CTXN3
OR6C68
OR6C65
OR6C3
OR6C1
SLCO6A1
OR52E6
KRTAP12-3
IZUMO3
KRTAP10-2
TP53TG3C
OR52J3
OR51A2
OR51A4
C9orf92
VCX3B
HTN3
ARSH
ACOT6
TECRL
MBD3L4
SLCO1B7
GAGE1
C22orf42
NANOGNB
LRRC72
KRTAP5-6
KRTAP5-2
DEFB134
DEFB135
DEFB136
BHLHA9
DAZ4
CEMP1
DAZ2
SMIM21
DEFA1
KRTAP19-8
KRTAP20-3
KRTAP22-2
KRTAP27-1
ELOA2
TSSK2
PRR23A
FOXL2NB
LRRC30
OR10C1
OR5K3
TSSK1B
TAS2R13
KRTAP16-1
KRTAP29-1
KRTAP9-6
KRTAP4-11
KRTAP4-9
KRTAP2-3
KRTAP2-1
OR2A42
KRTAP3-3
KRTAP3-2
KRTAP3-1
KRTAP12-4
KRTAP10-3
KRTAP6-3
KLK9
CGB8
OR2F1
CSH2
TCL1B
TSGA13
MAGEA12
PTPRCAP
KRTAP4-12
KRTAP2-4
OR5AC1
CPLX3
SULT1A4
TREX1
UGT2B11
CEACAM18
LEUTX
CCL27
IFNA7
SMCO1
MAGEB1
IQCJ
NPS
C3orf56
FOXI3
EFCAB9
TRIM77
GNAT3
FAM187A
HIGD1C
KRTAP2-2
DEFB113
DEFB133
IQCF5
IQCF6
GUCA1ANB
TOMM6
MS4A18
CDRT15L2
TRIM64C
PNMA6E
SPATA31D1
NPIPA8
GPR33
NPIPA7
GSG1L2
TCP11X2
CXorf49B
CXorf49
MSMP
GOLGA6B
GRXCR1
KCNU1
GAGE12G
GAGE10
ZNF705D
ZNF705B
ZNF705G
SCRT2
KRTAP10-4
KRTAP10-1
SKOR2
DEFB116
DEFB115
GAB4
HMX1
GCGR
RSC1A1
RPTN
LACTBL1
GAGE12E
SP9
CDC14C
TDRD15
PAPOLB
CELA3B
CATSPERZ
OR6B1
PSG3
OR2A5
KRTAP10-9
OR4A5
KRTAP1-5
TAS2R41
OR2A12
KRTAP10-10
KRTAP12-2
MAGEA3
PSG7
KRTAP1-3
OR3A2
OR1C1
POM121L12
OR2F2
OR6X1
HEPN1
OR2A25
TAS2R40
OR2A14
OR4C12
OR4E2
OR2A2
OR52B4
FAM243A
PSMB11
POTEM
TRIM49D1
USP17L2
USP17L15
CENPVL1
EBLN1
ZNF735
RFPL4A
C1QTNF5
CT47A10
ETDB
CENPVL3
CXorf51A
GPX5
GAGE12J
GAGE12H
PPP4R3C
PNMA6F
PVALEF
USP17L3
FAM236D
OR6V1
FRG2B
OR4A8
CT47A6
OR52I2
DCAF8L1
USP17L7
CT47A9
KIF4B
CT47A12
TAS2R46
CT47A11
RBMY1J
ANHX
USP17L5
PRR20D
OR2T7
SPANXB1
GAGE12D
USP17L12
RD3L
TEX46
POLR2J2
BOD1L2
IFNA14
OR2M3
CT47A7
VN1R4
CLDN25
CT45A5
USP17L30
TSPY3
PGA4
RFPL4AL1
SPINK8
NKX1-2
TSPY8
PRAMEF25
USP17L26
PRAC2
PRR20C
PGA3
FAM90A26
PRPS1L1
IQCF3
POTEB2
OR4F3
OR5H6
CT47A8
USP17L25
MBD3L2
USP17L1
CT47A4
TEX48
PRB4
ANKRD63
USP17L28
KRTAP21-3
OR5H1
PLSCR5
USP17L10
USP17L29
AKAIN1
PSG1
TEX50
DYTN
KRTAP25-1
USP17L24
OR52I1
OR5K1
USP17L13
PRAMEF6
OR5H8
DEFB130A
DEFB130B
USP17L11
OR5H15
PIRT
PRR23C
TRIM49D2
TSPY4
IFNA13
POTEB
CTXN2
PAGE2
C16orf82
PRR20E
H2BS1
RBMY1A1
KBTBD13
OR10G8
IQCM
IFNA17
FAM237A
NKX1-1
CXorf51B
MFRP
USP17L27
LCE6A
PATE3
OR5H14
USP17L4
CT47A3
PPIAL4G
GAGE12F
CT47A1
SLC35G4
TAS2R39
TSPY10
CT47B1
IFNA4
GAGE12B
C3orf84
OR10G9
USP17L8
TAAR9
MBD3L5
PATE4
OR4A47
PRSS56
MEIOSIN
OR7E24
TEX51
GAGE12C
PRAMEF33
AMY1A
CT47A5
MPC1L
ETDA
PAGE2B
OR1J4
PRR20G
MEIKIN
PRAMEF11
KRTAP9-2
DEFA1B
LCE1F
KRTAP13-3
KRTAP9-1
KRTAP4-7
KRTAP10-5
OR14A2
C3orf85
SSX2
KRTAP9-4
KRTAP5-4
TMEFF1
KIR3DL3
MDFIC2
PSG2
CT47A2
RBMY1E
GTF2A1L
STRC
RBMY1B
PRAMEF4
PSG11
PSG4
AMY2A
KRTAP10-11
TNFRSF6B
SMIM34A
OR13C7
OR5V1
MT1HL1
KRTAP19-3
LCE3C
SPRR2F
GMCL2
LY6G6D
KRTAP19-7
RBMY1D
KRTAP5-7
KRTAP4-2
OR2AE1
KRTAP20-1
MARCOL
TARM1
FOXL3
USP17L19
USP17L22
USP17L17
CLRN2
THEGL
OR10J4
USP17L21
MTRNR2L5
LGALS16
GIMD1
P3R3URF
USP17L20
PRODH2
EXOC1L
USP17L18
USP17L23
RFPL4B
DCANP1
OR12D1
PRB1
OC90
RGS21
PYDC2
ETV3L
LRRC24
OR4D10
OMP
INS
RTL1
OR8J2
OR10G4
OR5M10
NPIPA2
UBTFL1
OR5M1
PIGY
OR1D4
GLYATL1B
CCDC166
NANOGP8
OR5M11
PRR23D1
SMIM35
OR52B2
CCDC179
PRR23D2
OOSP4B
CARD18
NPIPB8
OR10G2
OR4D2
OR6J1
TAS2R30
PPIAL4D
ASIC5
DND1
SALL3
LIMS4
PGA5
STH
KLRF2
MTRNR2L7
LIMS3
KHDC1L
OR11H12
TAS2R38
OR9A4
PRSS58
RNASE12
OR11H2
C20orf141
OR4C13
TSPY1
BLID
TBC1D3G
KCNJ18
DUX4
TLE7
OR4C45
TP53TG3B
LY6L
SMIM36
GFY
OR1P1
SPDYE9
SMIM28
OR1D5
OVCA2
DPEP2NB
PPIAL4A
MYH4
RBP3
FSBP
PNLIPRP2
APOC4
CGB1
CCDC177
MAGEA9B
SSX4
OPN1MW
TCP11X1
SCGB1C2
SSX2B
NFILZ
MAGEA2
TEX13A
CTAG1A
ZNF723
HSFX2
H3Y2
CSAG2
CSAG3
CT45A1
ERVV-2
SPANXN2
FAM236B
CALR3
CT45A3
NXF2
OPN1MW3
NXF2B
H3Y1
DMRTC1
ERVV-1
CT45A10
SSX4B
H4C15
PRAMEF5
CT45A9
CTAGE6
CT45A2
PPIAL4E
SMIM32
H2AC19
IFNL4
KRTAP10-7
OR5AL1
OR52E1
LYPD4
TMEM271
TBC1D3K
FOXD4L6
SPDYE8
SMIM11B
CT45A7
H2BC14
LHX1
[truncated: 93 more rows]

## Sheet: LUSC
KRT33A
CACNG3
LGALS14
TFAP2D
PAX7
CLCA1
GABRA1
C2orf83
MAGEC2
SPO11
WNT8A
GSC2
ROPN1
PAGE1
TRPC7
ADAM7
CHAT
EPHA8
MS4A12
SPP2
NOX3
FGF4
CACNG5
PAX2
ACTL6B
TYR
AFM
RDH8
CFHR2
AFP
SLC13A1
DEFB127
LHX5
SI
SLC17A6
OR1I1
KRT31
NCR2
MLN
MAGEB2
EFNA2
AMELY
SOX10
XBP1
C22orf31
PNPLA5
SERPINA4
HRH3
AVP
PROKR2
HAO1
CST9L
CST4
SPINT3
H2BW2
F9
LUZP4
PPP1R2C
OPN1LW
GPR50
BRS3
MT4
PRSS54
GML
ADAM2
CGB2
CGB3
RSPH6A
CASP14
LGALS13
ICAM4
CRX
SULT2A1
ZNRF4
FGF21
CACNG7
ATP4A
GAPDHS
NPVF
HOXA13
EVX1
SPAM1
PAX4
MOGAT3
NOBOX
MYL10
MYL7
GALNTL5
LHX3
DNTT
TLX1
KRT37
PHOX2B
UGT2B10
SMR3A
DBX1
APOA4
SCGB2A2
MYF6
MYF5
FGF6
SLCO1B3
APOBEC1
OPRM1
IL17A
IL17F
PRDM13
SIM1
HDGFL1
NR2E1
SLC17A2
OR12D3
UNC93A
CDH9
GABRG2
IRX4
GCG
REG1A
NEU2
SMYD1
NPHS2
PRAMEF1
PRAMEF12
ZP4
ACTL8
CRYGD
TNP1
SPACA1
ZC2HC1B
GHRH
OLFM3
TECTB
PRLHR
CPN1
INSL4
IFNA6
IFNA8
MAGEB4
LYZL1
NPPB
PRAMEF2
TAS2R8
PRB2
IAPP
TAS2R7
TAS2R9
GJA8
GHSR
TBX22
MYOG
PRM2
NXPH1
ACTRT1
CCDC70
NEUROD4
HOXC13
HOXC11
HOXC12
SERPINA7
H2BW1
ESX1
MAGEA9
ATXN3L
MC3R
SEMG2
GTSF1L
ANKRD60
SEMG1
MAGEA10
IRGC
PSG8
H1-1
CRISP1
OPN5
GCM2
TRIM51
SCGB1D2
PIWIL1
AMELX
BARHL1
NPBWR2
BHLHE23
DEFB126
CST8
NKX2-4
NKX2-2
CSTL1
CST11
GFRA4
OTOR
BANF2
DEFB129
C20orf173
SLURP1
CSN1S1
STATH
HTN1
SSX1
CTAG2
IL22
OR7A10
OR7C2
OR7C1
OR1E2
GNGT1
RFPL1
GALR3
APOL5
TAS2R16
HOXD11
HOXD13
MYOD1
VCY1B
VCY
CDY2B
GDF1
FUT5
OR11H1
BPIFA3
DEFB118
CDX4
G6PC
RHOXF2
KRT34
KRT33B
FSHB
USP29
RTBDN
SLX1A
HHLA1
FTHL17
SCP2D1
APCS
VRTN
GNAT2
ADAM30
CFHR4
CFHR5
RAX
SLCO1B1
USP26
SOX3
MTNR1B
CBLIF
OCM2
UGT2A3
CSN2
UGT2B28
CGA
GJA10
LACRT
TAAR5
PAX3
PCDH8
MMD2
GH2
CSH1
TBR1
IL36A
IL36B
IL1F10
CFC1
GAD2
OR1J1
OR13C9
OR1L4
DMRT1
TINAG
CLPS
MMP20
SULT6B1
GUCA1C
NDST4
FGF5
IL21
C4orf17
TTLL8
PLCZ1
PDX1
NPFF
RNF113B
ZIC5
GOLGA6D
LMAN1L
SEPTIN12
OR4D1
KIF2B
ZIM3
DMRTC2
OR1E3
DNMT3L
TM4SF5
GPR32
PTH2
CELA3A
DMRTB1
BARHL2
F13B
CRNN
ABCG8
REG3G
TRIM43B
TRIM43
LRTM1
SPATA16
AHSG
CABS1
CDH18
LECT2
IL9
GABRA6
GLRA1
SLC17A4
H2BC1
CLVS2
GPR6
TAAR2
TAAR6
TAAR8
TAAR1
FERD3L
ASB15
ZAN
STRA8
CNPY1
ASB10
HTR2C
ARHGAP36
GPR119
CHRNB3
SNTG1
PRDM14
PSKH2
CER1
IFNA16
IFNK
OR13C4
OR5C1
IDI2
LCN9
ANKRD30A
LRIT1
ADIRF
VAX1
GLYAT
OR5F1
HTR3B
OOSP2
OCSTAMP
SPINT4
TRIM48
OR8K1
OR5M9
KLHL1
CCDC83
LYZL2
KCNA6
MSGN1
ATP6V1G3
SLC25A31
DRD3
POU4F2
RBM46
MCHR2
CFC1B
RIT2
PTH
DSPP
DDX4
NRSN1
OR14K1
FEZF2
SPACA7
GOLGA8F
TGIF2LX
ASB17
PANX3
PPP1R3A
MAGED4
TMPRSS15
SEPTIN14
CNTNAP5
ODF1
OR4K1
MAGEC1
CYLC2
TRIM42
ALX3
NAA11
CLDN17
PRG3
ZIC3
SHCBP1L
LYZL4
KLHL40
HTR5A
CLEC18C
HMHB1
PLA2G2F
WFDC8
PRAC1
HOXB13
GIP
GJD2
GOLGA6A
CES5A
LCE2B
TGM7
OR3A3
TFF2
CRYAA
CYP11B1
CCDC105
HCRT
DCD
OR7G1
KRT84
KRT82
PRR35
SSTR5
MEIOB
FGF19
LRRC53
LHX8
OR2M5
ZSWIM2
ANKRD30BL
BIRC8
PDHA2
TMOD4
LCE3D
SMCP
BMP10
CRYGC
ALPI
CCKAR
TEX55
PDCL2
CRYBA2
RETNLB
DPPA2
SLC2A2
SYNPR
CLRN1
FANCD2OS
OTOP1
ADAD1
PRDM9
SPZ1
TMEM174
CARTPT
SLC6A18
IL3
TLX3
TBXT
SPATA48
H2AC1
NEUROD6
TEX47
SP8
PGAM2
DEFA5
DEFA6
UNCX
SPAG11B
SLC7A13
GBX1
OR1Q1
OR1K1
GPR101
PHOX2A
MBL2
NGB
CDX2
SSX5
SSX3
OTX2
UCMA
SOHLH1
FRMD7
OR4K2
CYP2C19
SERPINA12
SLC6A5
KCNC2
PASD1
IL25
OPN1MW2
TBATA
CCDC182
POTED
OR10A5
OR2D2
CLEC3A
CACNG2
OR4D6
MS4A5
TGM6
NAT16
TERB2
SUN5
BPIFB6
ANKRD40CL
TBC1D21
C16orf92
GOLGA6C
MMP26
OR51I1
OR51Q1
LALBA
CABP2
TBX10
OR8J3
OR5I1
OR1F1
OR2B2
PTF1A
PPDPFL
KCNG4
SCGB1D1
CRYGA
ADAM18
TSPY2
HTR1E
SOX14
TRIM49
NTSR2
VCX3A
GOT1L1
OR10G3
OR6F1
OR5AU1
PDILT
UMOD
ELSPBP1
OR4K14
OR4K15
CRCT1
ZNF280A
VPREB1
MT1B
ACTRT2
TAS2R1
PRY
RBMY1F
PRY2
GSX1
ONECUT1
MUC17
PYDC1
S100G
HSFY2
VGLL2
HOXD12
MRGPRX1
C7orf33
KRT74
COX7B2
KRT83
OR9K2
FAM71B
TPD52L3
OR10A4
OR10A2
PSG6
OR7G3
OR7G2
TEX13B
OR1M1
MBD3L1
PGK2
OR8B12
DDI1
OR4D5
PATE1
OR13H1
C8orf74
OBP2B
OR2K2
OR2M4
MUC7
OPRPN
SMR3B
CSN3
KRT38
KRTAP4-4
KRT9
XAGE5
OR1L6
SPACA5B
OR1L3
NLRP5
SPACA5
OR1N2
OR1N1
OTP
OR2AT4
NXNL1
IFNB1
OR10H3
OR10H2
OR52A5
REG3A
REG1B
TEX37
OR1A1
OR1A2
OR8I2
LCE1D
OR4C11
OR8U1
OR4X2
ATOH1
CDY1
OR10V1
OR5A1
OR5A2
CDY1B
OR5B12
OR5B2
OR9I1
EFCAB3
OR9G4
OR5AR1
FUT9
OR5AP2
HSFY1
OR8J1
OR5T3
ACOT12
OR10H5
MOS
OR4D9
OR5B3
OR10W1
MRGPRD
FRG2C
C11orf86
GPR151
OR10K1
GPR148
CST9
SFT2D3
IQCF1
RNASE8
TMEM196
RNASE11
NLRP13
UGT2A1
GPRC6A
HES3
OR1L1
SPATA3
TOPAZ1
KRT28
RAX2
TENT5D
NWD2
EVX2
OR2Y1
SLC6A19
TRHR
GOLGA6L2
KLK15
OR7D4
OR9G1
OR5M3
OR5J2
ZIC4
OR10AG1
OR4S2
TEX36
DSG4
RAG2
OR2T1
PROP1
ISX
OR10P1
OR52W1
UBQLN3
PNLIP
OR4B1
PRM1
CCDC197
RBMXL3
EIF4E1B
CBLL2
FOXG1
OR11H4
OR4D11
OR11H6
OR4K17
OR10H4
OR51B6
OR4L1
OR4K13
HMGB4
OR4F21
OR4K5
OR4K3
OR4N2
OR4M1
FOXR1
OR5AN1
OR10AC1
OR4C5
OR4C3
OR4S1
DCAF4L2
OR4X1
CNBD1
TGIF2LY
OR4F17
OR51V1
MAGEB6
OR52Z1
MAGEB18
DEFB104A
OR52E2
DEFB103A
OR51L1
OR51G2
OR51A7
OR51T1
OR51H1
OR51S1
OR51F2
TRIM60
FMR1NB
DEFB104B
FAM9B
CETN1
NUDT4B
OR2T35
OR14C36
OR2M7
OR2T12
OR2T33
DEFB103B
DEFB4B
OR2AJ1
CLDN22
OLIG3
OR2G3
OR2G2
VCX2
DEFB114
MAGEB10
OR4F4
TMEM78
CAPZA3
SPATA31E1
AMER3
SLITRK1
PRM3
TNP2
SPAG11A
OR2D3
HTR1A
NEUROG2
AMBN
OR6B3
DEFB125
OTOS
DYNAP
H1-8
TPRX1
TAS1R2
OR13D1
CYP11B2
HNRNPCL1
SIGLECL1
DNAJB8
HNRNPCL4
OR9A2
GPHB5
OR2AP1
OR6C4
OR6C2
NLRP8
SYCN
MRGPRX4
MRGPRX3
OR10A7
GOLGA8J
OR1E1
FAM71E2
NKX2-6
WFDC11
OR3A1
C12orf40
WFDC9
FAM71C
ADGRD2
GPR139
KRTAP9-7
DEFB123
OR6K6
OR10Q1
DEFB119
GSX2
OR2A4
VN1R3
C3orf22
OR10K2
ANKRD30B
DEFB112
OR56A1
OR52E4
OR52N1
OR52N5
ADIPOQ
OR5AK2
SPEM1
OR5M8
SAGE1
OR6T1
OR8D4
EDDM3B
EDDM3A
OR52D1
OR52H1
OR8H1
OR5T1
OR5T2
OR2Z1
OR8K5
OR8H3
OR8H2
OR5AS1
ACTL9
OR6S1
FTMT
OR4C6
OR4P4
OR4C15
OR4A15
OR4A16
OR52K2
NEUROG1
ADIG
TRIM49B
OR52A1
OR6B2
ZNF716
MRGPRG
ASB18
CRYGB
NLRP10
TMIGD1
MBD3L3
PRAMEF8
LIPF
DAOA
ZNF804B
CDY2A
OTOL1
KCNK4
TEX19
TBPL2
VCX
KRTAP11-1
OR2V2
RXFP3
OR10G7
CCDC172
OR4Q3
RESP18
CMC4
OR2T29
KRTAP13-2
OR4F15
TCHHL1
OTOP3
SOX1
OR4M2B
OR1G1
CYLC1
PRORY
GABRR3
POTEC
ABHD16B
OR52E8
FAM9A
MAGEA2B
OR2T34
OR52L1
BOLA2
OR56A4
TFDP3
URAD
C10orf120
GOLGA8G
TP53TG3
KRTAP8-1
MARCHF11
PSG9
OR4N4
IFNL2
BPY2
KREMEN1
BPY2B
CNGA2
OR2T10
KRTAP20-2
CTAG1B
OR4F6
SPRR4
OR10J5
OR1D2
DGAT2L6
DEFB108B
SIX6
OR51J1
IQCF2
KRTAP19-1
H1-5
PABPC1L2B
OR4N5
BPIFC
OR56A3
GAST
DHRS7C
SPEM2
PIWIL3
PRSS55
ODF4
RALYL
OR51M1
SERINC4
KRTAP6-1
DDX53
SATL1
PRR23B
DMRTC1B
OR6A2
AQP12A
OR6C70
SGCZ
KRT76
NPY2R
AQP12B
ZNF479
MAGEA11
TEX33
SPPL2C
OR2V1
OR7A17
FAM47A
SMIM23
SPATA31A6
OR6C76
TMEM210
TMPRSS11B
PRSS38
BPY2C
OR4C46
KRTAP5-5
NKAIN3
SHOX
LCE3A
LCE3E
DEFB128
PLK5
ZPBP2
NBPF6
HTR3D
OR4F5
ARGFX
OR5D14
OR5D18
TAS2R42
PRR30
DEFB131A
BPIFB3
LCE5A
LCE1E
PABPC1L2A
GABRA5
OR10T2
MINAR2
KRT26
OR6P1
DEFB132
OR9Q1
OR9Q2
CYP4F8
DEFB105A
DEFB107A
DEFB106A
DEFB105B
SPDYE17
OR10H1
SPATA31D3
FOXE3
KCNK18
IFNA10
SELENOV
LCE1A
KRTAP17-1
OR13F1
FGF3
C1QL4
KRTAP22-1
KRTAP19-6
KRTAP6-2
OR13C8
KRTAP19-2
KRTAP19-4
KRTAP15-1
KRTAP13-4
KRTAP19-5
KRTAP23-1
ACTL7A
KRTAP21-1
PNLIPRP1
KRTAP21-2
SAMD7
OR2AK2
DEFB106B
VSTM2B
LCE4A
LCE2A
KRTAP12-1
LCE2C
DAZ3
LCE2D
LCE3B
MAGED4B
NPSR1
KRTAP9-8
H1-6
H2AP
PRR27
PRAMEF10
SBK2
FOXD4L3
OR5W2
C5orf52
HAPLN4
OR2T27
SLC18A3
AMY1C
OR52B6
SSX7
KRTAP10-8
LIN28B
TMEM202
RTL4
C2orf78
OR6C75
GFRAL
OR51I2
ZCCHC13
SCGB1C1
FAM25A
DAZ1
KRTAP10-6
OTOG
OR6C6
BSPH1
OR6N2
IFNA2
CLEC2A
MAGEB5
NANOS2
OR2G6
KRTAP1-1
PAQR9
CLEC20A
HMX3
IGFL3
RNASE9
C2orf80
OR56A5
KRTAP24-1
DUSP29
OPTC
CATSPER4
PLA2G2E
HMX2
POTEA
BSX
CFAP126
NYX
AADACL3
MAGEB16
VHLL
DUSP21
CGB5
GAGE2A
FAM25G
IL1RAPL2
FAM47B
FSCB
ZAR1L
KRTAP10-12
OR14I1
KRT77
DCAF8L2
SPANXN3
TRIM64B
FOXR2
SPANXN4
SPATA31D4
TBC1D28
OTUD6A
OR5K4
OR6M1
OR8A1
VN1R2
KRTAP4-3
C8orf86
OR6K2
OR10J1
KRTAP5-3
SULT1C3
OR2T2
OR2C3
OR10S1
OR10J3
BECN2
OR8D1
ZNF729
OR4Q2
SPANXD
NOXO1
NBPF4
GK2
OR2T3
PFN3
OR5AC2
MBD3L2B
SLC30A10
LCE1B
CLPSL2
POU3F4
OR14A16
OR52K1
SPRR2B
OR11G2
PATE2
TEX43
OR2T4
KRT35
LCE1C
IFNL3
ZNF679
OR8B8
H3C12
OR1J2
OR10D3
OR51D1
OPALIN
OR13G1
OR2L5
GALP
OR6Y1
OR11L1
MYH6
VN1R5
CCER1
SLC22A24
KRTAP26-1
OR6C74
SCGB1D4
LHFPL5
OR5B17
OR52M1
OR8G1
OR1S2
SLC22A12
SLC22A6
IFNA1
OR5H2
SPANXA1
TUBA3C
POTEH
KRTAP9-9
KRTAP4-6
TMPRSS11F
OR2T6
OR2L3
DEFB107B
FAM47C
KRTAP4-5
OR5B21
TMEM239
KRTAP13-1
TMEM207
KRTAP4-1
CCT8L2
RTP2
SPANXC
OR2M2
OR10G6
MAGEA1
GPX6
SYCP1
MAGEB3
LRRC10
C1orf68
POU3F3
OR10R2
OR10Z1
GP1BB
OR2T5
OR2L2
GJE1
METTL11B
TMEM244
LORICRIN
LELP1
KPRP
FAM24A
H2AC18
H3C15
HSD3B1
KHDC3L
DPPA5
SPANXN1
SPANXA2
CXorf66
C10orf62
DEFB110
GLYATL3
RHOXF2B
LCN8
C1orf185
GLT6D1
LIPK
LRIT2
CLPSL1
TXNDC8
AWAT1
OR13C3
PAGE3
TMEM225
BTBD17
SPANXN5
C10orf126
XAGE1A
XAGE1B
CSHL1
TRIM49C
TRIM64
PRAMEF20
PRAMEF17
PRAMEF19
PRAMEF14
PRAMEF15
PRAMEF9
PRAMEF7
MCCD1
AADACL4
C6orf15
DEFB121
KRTAP5-11
FOXB2
NMS
OR2H2
C9orf57
IL31
OR2H1
OR11A1
OR14J1
OR2J2
OR2J3
OR2J1
OR2B3
OR2W1
FOXD4L5
SPATA31A1
KRTAP9-3
KRTAP4-8
KRTAP1-4
KRT25
PRR20B
PRR20A
GRXCR2
PSG5
FBXO47
MS4A13
OR5D16
OR5L2
FRG2
FABP9
CTXN3
OR6C68
OR6C65
OR6C3
OR6C1
SLCO6A1
OR52E6
KRTAP12-3
IZUMO3
KRTAP10-2
TP53TG3C
OR52J3
OR51A2
OR51A4
C9orf92
HTN3
ARSH
TECRL
MBD3L4
SLCO1B7
GAGE1
C22orf42
NANOGNB
LRRC72
KRTAP5-6
KRTAP5-2
DEFB134
DEFB135
DEFB136
BHLHA9
DAZ4
CEMP1
DAZ2
SMIM21
DEFA1
KRTAP19-8
KRTAP20-3
KRTAP22-2
KRTAP27-1
ELOA2
TSSK2
PRR23A
FOXL2NB
LRRC30
OR10C1
OR5K3
TSSK1B
KRTAP16-1
KRTAP29-1
KRTAP9-6
KRTAP4-11
KRTAP4-9
KRTAP2-3
KRTAP2-1
OR2A42
KRTAP3-3
KRTAP3-2
KRTAP3-1
KRTAP12-4
KRTAP10-3
KRTAP6-3
KLK9
CGB8
OR2F1
CSH2
TCL1B
TSGA13
PTPRCAP
KRTAP4-12
KRTAP2-4
OR5AC1
CPLX3
SULT1A4
TREX1
UGT2B11
CEACAM18
LEUTX
CCL27
HBG1
IFNA7
MAGEB1
IQCJ
NPS
C3orf56
EFCAB9
TRIM77
GNAT3
FAM187A
KRTAP2-2
DEFB113
DEFB133
IQCF5
IQCF6
GUCA1ANB
TOMM6
CDRT15L2
TRIM64C
SPATA31D1
NPIPA8
GPR33
NPIPA7
GSG1L2
TCP11X2
CXorf49B
CXorf49
MSMP
GOLGA6B
GRXCR1
KCNU1
GAGE12G
ZNF705D
ZNF705B
ZNF705G
SCRT2
KRTAP10-4
KRTAP10-1
SKOR2
DEFB116
DEFB115
GAB4
HMX1
RSC1A1
RPTN
LACTBL1
GAGE12E
SP9
CDC14C
CELA3B
CATSPERZ
OR6B1
PSG3
OR2A5
KRTAP10-9
OR4A5
KRTAP1-5
TAS2R41
OR2A12
KRTAP10-10
KRTAP12-2
MAGEA3
PSG7
KRTAP1-3
OR1C1
POM121L12
OR2F2
OR6X1
HEPN1
OR2A25
TAS2R40
OR2A14
OR4C12
OR4E2
OR2A2
OR52B4
FAM243A
PSMB11
POTEM
TRIM49D1
USP17L2
USP17L15
CENPVL1
EBLN1
ZNF735
RFPL4A
C1QTNF5
CT47A10
ETDB
CENPVL3
CXorf51A
GPX5
GAGE12J
GAGE12H
PPP4R3C
PNMA6F
PVALEF
USP17L3
FAM236D
OR6V1
FRG2B
OR4A8
CT47A6
OR52I2
DCAF8L1
USP17L7
CT47A9
CT47A12
TAS2R46
CT47A11
RBMY1J
ANHX
USP17L5
PRR20D
OR2T7
SPANXB1
GAGE12D
USP17L12
RD3L
POLR2J2
BOD1L2
IFNA14
OR2M3
CT47A7
VN1R4
CLDN25
CT45A5
USP17L30
TSPY3
PGA4
RFPL4AL1
SPINK8
NKX1-2
TSPY8
PRAMEF25
USP17L26
PRAC2
PRR20C
PGA3
PRPS1L1
IQCF3
POTEB2
OR4F3
OR5H6
CT47A8
USP17L25
MBD3L2
USP17L1
CT47A4
PRB4
ANKRD63
USP17L28
KRTAP21-3
OR5H1
PLSCR5
USP17L10
USP17L29
AKAIN1
PSG1
TEX50
DYTN
KRTAP25-1
USP17L24
OR52I1
OR5K1
USP17L13
PRAMEF6
OR5H8
DEFB130A
DEFB130B
USP17L11
OR5H15
PRR23C
TRIM49D2
TSPY4
IFNA13
POTEB
CTXN2
PAGE2
C16orf82
PRR20E
H2BS1
RBMY1A1
OR10G8
IQCM
IFNA17
FAM237A
NKX1-1
CXorf51B
MFRP
USP17L27
LCE6A
PATE3
OR5H14
USP17L4
CT47A3
PPIAL4G
GAGE12F
CT47A1
SLC35G4
TAS2R39
TSPY10
CT47B1
IFNA4
GAGE12B
C3orf84
OR10G9
USP17L8
TAAR9
MBD3L5
PATE4
OR4A47
PRSS56
OR7E24
TEX51
GAGE12C
PRAMEF33
CT47A5
ETDA
OR1J4
PRR20G
PRAMEF11
KRTAP9-2
STRIT1
DEFA1B
LCE1F
KRTAP13-3
KRTAP9-1
KRTAP4-7
KRTAP10-5
OR14A2
C3orf85
SSX2
KRTAP9-4
KRTAP5-4
KIR3DL3
MDFIC2
PSG2
CT47A2
RBMY1E
RBMY1B
PRAMEF4
PSG11
PSG4
AMY2A
KRTAP10-11
TNFRSF6B
SMIM34A
OR13C7
OR5V1
MT1HL1
KRTAP19-3
LCE3C
GMCL2
LY6G6D
KRTAP19-7
RBMY1D
KRTAP4-2
OR2AE1
KRTAP20-1
MARCOL
TARM1
USP17L19
USP17L22
USP17L17
OR10J4
USP17L21
MTRNR2L5
LGALS16
GIMD1
P3R3URF
USP17L20
PRODH2
EXOC1L
USP17L18
USP17L23
RFPL4B
DCANP1
OR12D1
PRB1
OC90
RGS21
PYDC2
ETV3L
LRRC24
OR4D10
INS
RTL1
OR8J2
OR10G4
OR5M10
NPIPA2
UBTFL1
OR5M1
PIGY
OR1D4
CCDC166
NANOGP8
OR5M11
PRR23D1
SMIM35
OR52B2
CCDC179
PRR23D2
OOSP4B
CARD18
OR10G2
OR4D2
OR6J1
PPIAL4D
ASIC5
DND1
SALL3
LIMS4
STH
KLRF2
MTRNR2L7
LIMS3
OR11H12
TAS2R38
OR9A4
PRSS58
RNASE12
OR11H2
C20orf141
OR4C13
TSPY1
BLID
TBC1D3G
KCNJ18
DUX4
TLE7
OR4C45
TP53TG3B
LY6L
SMIM36
GFY
OR1P1
SPDYE9
SMIM28
OR1D5
OVCA2
DPEP2NB
MYH4
FSBP
PNLIPRP2
APOC4
CGB1
MAGEA9B
SSX4
OPN1MW
TCP11X1
SCGB1C2
SSX2B
NFILZ
MAGEA2
TEX13A
CTAG1A
ZNF723
HSFX2
H3Y2
CSAG2
CT45A1
ERVV-2
SPANXN2
FAM236B
CT45A3
NXF2
OPN1MW3
NXF2B
H3Y1
DMRTC1
ERVV-1
CT45A10
SSX4B
H4C15
PRAMEF5
CT45A9
CTAGE6
CT45A2
PPIAL4E
SMIM32
H2AC19
IFNL4
KRTAP10-7
OR5AL1
OR52E1
LYPD4
TMEM271
TBC1D3K
FOXD4L6
SPDYE8
SMIM11B
CT45A7
H2BC14
LHX1
GOLGA6L1
OR4M2
H2AB1
TBC1D3H
GAGE13
TPTE
TBC1D3D
SEBOX
TBC1D3
H4C6
KRTAP7-1
PRAMEF27
F8A2
TBC1D3I
H2AC12
TP53TG3E
GAGE2E
H4C13
H2AC15
H3C11
FAM236A
H4C7
LYZL6
HNRNPCL2
TBC1D3F
SPATA31A3
SPATA31A7
CRYAA2
OR13C2
OR4E1
H2AC14
H2BC3
FAM25C
SPATA31A5
H2AC16
GSTT4
HNRNPCL3
FAM243B
GOLGA6L6
OR13C5
H2AB3
H3C7
H2AB2
GOLGA6L22
OR52E5
TEX28
CT45A8
CT45A6
TBC1D3C
H2AC4
NPAP1L
POTEB3
H2BC10
TBC1D3E
H4C1
IQCA1L
H4C2
TP53TG3F
OR51G1
OR2S2
SMIM34B
OR10A6
OR51B2
OR6Q1
OR10X1
OR8D2
PRAMEF13
OR2L8
OR52R1
OR2T11
OR5L1
OR4N4C
OR2AG1
OR4C16
OR5D13
PPIAL4F
PRAMEF18
OR8U3
OR51F1
OR8B4
OR1B1
OR1S1
OR12D2
PRAMEF26
OR8K3

[truncated: 3 more sheets: PRAD, THCA, UCEC]
