# Supplementary material for: DNA methylation variation along the cancer epigenome and the identification of novel epigenetic driver events
Source: Nucleic Acids Res. 2021 Dec 6;49(22):12692–705. doi: 10.1093/nar/gkab1167 (PMC8682778; doi:10.1093/nar/gkab1167)
Supplement: gkab1167_Supplemental_Files [file gkab1167_supplemental_files.zip › supplementary_tables_s3.xlsx]

## Sheet: tsgs
Column1

## Sheet: oncogenes
Column1
