# Supplementary material for: DNA methylation variation along the cancer epigenome and the identification of novel epigenetic driver events
Source: Nucleic Acids Res. 2021 Dec 6;49(22):12692–705. doi: 10.1093/nar/gkab1167 (PMC8682778; doi:10.1093/nar/gkab1167)
Supplement: gkab1167_Supplemental_Files [file gkab1167_supplemental_files.zip › supplementary_tables_s4.xlsx]

## Sheet: BLCA
Column1
RBBP8
KMT2C
TRDMT1
CHD3
HSPA1L
CYB5D1
HSPA1A
ITPKB
VIM
ZSCAN12
RARG
CCL27
VAV3
MAP1LC3A
HCST
SEPTIN9
C2orf74
TOX
ARRDC2
DDX25
MYADM
PGAM5
STX16
ACTRT3
GNE
AK8
MAPK10
SNX32
ZNF655
TCF4
DDX6
MAP4K1
FAM200A
TJP2
CELF2
ZNF808
FAM135A
GABBR1
RNPS1
RPL39L
KCNJ2
CTPS1
MICU3
FBXO31
ST20
NAA38
UGCG
TUT4
TCAF1
CAMTA2
TXNRD2
NR3C1
MLH1
CAST
TRPV3
KCTD19
MAGI2
ZNF432
LRRC4
GSTM1
NSD1
C17orf107
KLF11
SIK1
CBX5
CDC25B
RAC3
SWI5
ZNF570
GYPC
THEM4
ALDH7A1
CLIP3
ROCK2
RIC1
EBF1
PDE4D
EFCAB6
ITGA4
EPHX2
OSBPL5
GOLGA2
STARD4
KLHL21
BSCL2
C1orf141
RWDD3
KCNRG
KCTD15
RASSF1
KCNQ5
TAF6
FGFR1
ZNF511
INTS9
H3C6
DCUN1D2
ZNF132
PARP6
CPNE8
ZNF671
TET2
DCT
RCCD1
DCBLD2
ANGPTL2
FMN1
ZNF486
FBXL8
IFNGR2
LURAP1
MLLT10
SMARCC2
LIMD2
SIRPA
TRABD
NID2
PPP2R2C
CHST15
OAT
AOX1
NPR3
CMTM3
CHAD
ARHGEF25
LRIG1
NTM
TUBB6
MACROH2A1
CHFR
ST6GALNAC3
ZSCAN31
PTPRG
FES
MT1E
UBQLN1
NBEAL1
MOB3C
GULP1
MBNL2
CBLN1
AOC2
CLIP4
RBP1
TACC2
RIPPLY3
ATP5MC2
KCNMA1
PPP1R14A
KCNAB3
CD200
ZKSCAN1
PXDN
ADHFE1
WDR5
HAAO
SOD2
ZFP30
VILL
SYCP2
H2BC15
ZNF571
HLF
LRRFIP1
CCDC106
RASSF2
CA3
STAT5A
CACYBP
APC
GLIPR1L1
SETBP1
SSH2
ZSCAN18
SAMD3
F2RL2
TRIM13
FPGS
CRYAB
ZNF496
PLIN2
LYNX1
MSMP
F2R
LRRC8C
CFAP97
TSPAN4
ABCC9
ABCB6
PRDM5
CLCC1
COL4A1
CCDC13
PTGDR
BST1
HSPB2
SALL2
APH1A
SGIP1
ZNF154
GNAS
RAP1GAP
DYRK1A
DOK6
GRIA4
RCN3
NOL10
CFAP100
ERC1
IRF7
SRGAP1
RFTN2
H2AJ
DRD4
SELENOP
CFAP161
KLF12
PLSCR4
MROH6
TEX14
SMU1
ATXN10
TUBB2A
GTPBP3
PRR14
DHRS12
EMILIN2
TMEM220
POMP
ST6GALNAC5
TBX4
ECHDC3
FILIP1L
HNRNPK
MAMDC4
ARHGAP20
KIF19
EDRF1
MAJIN
COMT
LIME1
FADS2
DNM3
FBXO47
GNG4
ZNF880
GPER1
TANK
MYOZ1
DPY19L2
ZNF529
SNRPF
ATP6V0C
BCAT1
TACC1
PTGR1
TXNRD1
PIGP
SEMA3D
CLOCK
ETV1
CPXM1
SIM2
CCDC146
PHF24
JDP2
TBCD
MEI1
ST8SIA1
FPR2
CFAP46
RASGRF2
NOVA1
KHDC1
LTC4S
NIPA1
LPIN2
CHST10
CDCA7L
ATP8B2
EXOSC2
ZNF875
LTB4R
DGLUCY
ITPRIPL1
MTMR9
OGFRL1
ACRBP
FAXDC2
SEC16B
SPEF2
SFMBT2
ATXN7L1
NUP155
FDFT1
VSNL1
PCDH9
CCDC180
TMEM200A
KANK2
ZNF814
VGLL4
BRWD1
NDUFS2
ABCB1
B4GALT1
PWWP3A
VIPR2
EVC2
LIG4
ADAL
XAF1
ADCY4

## Sheet: BRCA
ZNF655
FAM135A
ENPP2
ECHDC1
JRKL
NFYC
SELENOH
TTC23
SPHK2
SIRPA
EGLN1
KMT2C
TRDMT1
C6orf58
FAM200A
LRRC28
VIM
AKR1B1
APC
TMEM147
NUP62
OSBPL8
TUT4
CAMTA2
USP47
NR3C1
PDE7A
CACYBP
GLIPR1L1
KHSRP
FBXO31
FCGRT
H2BC18
VSIG10L
MLLT10
KLF7
SATB1
GYPC
BTG1
LRRC8C
UBA5
RCN3
ETS1
PROCA1
EPSTI1
NARS1
HENMT1
ZDHHC17
ZSCAN12
FBRSL1
FES
CHST2
KLHL21
TGFBR1
RASSF2
SRGAP1
EBF1
ZNF570
MOB3C
H2BC11
MFSD1
ANKDD1A
RNPS1
PLSCR4
FAM13A
TMEM101
ANKRD7
FAM126A
PPP2R3A
KCNAB3
TBC1D23
RGS17
ATP11B
FBXO47
SLC44A2
BLOC1S1
DDX25
POLR3GL
TOX
MAT2B
FAXDC2
SNX32
CBX5
RBFOX2
MLH1
PLEKHO1
CLIP4
ELL2
RAB22A
PLEC
CPD
MAGI2
PARP8
CYSTM1
FABP5
C2orf74
MAP4K1
SLC2A3
BARD1
IFNGR2
CD40
CDK6
CELF2
NGDN
TXNRD2
BAK1
STARD4
B3GNT5
GPX3
POLD2
TLE4
C2orf88
TRIM68
CCL27
CAMK2D
TATDN2
ZNF496
STAG3
TRPC1
ANGPTL2
ZNF486
FABP3
CPNE8
CUL7
CCNJ
PIP4P2
TCAF1
ELOVL3
HDAC9
METAP1
TFCP2
AOC2
BTG3
NFATC3
C17orf64
MICU3
GDPD5
MBNL2
LIMD2
DYRK1A
CD200
MAPK10
LRP4
TSPAN2
RASSF1
AKAP7
LMO4
TCF12
MACROH2A1
DNAI3
SWI5
TCF4
ZNF532
WDR83OS
WIPF1
ATP5PB
ARHGAP10
TRABD
ZNF132
C19orf84
MYOZ1
PPP2R2C
NOP16
FBXL5
CTPS1
ACER3
SND1
RSBN1
GBE1
HSPBAP1
ZEB1
CLEC2B
CCDC136
ST6GALNAC3
KCNRG
GNB5
TRIM13
SLC25A51
SH3BGRL3
DNM3
AK8
FAS
SPAG16
AP2A2
GOLGA3
BTN3A3
PITPNM1
LACTB
USP4
GSTM1
ZNF107
PDE8A
DCUN1D3
GSTM2
FCHSD1
ROCK2
NRIP2
RFTN2
PDE1B
LRRC4
SKAP2
AGPAT2
FAIM2
CENPV
CFAP58
CD55
VPREB3
CCDC13
KLF11
NUP42
SLC27A3
DENND10
UHRF2
WDR74
NDRG2
UGCG
ZKSCAN7
FAM78A
C1orf52
ZNF468
CA3
GALT
EMILIN2
SLC9B2
FBXO30
ZNF608
RNLS
TRIM9
PPIE
OSBPL7
RWDD3
FMN1
DGLUCY
ITGA4
PPP1R2
DEDD
TACC1
LMBR1L
CHN2
JAM3
SDHAF3
CMTM3
MRPL34
HOXA4
TSPAN4
CDC42SE1
ST6GALNAC4
CCT6B
SLFN12
ADORA2A
COLCA2
VEGFA
KCNJ2
ZNF462
LYNX1
HAPLN3
NSL1
MAP2K6
NOL10
GTDC1
C1orf35
PPP1R14A
CREB1
TAF6
NFIB
ZNF766
SOD2
MEI1
ZFP82
OSBPL9
GALM
CCDC14
VPS13C
HUS1
GRIA4
NNT
DHRS3
VSNL1
OSBPL5
ITPRIPL1
MDFIC
PAM
ATP5MC2
ERC1
TNFAIP8
CFAP410
SYN2
MEF2C
FNDC3A
ADD3
INTS9
ARHGEF25
CERS1
HEXA
RAPGEF2
LRRC8D
KRR1
ALDOC
CD9
TRPV3
PKP4
ID4
RHEB
CCDC102B
PRKCB
UBLCP1
CFH
C1QTNF5
MFRP
SIK3
PRKCQ
APH1A
SERPING1
HSD11B1L
ZNF334
C9orf116
MBNL1
RASGRP2
CIAO1
PLCG1
ARAP3
PIWIL4
ATG4C
RAD52
STAT5A
CTIF
ESPN
HVCN1
ADAMTS7
LYRM1
MSANTD4
SIPA1
SNRPF
FGF2
GDF1
TMEM201
PRKAG2
GET4
RBMS1
ZNF880
ME3
KCNK3
CLTA
ZNF385B
NDUFS2
TSG101
SEMA4A
LTC4S
DLEC1
SLFN5
APCDD1
TMEM64
PPP1R1B
CEP112
AHR
EPHX3
SKIDA1
IL15RA
ATP6V0C
ACCS
TFDP2
ETV3
TUBB6
ODC1
NUMA1
VXN
C1orf54
CFAP161
SV2A
APOBEC3D
TP73
FILIP1L
SNCA
COX4I2
ZNF23
PBX4
FIP1L1
LIME1
MAIP1
MINPP1
RHOQ
HK1
SDHA
TMEFF1
OAF
PPP1R16B
TANC2
ACAD11
SCG5
MME
H2AJ
UNKL
SLC38A2
CCDC110
TMC4
COX14
LDHB
NCOA2
ZNF677
DSCC1
MX1
CLDN6
PKMYT1
SMARCD2
CFI
GNE
SRGN
ACTN3
RALBP1
MOV10L1
ADCY4
FOXN2
OPN1SW

## Sheet: COAD
FAM200A
ZNF655
MLH1
ITPKB
ZNF345
HSPA1A
CCT6B
QKI
SPART
HSPA1L
ADHFE1
LYNX1
ZNF625
CHST10
NR3C1
ZNF461
KLF7
PLCB1
ZNF85
CHST11
ZNF543
PLEKHO1
SIK1
SEPTIN9
KLHL28
PARP8
DDX6
RPL39L
CFAP54
ARRDC2
MDFIC
FGFR1
TCF4
MICU3
ADAL
UBLCP1
GNE
CMTM3
CDC42SE1
ZNF570
RIMKLB
VAV3
ZNF614
ZNF83
CPNE8
KRBA1
ATP8B2
CCDC169
CHFR
ZNF829
CD40
FUZ
KHDC1
ZNF254
AKR1B1
APC
CCDC106
ZNF382
PHF11
ZNF480
VIM
GRWD1
SLCO4C1
C2orf74
RCCD1
CAMTA2
DCAF5
DDX58
DCBLD2
MAP1LC3A
MYH10
FAM126A
FANCC
CCDC13
TMEM220
TSC22D2
SNX32
ZNF529
PRRT3
PCDH9
CAPS2
HCST
CTPS1
ZNF43
ACD
SLC43A3
TRIB2
BEND5
JAM3
ZMYM2
ZFP82
ALK
LRRC63
SALL2
ZNF608
ADAP1
MLLT11
EHD3
STX16
DPY19L2
PGAM5
EPM2A
SDC2
AK8
ZNF721
BTG1
SSH2
LURAP1
SPATA32
EFCAB6
ZNF512B
UGCG
VPS35L
INTS9
TCF12
NFYC
FNBP1
FAM184A
RHEB
ZFP69B
KCNRG
ZNF7
GSTM2
MAMDC4
CBX6
SDK1
FBXO10
ZNF304
DOLPP1
DTX3
ZNF793
WIPF1
PRKAG2
ZNF334
SLFN12
C1orf35
DAB2IP
TRDMT1
THBS4
CLIP4
GNAS
SLC12A4
SFMBT2
C17orf107
TOMM70
CCL27
APOBEC3D
NUP155
LTB4R
AUTS2
AQP8
ITGA4
CIAO1
ST6GALNAC4
RASSF2
TLE4
ZNF496
CELF2
ZFP91
HNRNPK
ZSCAN12
CROT
LCAT
FBXL19
SLC35C2
FADS2
CDK3
SLC35F6
CYP46A1
TDRP
LIMA1
MYADM
ARF5
ZEB1
LIFR
GAMT
IGFLR1
SPAG16
GNB2
PRPF31
EPC1
ADRB2
DSE
EDC3
GPR75
ADIPOR1
CYB5R1
MIS12
GABARAP
SLC16A7
STON1
MRPL46
SNAP23
FSCN3
ERMP1
SYCP2
COL4A1
VILL
CCDC180
ZNF160
ZNF483
MTMR9
ZNF432
ANKMY1
GTDC1
ITIH5
MEF2C
FDFT1
SLC8A1
SERHL2
PPP1R16B
DGLUCY
BSCL2
MIA3
ZNF568
RIC1
PDE1B
MCMDC2
TUBB2A
KIF6
MROH6
DYNLRB2
FOXO3
LMBRD1
AOX1
RPP30
AMOTL1
EVL
GDPD5
DNMT3A
KAT6B
ZNF175
ZNF141
CAND2
ANKRD7
LPXN
CHCHD5
LTBP3
SLC66A3
CD200
ETV1
MAF
FIGN
AREL1
NINL
GTF2F1
CACNB1
PAK1IP1
BCAP29
ADAMTS1
GPER1
HOXA2
CDKN2A
RSPH4A
ENTPD5
ATP6V0E2
VASN
GRM2
TRUB2
KCNQ5
GNB5
ZNF549
SNRPF
EIF5A
CFAP298
SUPT4H1
PTPRM
NUP62
MAJIN
RFTN1
TRAPPC8
BNIP3
EFEMP2
NCKAP1L
DLG4
RNF217
TRIM22
CHN2
DAPK1
SCOC
ELOVL5
ZNF420
FCRLB
FLI1
LEFTY1
MRPL28
LCN12
FAIM2
SOD2
ZNF567
TOX
ELMO1
ARPC1B
PIGR
PDE4A
LRRFIP1
TRABD
UBE2E2
CHST2
ZNF354C
C1QTNF1
PRPH2
CASP9
CNNM1
CDC25B
NSL1
DOK3
GPCPD1
ZFP30
ZNF436
ZNF132
VWC2
RNLS
ARHGAP8
DYRK1A
ACOX1
EVC
MAP3K7
CCDC102A
CFAP52
ZNF571
PIK3R1
CIPC
MPLKIP
CRYGN
PFN4
KLF12
ZNF808
RERG
AASS
NEGR1
GNB4
MRPS7
LRRC8C
ZEB2
TRERF1
CPNE2
LRGUK
TRPV3
ZNF775
GTF3A
SDHA
CREB3
CLEC2D
ANKLE1
GPATCH1
CTRC
ASAH1
LRRK2
ZBTB43

## Sheet: ESCA
KLF7
SCOC
ZNF655
FAM200A
CCT6B
ATP6V0E2
VPS35L
SPART
FUZ
MLH1
ADHFE1
FADS2
DCBLD2
DDX6
DUSP5
MDFIC
C2orf74
TLE4
MYADM
UGCG
VIM
LRP12
C18orf54
FNBP1
CCDC106
PARP6
ZNF345
CDC25B
RIMKLB
CHCHD5
ELOVL5
SALL2
THBS4
CDK20
PEX6
STX16
KLHL28
SWI5
NUP155
ACAD11
SLC16A7
USP47
CAMLG
PTPA
ZNF83
NR3C1
MTMR9
PHF11
UBA5
TSC22D2
CD200
MAF
TMEM254
PHC1
HCST
ZNF160
ZSCAN12
HSPA1L
EDC3
PRKCQ
ZNF625
FDFT1
EHD3
HSP90B1
ZNF461
DCT
ZNF570
TRPV3
MICU3
EFCAB6
CHST11
CHFR
ZNF85
RWDD3
TOMM70
KRBA1
ITPKB
PRKAR2B
ZNF175
AUTS2
DSE
DAPK3
BSCL2
HSPA1A
SEPTIN9
VAV3
PAIP2B
RNPS1
CRYGN
RCN3
ERBIN
CACYBP
BEND5
NUDT7
GYPC
CCDC180
SNX32
SNAP23
GNAS
RARG
MRPL46
FAXDC2
ZNF254
ZNF675
LRRC63
NEGR1
CCL27
RPL39L
RASSF2
FGFR1
TMEM220
SMU1
CYP46A1
CTPS1
CBX5
ZNF608
CAMK1D
SPATA32
ZNF709
SYNE1
GSTM2
ANKRD7
OGFRL1
CCDC13
NFYC
ZNF43
SETBP1
ENKUR
SPDYA
SLCO4C1
KMT2C
ZNF420
FAM126A
WIPF1
MRPS33
MAMDC4
VPS4A
GAMT
TCF4
VCPKMT
NBEAL1
TMCO1
TSPAN2
LMO4
CFAP54
ADAM19
PTPRM
ANKDD1A
CHST10
PSMA1
ANKRD44
C2orf66
CAMTA2
STON1
ANGPTL2
KIF6
SIK1
CD40
CDC42SE1
DYNLRB2
SMARCC2
PDE1B
FES
DDX25
ATP8B2
RAD52
KAT7
CFAP97
MCMDC2
ACD
PPIE
ZCWPW2
GPS1
CLIP4
KHDRBS3
TRDMT1
SYCP2
GOLGA2
SNUPN
FAM184A
ITPR2
ACKR2
ZEB1
MAP3K14
WDR70
ZFP82
ZNF614
OBI1
FAM117A
LYNX1
TCAF1
INO80
RAB32
ZNF829
KHDC1
CLCC1
LIMA1
FSCN3
DPY19L2
TGFB3
TNFAIP8
RASA1
LRRC6
FAM13A
DERL3
PRKD3
CNTLN
RNF217
RNH1
STX8
PIFO
H2AJ
MYEF2
C9orf116
PLSCR4
MAP4K1
ZNF114
ZNF438
SLC15A4
PRKACB
CFAP298
NEU1
SLC15A2
CEP41
TCEA2
ADAM22
MBNL2
KLHL21
TNK2
FAM135A
DNMT3A
QKI
DHX32
ZBTB43
ZFP30
ZNF571
ITGA4
EXOSC2
MOB3C
TMCC1
SLC41A1
JDP2
MYH10
ZBTB18
SLC35C2
DLG4
LPIN2
ZNF433
SMAP1
PRR14
THNSL1
LDLRAD4
ZNF567
KDM2B
TACC2
DGLUCY
SDE2
NEDD4
AKAP10
CAND2
MEF2C
ARRDC2
DCUN1D2
KLF12
GABARAP
AK8
MPP6
C11orf52
MAP1LC3A
ZNF483
SYCE2
CORO6
ZNF334
ST8SIA1
HNRNPK
CREB3
ORMDL3
HEXA
EVL
LIG4
TNS2
FEM1B
LTBP3
RDX
CLIP3
TTC28
FAM227B
ERC1
TRIM9
RIC1
SMARCA2
CPNE8
PLEKHO1
DTX3
CELF2
MSMP
C1orf100
PDE4D
ZNF354C
MYOZ1
ZBTB16
ECHDC3
GOSR1
GRWD1
ELMO1
BNIP3
CRIP3
PPP1R16B
HAAO
GTDC1
VGLL4
RIPOR2
IRS2
ENTPD5
RUNDC3B
HINT2
FBXO10
YPEL1
APBB1
SGK2
SLC12A4
GBE1
ZNF90
SPEG
FCRLB
GKN2
GET4
C1QTNF3
RPL26
CLDN18
DUSP23
PTPN13
GHR
BNIPL
GAS2
SDC2
OPLAH
TRABD
TIMM13
RNLS
ADGRG1
KRTCAP2
ZNF23
MPV17L
KATNAL2
ANKLE1
PAK1IP1
MRM1
DDX19B
CCL21
GPR37L1
GSTM1
SLC9C2
CKMT2
NRROS
ATXN7L1
DGKD
DYRK1A
GPBAR1
CCDC169
CFAP410
CD1D
STEAP1B
BTG1
COMMD7
ARL6
INTS13
ZNF875
HTR2B
C1orf141
SNX25
TBCEL
ZNF429
RAPGEF5
LEPR
FNIP1
FOXJ2
PRPH2
LRRC4
PWWP3A
FGF12
LRRC8C
CENPH
UQCRC1
NLK
TNFRSF8
WBP1L
SPOP
ODF2L
STPG2
MPLKIP
C6orf136
CDKN2A
DNAJC6
GNAI1
PRKCB
SLFN12
ZNF793
AKAP7
CELA2A
MGA
ARHGEF10
GDF11
CFAP53
PLCB1
IFI44L
VEZF1
CABIN1
SFMBT2
TSHZ3
DCST2
C17orf107
ZNF141
ARPC1B
NSD1
RASGRP4

## Sheet: HNSC
KMT2C
MYADM
ZSCAN31
MSMP
ITPKB
SVIP
SEPTIN9
CCDC146
RARG
PTPA
PLCB1
SWI5
SLC46A3
ZSCAN12
CLIC5
ZNF160
ZNF614
HNRNPF
KLF12
CPEB2
CBX5
MICU3
PWWP3A
RWDD3
SIRPA
GOLGA2
ENPP4
PLIN2
CAMTA2
UBQLN1
CCDC13
KLHL21
TCAF1
MAP1LC3A
VAV3
DAPK1
CCDC106
PRSS23
TRPV3
ZNF43
KIF26B
ZNF570
ZNF420
SPHK2
RARA
ME3
GOLPH3L
PRPF31
RHEB
CFAP43
NFYC
SNX32
ZNF625
CCL27
MBNL2
ZNF608
TRIM13
KCNRG
ZNF829
ADHFE1
PRKAG2
DDX25
AK8
ORMDL3
ZNF808
DPY19L2
ZNF486
UGCG
WDR74
FADS2
FILIP1L
GULP1
RNPS1
ZFP82
NUP62
ZNF345
ZNF816
PHC1
CELF1
AKAP7
GPR135
CCDC102B
MAP3K14
FOXN2
LURAP1
RPP30
OSBPL5
EPHX2
KCNAB3
ZNF85
ITGA4
SPEF2
MYEF2
BST1
CHFR
KCTD19
EPM2A
TRABD
NOL10
CIAO1
STX16
ZNF655
HCST
HSPA1A
BSCL2
MAP4K1
MAGI2
RHBDD1
BZW1
GAS2
ZNF461
ACD
CCDC180
DLAT
RASSF2
NUMA1
DNMT3A
NBEAL1
SMPD3
FES
ZNF83
CLIP3
DCDC2
NID2
CLCC1
PDE7A
MACROH2A1
MED29
SCRIB
HSPA1L
GABBR1
BCL9
SELENOH
SLCO4C1
DCAF5
CTPS1
CHAD
ZSCAN16
TRIM24
FUZ
EXOSC2
DERL3
PIK3R1
KDM2B
EFCAB13
SAMD3
EDRF1
PDE1B
NUP155
CCT6B
FAM200A
TMEM147
VWCE
ADIPOR1
CYB5R1
SEMA4A
ZNF701
MYOZ1
FBXO47
NEGR1
MTMR9
PHTF1
CUL7
PLCL2
PAK1IP1
NCOA2
IVD
BEND5
DCUN1D3
RBP5
RRBP1
CYB5A
KLF11
IFITM2
DDX6
DGKD
FDFT1
DZIP1
BLOC1S1
NFATC2
C2orf74
ZNF429
ATXN10
C17orf107
KRT7
SPATA32
SNUPN
CMTM3
NRIP2
CHST10
ELMO1
SLC38A7
IFITM1
PACS2
RUNDC3B
NIPA1
DOK6
ZNF613
ZNF566
BAZ2B
LXN
SIAH2
FNIP1
ZBTB18
ARPC1B
BRAF
UBE3A
SOD2
PKP4
FAM135A
JDP2
ZNF875
TOX
WDR83OS
MBD6
ZNF132
PDK4
SMARCB1
CC2D1A
NFIX
ZKSCAN1
SYT8
EFCAB10
GAS2L2
EXPH5
DAW1
TACC2
DYRK3
NFATC3
CACNG8
DAB2
PEG10
CC2D2A
SGK1
ENTPD5
ZNF254
TIMM13
RPLP1
CD200
H2BC18
TCEA2
PTGER4
UHRF1BP1
C1orf141
ZEB1
SGK3
YPEL1
ZNF433
INSC
ZNF582
CA3
G6PC3
VPS13C
FLACC1
SLC15A2
SLC39A1
SATB1
OBI1
ZNF468
RIC1
SOX5
LRRC8C
BCAT1
GYPC
ACVRL1
ZNF763
TNK2
ZNF440
AOC2
CKMT2
POMP
HSP90B1
SPARCL1
OPLAH
LIMD2
PPP1R14A
PAK6
SF3A3
ZNF90
ITPR2
ZFP30
CRYAB
VEZF1
HSPB2
MCCC1
CBX6
GNB1
ZNF571
ZNF214
MBNL1
CDC42SE1
DYNC1I1
ATP6V0E2
BTBD3
SYNE3
LDLRAD4
TSPAN2
ROCK2
GSTO2
FBXL8
ODC1
NTM
STX8
MRPL46
H2BC15
SYCP2
FGFR1
CFAP53
GSTM1
HOXB4
UNC5C
SUPT16H
GAMT
RBPMS
FAXDC2
PPP1R16B
EGFL8
TBC1D23
CTSL
ERC1
PNMA8A
LDB1
DLEC1
OSCP1
GALM
LPAR1
NPTX2
RASL11B
TRDMT1
CSGALNACT1
CFAP100
FAM131A
RBBP8
TMEM200A
NDRG2
MOB3C
CELF2
SRGAP1
MAPK10
CLDN11
ZNF761
LHFPL2
GBGT1
DYRK4
SLC27A3
CD63
GRIA4
ACADM
TRAPPC9
PPT2
OSBPL9
ITGA7
MT1A
CFAP161
LMO4
DUSP4
ZNF678
LYNX1
ZNF496
ALK
PPARA
PDE8A
ZNF529
ZNF568
SDHA
LIG4
ZNF354C
ZBTB16
RFWD3
C1orf100
CNN3
ENPEP
PCDH9
ZFP91
ANKDD1A
HIGD1A
TNNC1
ENKD1
ITGA8
KIAA1522
SYTL3
DOC2B
LPIN2
CCDC105
DENND5B
PRKCB
CUL9
GPX3
VIPR2
DSCC1
ST6GALNAC5
MOV10
DPP10
TMCC1
PRR14
ZNF382
UBTF
SLC66A1
ANKRD30BL
EPSTI1
MPV17L
ZNF334
ZNF709
RPL39L
ZNF483
ZNF23
GAL3ST3
FPR2
FILIP1
PDE4D
PGAM5
PDXK
IL11RA
ZBTB4
CYSTM1
NOVA1
MME
ZSCAN18
DCUN1D2
CFAP46

## Sheet: KIRC
LRRC41
UQCRH
DGKE
C17orf67
BAZ2B
MAST4
KMT2C
C6orf58
OXR1
MED25
TANC2
H2BC15
CACYBP
USP47
ZNF829
HMGCL
STX16
DAZAP1
MIER1
KLHL42
ERMP1
SPOP
NUMA1
RABGAP1L
RNPS1
EIF2D
CYP51A1
GNAS
NLK
ADAM10
CD302
CIPC
ANKDD1A
MFSD1
AK8
EMG1
CCNG2
MRPL1
MLLT10
MTSS1
BTN3A3
RCN3
CCNT1
IQCH
TCF4
TMEM147
ZNF570
GABBR1
EIF2S1
MBD6
H2BC11
LRP5
CBLN1
CPEB2
LRFN4
EXOSC7
RAVER1
TSPAN9
LPIN2
METAP1
LYNX1
VASH1
RAB12
FILIP1L
KLHL21
STAG3
CYTH3
CTIF
GFPT1
SDHAF3
MARK4
CBLL1
ZFP30
PPP2R3A
TOP3A
CA3
SLC36A4
IRX4
TAF3
SLC25A51
NCOR1
STN1
SWI5
FAXDC2
ZNF571
GPR146
PKP4
SLC27A6
ZCWPW2
METAP1D
HIGD1A
PLEKHF2
ZFP28
MAPK10
MACROH2A1
NEIL1
HLCS
PHC1
KCNAB3
EPM2A
SLC38A2
DDX25
LACTB
H3C6
PDE4D
ZNF549
RWDD3
SMCO4
CDIPT
KLHL3
PRRT1
PPT2
PKD2L2
INTS9
MAP9
MTMR7
LARP1B
IQSEC1
SLC49A3
SMIM5
NOSIP
DNMT3A
RUFY1
POLD2
DHRS12
MORF4L1
ORC2
TNNC1
ACTRT3
MST1R
ST8SIA1
CD1D
SETD2
CENPV
ZNF582
SUSD1
BUB3
RASL11B
NKD1
MEGF10
OGG1
RAB25
DGUOK
TNPO2
SH3BP2
NCAM2
HSPBAP1
SNRPF
HENMT1
MCMBP
DSE
MYOZ1
SNPH
PCMT1
KRTCAP3
H2BC18
FAM135A
ZNF581
ZNF48
MMAB
LRRC4
ZNF778
ZNF544
PRKCB
RAB8A
ATP6V0A4
ZNF766
MYADML2
NPY
JUP
GRAMD1B
HOXC5
PIAS1
MGAT3
REEP3
DPM2
TCEA2
YTHDF2
RNF135
GALNT5
PHYHD1
GNPNAT1
SGSH
WNK2
CD47
FES
ZNF655
PITX3
MEOX2
PWWP3A
NARS1
GRM2
MIA2
RBFOX2
TBC1D23
ELP1
POLR3D
MAP4K4
SEC62
PPIL1
LCORL
MBNL2
ZNF875
DCUN1D2
CCNJ
CS
IRF7
MEX3B
PPP2R2C
ZNF221
TOB2
ATP8B1
SNX32
ZNF880
USP44
KRR1
TCEA1
WDR74
PPP1R14A
CENPH
UPF3A
LRRC2
HOXB5
GPR37
TMPRSS3
SUPT7L
ELOVL4
CDH9
GPC5
SBNO1
FBN2
USP18
CMYA5
ATP6V0C
PDLIM4
EGFL8
ZKSCAN7
SECTM1
UCN3
JDP2
DBNDD2
EMB
RAD21L1
CCL27
BRCA1
RPL24
TPST2
NUDT4
RALBP1
TRIM21
CC2D2A
MAP4K1
MPDZ
MYO16
IKZF1
TMEM91
FILIP1
GAS2L2
FBXO47
THUMPD2
ARHGAP18
ADARB1
VSNL1
BTG3
TBX3
DLG4
GCC1
CSGALNACT1
GRM5
MAP6
TACC2
SLC35B3
CPNE3
ATP5MC2
SIK3
GFOD1
FBRSL1
ZMYM2
CCDC30
TGIF2
ANKS1B
DPP10
HK1
CST6
SYT6
AGAP2
CELF1
TRAPPC9
FAM78A
FNIP2
RASAL2
ZNF513
IRX1
CTPS1
ZNF781
S100A13
ATG4C
EP400
STX8
DSCC1
HP1BP3
VWA3B
PRPH2
AREL1
ARHGAP24
LAMA3
ORMDL3
CD9
ZNF23
DPP6
CCDC181
SNRK
LIG4
FAM13A
ANKRD30BL
LIMA1
VGLL3
LY6K
IL17RE
TGFBR1

## Sheet: KIRP
OXR1
MAST4
MED25
DGKE
PLEKHO1
C17orf67
SELENOH
USP47
ANKDD1A
MFSD1
CAMTA2
S100A13
ZNF808
ITPKB
LDLR
HSPA1L
CAMLG
TANC2
H2BC15
AK8
NSD1
KLHL42
LRFN4
LRRC41
TOB2
NUMA1
RNPS1
LRRC8C
RCN3
NIP7
DAZAP1
MLH1
MAPK10
RARG
HENMT1
EXOSC2
ZFP90
BTN3A3
C6orf58
MORF4L1
STX16
DLEC1
TRABD
SERPINB9
TMEM178A
GRM2
ARPC1B
THUMPD2
TFAP4
CFAP161
GPR146
METAP1D
H3C6
RABGAP1L
IFNGR2
ZSCAN31
CD302
C9orf47
GFPT1
BMP2
EXTL2
SARM1
ZNF260
SPEG
CCNT1
ELP1
HIGD1A
MBD6
MRPL1
LDB1
HMGCL
VCPKMT
GANC
UBC
PDE4D
UQCRH
CCNG2
TRAPPC9
CFAP97
ERMP1
MED29
CA3
KCNRG
MAP4K1
HSPA1A
SIK3
SGK1
PLEKHF2
LRP5
JDP2
WDR74
ZNF768
DEPDC5
ZBTB26
RAB1B
NUP62
PPP2R2C
ZBTB6
NF1
DPM2
SNUPN
KTN1
SLC25A51
ZNF781
STN1
CUL9
TMEM42
RIMS3
EP300
RUFY1
MGA
RASSF2
WNK2
ESRRG
NOSIP
UBE2E2
DYRK2
CENPV
TSPAN9
MBNL2
CALML4
TPM2
HCST
PACS2
CDH9
MYADML2
RFTN2
C9orf116
ZCCHC7
ZNF571
RSAD1
MGAT3
TUBB6
MTSS1
MST1R
TUBGCP4
TGFBR1
GPS1
SGSH
RBP1
TSG101
PPIL1
SMPD3
LYNX1
CLDN10
POLD2
ESPNL
ZFP30
DNAJB12
DNMT3A
SDHA
ADPGK
CC2D2A
ARRB1
NARS1
GOLM1
CCDC110
ZNF766
SLFN12
YPEL4
DENND10
ZNF829
NR2F6
FKBP8
DEDD
ABI1
IQSEC1
FES
NFIX
TRIM13
MYCBPAP
NR3C1
IFITM10
SKIDA1
CLIP3
DHRS12
EMG1
MARK4
TPMT
PRPH2
PDE8A
GSTM2
GNG2
PPP2R3A
POLR3D
ZNF236
MEOX2
PHC1
GNB5
KATNAL2
CCDC136
AKT1S1
VPS26C
KRTCAP3
SLC49A3
SIPA1L3
TIMM13
LRP8
CLCC1
TRERF1
MYBPC1
ECHDC1
CMIP
COL5A2
TRAK1
CLDN14
ALK
TAOK2
PROK2
PLPP3
ZKSCAN7
CCDC62
MYO6
KANK2
KCNAB3
TAF3
ABCC11
ZNF814
ENPP2
SLC16A5
CTPS1
ZSCAN12
REST
NFKBIL1
CHN2
IFITM1
ZNF154
SLC4A9
TFCP2
NFATC3
TET2
ZKSCAN8
ELOVL3
HOXC5
KMT2C
PKD2L2
FILIP1L
E2F3
TMEM216
RFC5
VAMP2
PWWP3A
HOXC8
HRG
MYOZ1
SNRPF
ADAL
HOXC11
SLC66A3
ARHGAP24
FILIP1
HACE1
ATP5PB
ELK3
ASTN2
RHEB
POMP
RHBDD1
KDM2B
WDR83OS
MAP9
LRP4
RAC3
CNR1
SEC62
SLC38A7
BSCL2
GAMT
FGF2
S1PR3
HUS1
CSGALNACT1
SLC31A2
RAB12
CHAD
SMIM5
ZNF395
GET4
FADS2
SLC36A4
UNKL
GGT6
MED22
VSNL1
OGG1
APH1A
TATDN2
RNF212
SBNO1
UCKL1
AMIGO2
KLHL21
SH3BP2
FIP1L1
NSL1
CEP112
NME2
IRX4
HK1
MAFK
RBMS1
LACTB
CHRNG
DDX39B
P2RX5
ANK2
TPST2
ATP6V0A4
DFFA
TMC4
RAVER1
NDC1
TCAF1
CNTLN
CIB3
BAZ2B
PRKAG2
GNB2
DNAI3
COL9A3
FAM135B
HOXB9
MRO
NOTCH3
SLC1A4
TNPO2
GDPD5
EIF2D
TGIF2
ABAT
PDRG1
CENPH
CTIF
TP53BP1
KRAS
KDM4C
CDK2AP1
PXN
UBE4B
LIMD2
RBM15
FAM160B1
EFS
STRN4
KLF12
MBTPS1
SF3A3
CCDC106
ADAM10
LPIN2
RNF20
TMEM91
THOC5
WDR41
TACC2
MAMDC4
NEU1
ZNF219
DOC2B
AP5B1
FBLIM1
SLC4A11
MYC
SLC35C1
KCNH2
IRAG2
MACROH2A1
NUB1
CD47

## Sheet: LIHC
TRDMT1
KMT2C
VIM
HCST
UCP2
ESR2
FAR1
NXPE3
ANKDD1A
C18orf54
SF3B6
APC
LDHB
SELENOW
SPRYD7
SEPTIN9
C19orf33
GPAM
SPHK2
ENDOD1
ZNF510
ZNF655
FILIP1L
ZNF160
PRKAG2
SLC25A24
RHEB
ZNF432
EDRF1
PARP6
LRRC8C
H4C8
CCT6B
PDP1
AKR1B1
CHST10
GLS
IGF1R
RNPS1
INTS9
PRPSAP2
RBFA
ZNF829
SPINT2
TAF3
SH3YL1
IFITM1
C17orf67
KLF7
LRFN4
PATL1
H2BC11
NUP155
ECHDC1
TFCP2
PRCP
ZNF141
TSC22D1
ZNF43
PRPF31
ARHGAP10
SSH2
SLC25A36
BST1
ENPP2
TMEM147
FUZ
CTHRC1
DDX25
FSCN2
SLC12A2
ADAL
LPAR2
EFNB2
PAK1
ARPC1B
AKAP7
CD55
TANC2
GNAS
BSCL2
TMEM243
ZNF614
ASNS
DCDC2
MAP4K5
JDP2
SDK1
RNF135
FCHSD1
ANGPTL7
ZFP62
SWI5
CCNJ
TWSG1
CFAP43
GSN
ACP1
ZSCAN31
PTGER4
AMIGO2
FAM13A
HK1
LIME1
TNFSF9
PLEKHO1
MAP4K1
FMN1
PRELID3A
PCYOX1L
RAB38
DGKE
DGLUCY
MICAL1
RPL39L
MTHFD2
CCL27
CHFR
RNH1
QSOX1
SLC38A1
RSPH4A
ZNF763
MYOZ1
CHST15
OAT
BEND6
PPP1R14A
DNAI3
RIMS2
GTF2F1
SYCP2
NSD1
MLH1
FES
CBX5
FSCN3
CMTM3
ZNF486
RGS12
SYNM
KIF11
LRP12
MEF2C
SBNO1
ZFP91
RPS8
NPHP4
BTG1
ODF2L
DAP
SMPD3
GSTM2
SMIM20
ZC2HC1A
CYSTM1
CTPS1
ZNF254
AK8
TRIM13
KCNRG
RGS2
MORN4
MBOAT2
CHST2
CDC42SE1
ZNF808
MAP1LC3A
SLC44A2
KRBA1
EVX1
PLEC
COTL1
ZNF816
RIMKLB
ACTRT3
ZNF827
DYNLRB1
WIPF1
SF3A3
ZNF496
ZNF625
ZNF714
SATB1
DDIAS
SRI
SPIRE1
PKM
F2RL2
TTC39C
ZNF430
PYCR1
NUP62
ZNF462
RASL11B
VAV3
CELF6
DBNDD2
FBRSL1
PPT2
ZNF629
GSTO2
ATP6V0C
ZNF781
STMN3
KHDC1
CCDC13
VASH1
FAIM2
ZNF875
GRAMD2B
RUFY1
GULP1
GSTP1
EMILIN2
ZC3HAV1L
SOD2
RCCD1
RARG
DPY19L2
MEX3B
APMAP
CPLX2
GPR182
LRRC56
MYCBPAP
FAM78A
FGFR1
SPATA32
DLEC1
SPDYA
POU4F1
GNG2
RGS17
POMP
ZFP82
KRTCAP3
TOX
TRPC1
RAB22A
GAS2L2
NXNL1
SNX32
CACHD1
SLFN12
EBF1
MYADM
TSPAN2
ZBTB43
ZNF483
PRDM14
CAMTA2
C4orf33
LRRK1
BBS5
TATDN2
NSUN7
SULT1A2
SLC25A12
USP44
PTPN4
FAM110A
MACIR
ZNF354C
PPP2R3A
NEGR1
PRRT1
SLCO4C1
CLIP4
DSE
GNB4
PPIE
SMARCB1
SULT1A1
PHF19
ZNF154
INA
ZNF83
ADORA2A
CHID1
LGALS3
SYCE2
BTG3
ZNF761
TET2
LRRN1
YIPF7
MORN3
ALK
ALOX12
VPS37A
TUBA1B
FAXDC2
NKX6-2
MIS12
RAB31
PHYHD1
SLC4A11
RAD21L1
CFAP58
SPATA6
FAM53B
CFAP52
TCF4
CCDC65
CELF2
XKR6
PAXX
LRRC28
DCTN4
SLC25A39
CCNB2
KCTD19
IFI44L
RAD52
ZYX
IGFBP7
HOXA1
KCNK9
MICALL1
PLTP
MDFIC
ECE1
PRPH2
ZNF529
TPPP2
SGIP1
CD200
SLC35D3
GABBR1
LRRFIP1
DAB2IP
SRPK2
GRHL2
NPTX2
SUPT3H
TCAF1
NDST1

## Sheet: LUAD
KMT2C
TDP1
ZSCAN31
ZNF808
ZNF829
SPHK2
SETBP1
ENPP2
DGLUCY
H2BC11
TCAF1
CPEB2
ZSCAN12
DDX25
CIAO1
MAP4K1
RNPS1
TRABD
LRRC8C
TRDMT1
FAIM2
ZNF570
ADHFE1
VAV3
GLIPR1L1
ANKDD1A
STX16
PLEKHO1
APC
MAF
FAXDC2
CAMTA2
MAPK10
MPV17L
EBF1
LIMD2
ATXN7L1
KIF26B
FAR2
SLC16A1
VCPKMT
SWI5
H3C6
PREX1
CDC42SE1
ZNF382
ZNF529
TLE4
EXOSC2
MROH6
MOB3C
MED29
PDE1B
BST1
CDK6
TUBB6
KLF12
DDX6
PTGER4
PHC1
POMP
TCF4
FES
ZEB1
SERPING1
TRIB2
CA3
SIK3
RWDD3
ZNF629
JAKMIP2
CD200
LURAP1
FGFR1
STARD13
STAG3
NSD3
SATB1
GOLGA2
KLHL21
C17orf67
CFLAR
XKR6
ZNF875
FUZ
NUP62
CCT6B
JAM2
AOC2
SLFN12
MN1
LRRFIP1
SLC8A1
ZNF608
HSPB2
NTM
ITPKB
RASSF2
ATF7
SNX32
AP2A2
VASH1
RASSF1
MBNL2
CRYAB
NSD1
ADORA2A
ITGA4
VILL
ARRDC4
ITPRIPL1
ADPGK
ANGPTL2
SRGN
DPY19L2
EFCAB11
BCAT1
CCDC146
MLLT10
MYOZ1
LYNX1
KLF13
HVCN1
ROBO3
LRP12
TSHZ3
NEU1
RIMKLB
PWWP3A
CELF2
ZKSCAN1
ZNF496
ACAA2
KCNJ2
DACT1
GGH
SULT1C4
TSPAN4
HCST
ZNF781
HSPBAP1
CPLX2
ST6GALNAC3
OAF
ZNF655
MACROH2A1
ARPC1B
DGKE
CHST11
FAM124B
MAGI2
BAZ2B
ENG
NFYC
IFI44L
KCMF1
FRZB
PSMA1
ATXN2
KLF11
ZNF43
ZSCAN23
P2RX7
ZNF677
CFAP58
ADAMTS7
CD36
MT2A
JAM3
CCDC136
ADAM22
TRIM61
FPGS
SDHA
NPTX2
GPAM
ROCK2
SPOP
GRIA4
ZBTB18
PGBD1
ZNF264
ZNF614
RETREG1
PHF2
INSC
PRKCB
DLG4
CLCC1
LIMK2
LMF2
DAB2
PRPH2
BIVM
PPP2R2C
EGFL8
CHST10
FADS2
PRR14
LEPR
OSBPL5
SLC15A3
TACC1
ENKD1
ST8SIA6
HFM1
TPM2
CC2D2A
METTL7A
SV2A
EVL
GTDC1
BEND5
TSPOAP1
KATNAL2
TNFRSF8
CACNA1H
SFMBT2
SLC49A3
LDLRAD4
ZNF492
ZNF90
ZNF354C
PLEKHA6
ARHGEF15
TBX4
VIM
TNK2
TUT4
AGPAT4
NOX4
FPR2
NR4A1
CD1D
B3GNT8
RNF217
CBLN1
SGIP1
RASA1
UBTF
GBE1
SLC9C2
STARD4
ZNF141
ATP5ME
LRGUK
TSPAN2
APH1A
SLC17A9
SMIM3
FANCC
TBX3
HLF
EXPH5
B3GALT2
FILIP1L
HOXA1
GPR146
VSNL1
ELOVL3
C10orf82
KLHL42
HYAL1
COL26A1
TAF6
PLPP3
TEK
TMEM64
TRIM9
CDK13
GSTM1
VIPR2
ZNF132
PARP8
ZKSCAN8

## Sheet: LUSC
KMT2C
HNRNPF
HSPA1A
MYADM
ZSCAN31
RWDD3
HSPA1L
FAM200A
RNPS1
ZNF808
PRSS23
ME3
PTPA
ZNF655
HCST
TCAF1
MSMP
CBX5
ITPKB
ZNF608
MAPK10
MAGI2
SWI5
TSPAN4
ZNF570
SGIP1
ZNF829
FILIP1L
HLF
ZNF486
NME5
LPIN2
RBBP8
TUBB6
KLF12
ADHFE1
RARG
KLHL21
MT2A
INTS9
TUT4
LIMD2
ZSCAN12
USP3
DRD4
KLF11
MAP4K1
PPP2R2C
PWWP3A
FPGS
CAMTA2
TRPV3
DDX25
ALDH7A1
PLIN2
BST1
PTGER4
ZNF529
SPHK2
BCAT1
GOLGA2
KIF26B
COL14A1
KATNAL2
SDE2
RASSF2
FES
VEZF1
FBP1
ITPRIPL1
ZNF132
CSGALNACT1
SLC49A3
CPEB2
C9orf47
CLUAP1
CA3
DAPK1
STARD4
C6orf58
GAMT
ROCK2
ZNF345
ATP5ME
ACER2
SERPING1
PDE4D
PLOD2
CFAP43
VAV3
CC2D2A
STAT5A
LRRFIP1
UBE3A
HIGD1A
BAZ2B
ABCC9
AOC2
TNK2
ZNF468
ZNF43
EXOSC2
THEM4
C2orf74
CYP27A1
GNG4
FAM124B
STX16
SNUPN
C1QTNF5
MFRP
STARD13
VCPKMT
SIRPA
LRRC8C
PPARA
GPR135
TBX4
DZIP1
MLLT10
MAJIN
KTN1
NTM
ECHDC1
KRT7
ZNF781
FCGRT
TRABD
HOXB4
GTF2I
ZBTB18
ZNF382
PIGV
NDUFS6
ZFP82
ZNF85
ZNF614
FADS2
PRDM14
ALK
ABCB6
GDNF
SLC15A3
NFATC3
MT1A
DAPK3
MOB3C
DLG4
PTPN21
ZNF568
S1PR3
SAMD3
PAX6
SLC38A2
MRPL36
TNS2
EPSTI1
H3C6
SPEG
GIPC2
CRIP3
KDM2B
ACOT2
APOBEC3D
PDE8A
PPCS
SRGAP1
PPP1R14A
IRF7
CIAO1
GLIS3
LXN
PRRX1
DCAF5
OSBPL5
SESTD1
STAR
EVC2
SEPTIN9
ZNF83
ZNF154
ATXN10
EFCAB10
CC2D1A
EGLN2
NXF1
TAOK2
ZNF420
ZNF678
CRYAB
SLC38A1
HOXA4
NPTX2
HSPB2
NKAIN4
MT1E
MBP
ZNF875
TCF4
MBNL2
SATB1
TAOK3
SLC9C2
CLTA
LEPR
IFITM1
IFITM2
MLH1
FOXN2
CD36
DCST2
SKIL
DLEC1
HOXD8
ITGA4
GRIA4
ALG1L
CFLAR
RBM24
CLIC6
CLIP3
ENKD1
UNC5D
PIGX
CLCC1
PGLYRP1
DRAM2
CBX6
MEF2C
HPN
AMIGO2
HLA-DMA
LEAP2
PWWP2B
GLUL
CPNE5
TACC1
TFAP2C
TBC1D1
FILIP1
NFE2L1
EPHX2
PLSCR4
NDRG2
MROH6
SGK1
ARSB
BSCL2
WDR74
NTNG2
ZFP30
ADCY4
SNX32
CHFR
CCDC30
KBTBD12
TACC2
TMEM200A
DEPDC5
LURAP1
LRFN5
ZNF90
CFAP100
C1orf141
MEI1
ZNF254
ZNF571
TMEM26
ARL2
GTF2IRD1
HAAO
PCSK1
NRCAM
CBLN1
RIC3
PLCG1
BATF2
ANKDD1A
ATG10
GPR37L1
VWCE
SPSB2
HOXD9
CTNNB1
MBNL1
TBCD
ZNF625
FAS
PLCB1
AOX1
FAM78A
ZNF646
SLC38A4
ARHGDIA
PMS2
ENG
SEPTIN12
YPEL4
NIPA1
ALDH1L1
GFAP
ADGRF5
SRGN
ACP1
ACD
TMEM178A
HYAL1
EOMES
PSTPIP1
AK8
PPP3CA
BEND3

[truncated: 3 more sheets: PRAD, THCA, UCEC]
