# Supplementary material for: DNA methylation variation along the cancer epigenome and the identification of novel epigenetic driver events
Source: Nucleic Acids Res. 2021 Dec 6;49(22):12692–705. doi: 10.1093/nar/gkab1167 (PMC8682778; doi:10.1093/nar/gkab1167)
Supplement: gkab1167_Supplemental_Files [file gkab1167_supplemental_files.zip › supplementary_tables_s5.xlsx]

## Sheet: BLCA
EEF1A1
ODF2
MARK4
SMAP2
HMGCL
PIGB
OGFOD3
NEDD1
MIA3
ZBTB1
PACRG
MRRF
PPIL2
IQUB
PRADC1
MED25
TMEM116
ARHGAP32
GSAP
OSGIN2
MAPK13
KTN1
SYNGR2
BRCA1
PDE7A
PPP2CB
CCDC90B
CLCC1
NCOA1
IDE
KLHDC2
SPNS1
PPP4R2
S100A13
SUPT7L
TUBGCP2
SESN1
YOD1
IQCH
BNIP3L
ZC3HAV1
PARD6B
RC3H2
SUCLA2
COP1
LARP1B
SLC17A5
EAPP
TANC2
ARL4A
GLOD4
EMG1
SP3
PYM1
PATL1
KMO
MPDZ
GPS2
ERGIC2
DEGS1
MZF1
DENND1B
DGUOK
EIF2D
TMEM182
LIMA1
VPS13D
CRYZ
COQ3
LRP5
STN1
DNAJC2
TOB2
CLN6
WHAMM
AREL1
RDH10
LUC7L3
TMEM135
ZNF484
ENGASE
FOXO1
AGTPBP1
CCDC173
SEC62
NLK
UPF3A
SMIM5
TM2D3
RNF166
SEC31A
MAP3K9
DDX39B
S100A10
MINPP1
ABCC11
RNF13
AHI1
ANGEL2
FAM107B
VPS52
MACC1
RYK
MXI1
ME2
ATG5
CFAP92
RABGAP1L
DNM1L
MYO6
OBP2A
PLEKHF2
PATJ
DDR1
ITSN2
GRAMD2B
GGH
CHD4
AIFM2
SAR1A
FANCG
SMAD2
UBR7
CELF6
TRUB2
TSTD1
SLC41A1
SH3GLB1
VAMP8
MAPK15
AGAP3
METAP1D
MIGA2
FBXL20
PTP4A1
AHR
MAIP1
TMEM177
CCNG2
RREB1
COQ9
PRELID3B
RTCB
RNF20
EMP3
CCDC42
MIER1
ADCY10
USP36
NAPEPLD
BMERB1
MTPN
POLR3A
LAMB3
BUB3
PRKCA
GNG2
DNAJC3
BRD1
NDUFC2
LYRM4
NOSIP
KCNK6
ZP3
GALNT7
TMEM184A
PSTK
VAMP5
ZNHIT6
COG5
RPL7
CDNF
CUL5
ERO1B
CSHL1
GH1
DNAJC5B
GSTP1
ZC3H14
SMARCAL1
NDUFAF1
CCNH
SLC38A10
YY1AP1
NUP43
TACC1
COX10
GORASP2
SNRPD2
TK1
ELL3
PPFIA4
LSAMP
FAM20B
ASB3
TBC1D31
PLPPR1
COPS7A
TMEM30B
IFT52
RBM22
F11R
KIDINS220
LUC7L
ASIC2
SPTBN4
PRDM1
CFLAR
GALR2
RELB

## Sheet: BRCA
HMGCL
RDH10
ODF2
OGFOD3
TMEM116
DEGS1
RPL7
ZBTB1
TRUB2
MXI1
SYNGR2
FAM107B
PLEKHF2
ELL3
IQUB
MAPK13
MED25
KLHDC2
RFESD
OSGIN2
BRCA1
ZBTB43
MRPS28
EEF1A1
VCPKMT
MRPL1
CCDC173
SMIM5
RABGAP1L
KAT6B
PPP2CB
PTK6
MIA3
MVB12A
TRAF1
SLAIN2
PRC1
TMEM39A
DTX4
MARK4
RBM47
SMAD2
TCFL5
GSPT1
RFTN1
SERF2
CFAP97
ACTRT3
DUSP13
WSCD1
MACC1
LUC7L3
SMIM22
POC5
PPP4R2
TRAF3
UNC45A
COMMD7
RYK
COMMD2
WWTR1
BRI3
CCNG2
TSTD1
COQ4
ENGASE
PPIL2
SPATS2
LRRFIP1
RBP2
SLC26A1
SF3B6
EVI2B
RBM28
CBFB
BDH2
FHDC1
DNAH14
BATF
COP1
RUNX1
TXNDC11
SRARP
ISG20
MAP2K4
IQCH
BUB3
PATJ
EMG1
ARL2
YY1AP1
UBE4B
F11R
TFF1
TMEM135
ZNF385A
SLC2A9
NTM
EME2
KRT19
TARBP1
ME2
TNFSF4
VAMP8
KIAA1549L
ARPC5L
MYT1
SERPINB11
CFLAR
TFF3
SLC27A4
SEC13
CADM3
LRRC61
TMEM232
PARD6B
GALK2
HEXD
OPN3
ZNF366
BPIFB1
PTPN6
TSLP
RREB1
LCP2
IFNL1
KRT4
HMGB2
UIMC1
FGF6
GRIA1
S100A13

## Sheet: COAD
PIGB
EAPP
HMGCL
PPP4R2
EEF1A1
ODF2
CACYBP
GNG2
SLC25A51
SP3
SMAD2
MED25
ZBTB40
HENMT1
CCDC90B
DUSP14
BIRC2
CRYZ
DAPK3
ANGEL2
USP47
RC3H2
FAM20B
USP4
METAP1D
PLEKHF2
BTF3
PPP4R3A
KHSRP
TMEM116
NEU1
PRND
NCOA1
ZNF532
TOB2
NT5DC3
TEP1
PTP4A1
PARD6B
HDAC9
DCPS
GAS7
HUS1
PPP2CB
PLAAT4
SLC9A9
GPS2
MZT2A
MARCHF8
NCOA4
MIGA2
EIF2S1
IFT52
ARL4A
IQUB
WASL
AHR
GLRX
WDR59
SMAP2
FAM118A
PARP6
CUL5
SELENOH
YY1AP1
MINPP1
HNRNPU
KLHL21
POLD3
PRDM15
DEPDC7
MFSD12
NEDD1
RPS25
UNK
IVNS1ABP
TM2D3
CCNH
BST2
H4-16
WEE1
POLR3A
DDAH2
TMEM39A
RPL37
RNF126
GSDMB
MAP3K2
PPIL2
RFTN1
CFAP97
SLC2A13
LPIN2
MAPK13
ENGASE
STN1
GORASP2
NOLC1
SESN1
MTPN
SLC35C1
ALDOA
PML
PLEKHA3
SIRPG
CNDP2
RHBDD1
BRCA1
GNPTAB
YTHDF2
HKDC1
SUCLA2
FUCA1
RPLP1
KAZALD1
TRIP6
MYOT
HMOX2
ZNF292
ISG20
CHN1
GOLT1A
CDIPT
ATG5
GNPNAT1
MRPL36
RPS15A
GRAMD2B
DNAJC3
TKFC
CTNNB1
TLR6
TFEB
MSI2
BCKDK
SLC25A30
MFN2
CACNA2D4
ASRGL1
ATP6V1C1
BNIP3L
ETNK1
PTK6
ZC3H14
ASPH
PMPCB
GPN1
TM4SF19
DENND2B
LARP1B
AHI1
NAPEPLD
PRRC2C
DEGS1
ZNF782
NAT8
ROBO4
IFITM1
GFPT1
GSAP
ECM1
HIGD1A
NR1I3
TMEM61
LBHD1
AKR1D1
SYPL1
NDUFS6
LTBP2
KEL
DMKN
NTM
ZFR
S100P
PTMA
OSGIN2
IMMT
KLK8
COG5
CAPN8
KLRG1
BEST3
DLD
LARP4
NFYA
MMAB

## Sheet: ESCA
SELENOH
EAPP
SGK1
MIER1
ODF2
PIGB
OGFOD3
PARP12
SH3GLB1
PRELID3B
TMEM116
ANGEL2
CRYZ
DUSP14
NEDD1
LANCL2
NOP16
IQUB
EEF1A1
NCOA1
HMGCL
OSGIN2
PRADC1
TOE1
CYTH3
SMYD5
BRCA1
TM2D3
GLRX
SMAP2
STRBP
FAM20B
CLCC1
MRPL38
RELB
CDIPT
PPP4R2
YY1AP1
COQ3
C19orf47
SYPL1
SYNGR2
CLPTM1L
MARK4
DNLZ
AGTPBP1
CUL5
SLC38A1
MRPS31
SP3
MTPN
AIFM2
SAR1A
SOCS5
PHLDB2
EP400
PLEKHA3
KDM4C
TRIP13
FOXK2
ZBTB32
VPS13B
WHAMM
GPS2
IMMT
PYM1
C1orf43
CCPG1
GORASP2
BST2
HOMER3
FKBP2
PSKH1
SLC35F6
MZF1
MED25
SLC26A3
ZC3H14
BNIP3L
ANKRD24
SPEN
FAM178B
YIPF7
MYADML2
KIAA1143
TRIM15
VDAC3
CABP7
ARL4A
DEGS1
NT5DC3
CBFB
CASP8
GHITM
PLAAT4
ZBTB1
C19orf12
MARS1
DNM1L
CAPN3
IGSF23
BMERB1
TLR6
ECM1
LRRC8D
COX10
PLXDC1
ACER3
EVI2B
AMPH
VAMP2
BIRC2
KCNK17
SEMA3C
LARP4
TMEM39A
IFNGR2
A2M
IL1B
MAPK13
ARNT
CCNH
RAB5A
ROBO4
GSDMB
SERPINB8

## Sheet: HNSC
PIGB
PPP4R2
SMAP2
TMEM116
NEDD1
EEF1A1
MIA3
HMGCL
AGTPBP1
MINPP1
CCDC90B
ODF2
PPIL2
SYNGR2
IQUB
SLC17A5
OSGIN2
TRUB2
SMYD5
CEP350
OGFOD3
KIAA0930
PPP2CB
EAPP
H4-16
ANGEL2
GORASP2
NCOA1
NDUFAF1
FAM20B
BRCA1
SEPTIN9
ME2
MRRF
MARK4
CLCC1
ZNRF3
GLOD4
PTP4A1
GPS2
GHITM
GNG2
ENGASE
ABCA2
AIFM2
SAR1A
ZC3H14
MED25
PARD6B
NT5DC3
COQ3
MIER1
YOD1
KHSRP
WSCD1
TOMM20L
MAPK13
NAPEPLD
AMPD3
UPF2
GNPNAT1
DENND1B
PRADC1
MAPK15
RBM22
ZC3HAV1
TMEM39A
TRPV2
TOB2
CUL5
LUC7L3
DEGS1
KIAA1143
ASB3
LANCL2
ING2
PIPOX
RDH10
SPATS2
CCRL2
NCKAP1L
MZF1
TMA16
WHAMM
AMPH
SWSAP1
EIF4E
GLRX
COX10
ANK3
BNIP3L
CCNH
EP400
VPS33A
PRRC2C
VWA3A
TYRO3
TACC1
RUNX1
STN1
MRPL53
TUBGCP2
LRRFIP1
COP1
PRELID3B
GTF2I
TGIF2
GET3
RABEP1
TMEM241
RPS15A
EVI2B
MYO6
MAFG
CLN6
FKBP2
COG5
MACO1
YIPF7
PARP10
RPL3
SEC16B
EIF2D
KCNK17
DHRS3
CYTH3
YY1AP1
MRPL18
CASP10
DRAP1
ANKRD24
KLHDC2
RELB
VPS13D
UBR7
VPS52
PTK6

## Sheet: KIRC
IQUB
TRDMT1
SIRPA
LRRC8D
SNAP23
SPAG5
SAP30
TAGLN2
EEF1A1
NUP62
FAM107B
PDE7A
MIA3
ARHGEF2
MYO6
DAPK3
LRRFIP1
APOBEC3D
CMTM3
DUSP14
TOE1
SLC27A4
SLC9A9
SLC17A5
KIAA1143
MRRF
PRADC1
EXTL2
OGFOD3
CLEC2B
ME2
MOB3C
PLSCR4
MAZ
EME2
NME3
IFITM1
UBR7
IGFLR1
DHRS4L2
PPP2CB
ANKRD24
EIF2B1
SCARB1
NOP16
CLCC1
FPR3
ANKMY1
LCMT1
PTK6
GBP4
SUPT16H
BTBD2
SUCLA2
VEGFA
NADK
TMEM116
SYNGR2
RBBP8
S100A10
GLRX
MT2A
BDH2
GEMIN7
B3GNT8
SLFN11
SYNE1
SCD
ARHGAP32
BNIP2
KAT6B
SMAP2
LGALS12
CASP8
PISD
ECM1
AKNA
SLC12A6
TBX6
PYM1
SSPN
MVB12A
ZFP91
ISG20
GCKR
CASP10
AGTPBP1
ASIC2
KCTD3
LIME1
BCL6
SLC35F3
STAT5B
RNASE7
RDH10
ZNF646
STK40
HOXD10
TMCO6
TSPOAP1
RPS2
RHOQ
DNAJC4
RIN1
IL11RA
CNDP2
NEDD1
RPL23A
STARD13
AP1S1
PLXDC1
BST2
XKR9
STING1
EPOR
VPS52
PLIN5
SPATA12
SWSAP1
SMYD5
FILIP1
FOXP1
GPR85
DDHD1
ZEB2
CAVIN3
MRPL38
MAP2K4
PTP4A1
NEIL2
UTP25
ANTXR2
AIP
DRAP1
ZNF668
LGALS1
CLPTM1L
GP1BA
NUP214
KCNK17
GGH
KCNK6
P3H4
HLA-DMA
PPIL2
VPS13D
GLYCTK
PRKAG1
PRKAA1
NPC1
CRYBG1
BBC3
LRRC36
RFFL
GIPC2
CBY2
SIGIRR
LUC7L3
MAPK13
LSAMP
SCO2
RASD2
NNMT
NCKAP1L
PLAAT4
ARHGEF16
TTC39B
SLC38A1
SEPTIN9
FOXO1
UPB1
STOM
C16orf74
ANKRD29
SP7
TOMM20L
ZC3H12D
TRPT1
IL31RA
PAPLN
GAL3ST1
PHC3
GYPC
CD14
ATP2B4
RABGEF1
SMIM4
IFIT5
DARS1
DDAH1
SGK1
SMAD5
ZBTB25
PAPOLA
CFLAR
ORMDL3
SPTLC3
ADARB2
N4BP2L1
ZNF217
ADGRL3
MMRN2
C2CD2
SLC2A3
MARCO
CCDC25
FKBP5
HLA-DPA1
SPATS2
SLC35B1
GALK2
KCNJ9
EVI2A
SLC11A1
SPRR2G
COP1
ASB3
WHAMM
RBM43
DDO
SPTA1
RNASE4
BEST3
CFH
NUP43
CLN6
EGLN2
DNAI4
PYCARD
CHRNB1
NDUFS5
SRCIN1
RC3H2
STK3
SP140L
GON4L
TRAF3
SEC16B
AMD1
MMP27
DNTT
ALDOA
ARFGAP3
GIT1
CDKN2C
CHPF2
ROBO4
TUBA1B
PFDN6
KRBA1
SLC17A3
FNIP1
CHRNA6
FKBP8
RMDN3
CLRN3
SYT2
AP1G2
SLC29A4
SNX25
ENTHD1
RNF126
CCHCR1
PSMD12
FAM83F
TLR6
CD300LB

## Sheet: KIRP
TRDMT1
IQUB
SIRPA
PDE7A
BTBD2
SLC9A9
RIC1
SAP30
WHAMM
DUSP14
ACSM3
OGFOD3
TAGLN2
BNIP2
TMEM116
UBR7
CMTM3
KIAA1143
CASP8
APOBEC3D
ANKRD24
ARHGEF2
ZBTB1
SPATA12
COP1
MAZ
GCKR
ALDH1A1
RBM43
ISG20
FAM107B
ANKMY1
STAT5A
PPP2CB
PPIL2
SLC17A5
MRRF
ZYX
RIN1
SLC35F3
CASP10
ARPC5L
LSAMP
PLAAT4
SP140L
C3
WASL
SLC17A3
CLEC2B
RNASE7
PISD
SYNGR2
SLFN11
CD2AP
YOD1
NUP43
ME2
ECM1
GLRX3
SNAP23
SIRPB1
CLRN3
STXBP1
SPATA16
HLA-DPA1
PLXDC1
CASP1
DARS1
SLC4A4
RBBP8
S100A12
ASIC2
LUC7L3
EIF2B1
MTPN
MAP2K4
KCNK6
SCARB1
SEPTIN9
RHOQ
CNDP2
ZNF217
MIA3
LIME1
NOP16
FOXP1
BBC3
ZC3H12D
TOE1
UPB1
PDE4D
RAMAC
ALDOA
IGFLR1
PML
PAPLN
RPS2
RAB38
C4orf33
TRIM34
DEGS1
TM4SF19
LGALS12
DNAJC4
CSHL1
GH1
TSPAN1
SLC2A11
FPR3
IL11RA
SSPN
PRSS55
LGALS2
GATA2
RFFL
RBPMS
TLR6
FSD2
AHR
BDH2
CLCC1
NADK
HLA-DMA
SLC28A1

## Sheet: LIHC
MIA3
IQUB
EEF1A1
SP3
MRRF
MAZ
SMAP2
ARHGEF2
H2BC15
SNAP23
RHOC
GPCPD1
NAPEPLD
ZBTB1
TMEM116
LIMA1
ORC2
EXTL2
IQCH
ODF2
KIAA1143
HMGCL
PIGB
TCF4
NEDD1
SUPT16H
SELENOH
TAGLN2
ELP1
PACS2
SMAD5
CLCC1
KMT5C
SYNGR2
SLC9A9
UBR7
EP300
MIER1
AQP8
TBC1D2
MYO6
FBLN2
SYTL3
YOD1
PARD6B
PCYOX1
SLC25A24
LANCL2
SMYD5
LRRK1
S100A13
TUBA1A
TOE1
TNRC6B
CCDC90B
C9orf116
CTBP2
CENPL
SLC31A2
FBXL5
USP36
CDNF
CCDC181
CASP8
HDAC9
EAPP
PRKAB1
PI4K2B
ZNF431
MINPP1
RARB
KLHDC2
ZC3H14
RDH10
AMPH
TAOK3
NECAB3
USP47
ARL2
SPNS1
ARHGAP32
ISG20
CLN6
ME2
ITGA7
SLC9B2
EIF2D
TUBB
DDX39B
SEC24B
ZP3
CHEK1
ARNT
RPL7
LUC7L3
KTN1
GPR85
MAP2K4
CCDC33
CABP7
POLR3D
SCP2
RIC1
SLC35F3
UPF2
CHD3
ACOX3
GPS2
ASB1
ZNF517
AURKB
SGK1
BRD1
KCTD3
ARHGEF10
SAP30
ASPH
ST3GAL4
S100A4
ASIC2
IL23A
GRIA1
HOOK2
MMD
VPS13D
IDNK
BRCA1
ALG9
MPDZ
COQ3
RGS22
BLOC1S1
RTCB
COX10
TTLL10
CRYZ
ITGA3
GABARAP
SMAD2
ZMAT2
AMD1
WSCD1
PRC1

## Sheet: LUAD
EEF1A1
HMGCL
PDE7A
TMEM116
RIC1
SP3
PRADC1
CLCC1
MARK4
EAPP
PIGB
PPP4R2
IFT22
ODF2
ME2
ACTRT3
DUSP14
MED25
LRRC8D
MAPK13
KIAA1143
SLAIN2
RBM43
KRTCAP2
RIT1
MIA3
AIFM2
SAR1A
IGFLR1
PITPNM1
RALA
OSGIN2
KIAA1958
SLC17A5
S100A10
ZBTB1
DEGS1
RDH10
SMYD5
RHEB
TUBGCP2
ZCCHC8
TRAM1
FBXL5
LUC7L3
AGTPBP1
SMAD2
TOE1
IQUB
CCNG2
RFFL
ENGASE
ANKRD24
PATJ
TM2D3
VPS52
ARHGAP32
S100A13
NAPEPLD
COQ3
TNRC6B
BRD1
TBC1D2
MYO6
CLN6
SNX25
TMEM184A
PPIL3
CTDSP2
DCAF5
SLC2A11
MTPN
UPF3A
NEK8
YOD1
GSAP
VDAC3
CDNF
PLEKHF2
FAM178B
CACYBP
STAU2
PRELID3B
EME2
NR2F2
SCAPER
ACSM3
STYXL1
ERGIC2
RPL23A
ZNF484
AIP
PIGC
SLC9A9
MRPL53
GLRX
CFAP52
PPP2CB
CUL5
CELF1
ELL3
HSF1
LRP5
NDUFAF1
MIER1
NEDD4
NFYC
GRIA1
RPS26
HOOK2
CCDC90B
GHITM
IQCH
CPNE3
STX8
TMEM241
ELP1
PPFIA4
UNKL
COMMD7
MPDZ
MAP3K9
COX10
OPN3
MGRN1
SERF2
CEP350
PYM1
DENND1B
FARP1
BNIP3L
GORASP2
RNF126
BABAM2
ZNF217
MZF1
DGUOK
SPAG7
PRKAG2
PPIL2
RPL7
COP1
TMEM182
SLC9B2
EIF4E
DARS1
DCTN4
OGFOD3
EFNA4
MRTFB
MRPL1
H4-16
ZNF385A
NME3
UPF2
RAB34
TSTD1
NME2
FOXK2
SYNGR2
CLK1
BRCA1
SUCLA2
WASL
PRSS27
COPS7A
CRYZ
SLC27A4
LARP4
CGGBP1
CBFB
POLR3A
VPS33A
LARP1B
AP1S1
AP4B1
PARP12
EP400
RFESD
CENPL
TNFRSF10A
JPT1
GAB1
DDR1
NUDT4
PLAAT4
DDHD1
SBNO2
APOL2
TSPAN9
GALR2
C17orf107
TSNARE1
KRT78
NDUFB8
ZP3
IDE
ASPH
JUP
OS9
RALY
SRRM2
CCDC88C
EIF2D
RPS15
SESN1
UBR7
TMEM156
NAV1
NPEPPS
AHR
MUC1
STAT6
HNRNPU
GPS2
CD2AP
SMU1
CEACAM19
TRIM15
NOP16
ZC3H12D
UBLCP1
WFDC3
ANO2
NUP43
FTH1
FILIP1
SLC25A51
SYTL1
TTL
HEPACAM
COPS4
WSCD1
TAFA1
TECR
PARD6B
SWSAP1
ZNF91
MYL6B
LYPD1
TK1
FKBP2
SH3BP1
LUC7L

## Sheet: LUSC
HMGCL
MARK4
TMEM116
CELF2
TACC1
EEF1A1
MIA3
IQUB
ODF2
CCDC90B
OSGIN2
CACYBP
ZBTB1
PRADC1
PITPNM1
ME2
MED25
VPS52
IFT22
SMAP2
ENGASE
PPIL2
AGTPBP1
NEDD4
PIGB
IQCH
CLCC1
INO80
METAP1D
OGFOD3
MAPK13
JPT1
S100A10
ZC3HAV1
BRD1
PPP4R2
SLC17A5
COQ3
COP1
TMEM182
LRRC8D
RALA
LRP5
TM2D3
CLPTM1L
ARHGAP32
C9orf116
TSPAN4
EAPP
DGUOK
DUSP14
SELENOH
FANCG
MAK16
PRELID3B
MRPL53
PATJ
UNKL
STYXL1
PYM1
DNAJC2
CCNH
CRYZ
TUBGCP2
RBM43
TMEM241
TNRC6B
SNX25
PARL
BABAM2
AIFM2
SAR1A
MRRF
H4-16
DENND1B
DEGS1
GSAP
ANKRD24
KDM4A
TBC1D2
SEC62
GORASP2
COX10
AMPH
ACTRT3
PRKAB1
TOB2
CELF1
ASPH
SMYD5
EME2
NLK
RFFL
PLEKHF2
MZF1
ST6GAL1
TMEM39A
ARPC5L
COPS7A
MAPK15
UBR7
MINPP1
VPS4A
KRT78
NDUFAF1
ELP1
LUC7L3
NEK8
CHN1
ACER3
CHN2
KIAA1143
SRRM2
CRYGS
EIF2D
PRKAR1A
DDR1
CEP350
PPP2CB
PARD6B
MAIP1
ABCE1
YOD1
SERF2
MPDZ
BTBD2
PARP10
SP3
TSKU
KIAA1958
PPIL3
GHITM
SLC25A51
NOS1AP
NPEPL1
WSCD1
BRCA1
SYNGR2
COQ8B
CBFB
BNIP3L
RPL23A
SUCLA2
TRUB2
STAT6
ZFAT
LUC7L
PI4KB
LARP1B
PHC3
HSF1
ASRGL1
NAXE
FOXK2
FAM20B
CDNF
ZP3
PARP12
GRIA1
NAV1
BUB3
BTRC
CDIPT
PPFIA4
ZNF107
TMEM216
S100A13
FAM178B
DNLZ
AHR
MAP3K9
RPS15A
LIMA1
PRKCA
KDM1A
IDE
POLR3A
TMEM184A
GLOD4
DUS1L
TEX10
IGFLR1
RELB
GPS2
UPF3A
DGKA
CCSAP
C2orf69
CHRNA6
DNAJA4
CADM3
ATP5PB
ESR2
RHEB
NEDD1
TTL
AKT1S1
BFSP1
GON4L
LARP4
JUP
SMAD5
EIF4E
ZNF436
CLP1
VPS13B
ZNF517
FRMD6
ST18
YY1AP1
CENPL
RNF126
NUP43
CRIP1
BMERB1
SEC31A
TP73
EPOR
ELL3
CHAC1
ATG5
VDAC3
TTLL3
EIF2B1
FILIP1
LY6K
CTDSP2
DEPDC7
ANO2
CDK3
RNF20
C19orf47
RPS6KC1
UPF2
ALDOA
WASL
DMAP1
GRWD1
MAGOHB
DCPS
PPP4R3B
GALR2
SPNS1
RC3H2
C22orf31
ABCA2
SDHD
CLN6
SLC9B2
CFAP92
CCNG2
CABP7
PTK6
RTKN
ACP5
PPP4R3A
DPM2
SUPT7L
GPR85
PRC1

[truncated: 3 more sheets: PRAD, THCA, UCEC]
