# Supplementary material for: DNA methylation variation along the cancer epigenome and the identification of novel epigenetic driver events
Source: Nucleic Acids Res. 2021 Dec 6;49(22):12692–705. doi: 10.1093/nar/gkab1167 (PMC8682778; doi:10.1093/nar/gkab1167)
Supplement: gkab1167_Supplemental_Files [file gkab1167_supplemental_files.zip › supplementary_table_s6.csv]

p-value	q-value	term_goid	term_category	term_level	term_name	members_input_overlap	members_input_overlap_geneids	size	effective_size
9.62318926229e-05	0.013280001182	GO:0008134	m	3	transcription factor binding	904; 2033; 2878; 2969; 2972; 3315; 3720; 4775; 4776; 4802; 5168; 5187; 55588; 5915; 6667; 6867; 6938; 8648; 9181; 9219; 9658; 9734; 10579; 10736; 340061; 150094; 23125; 23468; 23543; 55809; 388585; 28951; 29969; 64324	MED29; NFATC3; NFATC4; TRERF1; HDAC9; EP300; JARID2; NFYC; TRIB2; CCNT1; CBX5; RARB; SIK1; ARHGEF2; SIX2; CAMTA2; GTF2I; ZNF516; MTA2; HSPB1; SP1; MDFIC; ENPP2; PER1; NCOA1; BRF1; RBFOX2; TACC1; TACC2; GPX3; STING1; TCF12; NSD1; HES5	634	561
0.000391251237111	0.240228259586	GO:0050792	b	5	regulation of viral process	904; 972; 2033; 2963; 3956; 4599; 6667; 6733; 7023; 8519; 140564; 10206; 56829; 27350; 60489; 29969	CD74; IFITM1; TFAP4; GTF2F2; SP1; APOBEC3G; TRIM13; APOBEC3C; MX1; ZC3HAV1; APOBEC3D; CCNT1; LGALS1; EP300; MDFIC; SRPK2	225	200
0.000404006662707	0.0545408994654	GO:0006955	b	2	immune response	445; 661; 683; 972; 1075; 1241; 1268; 1281; 1535; 1604; 1992; 2033; 2171; 2217; 2242; 2683; 2919; 2950; 3077; 527; 3460; 3552; 3676; 3956; 3958; 3981; 4292; 4345; 4599; 4775; 5144; 5168; 5272; 5588; 5602; 5734; 22890; 6515; 6733; 6938; 7431; 7456; 8454; 8519; 8566; 9020; 9051; 9181; 9482; 140564; 10010; 10043; 10095; 10206; 10211; 10406; 10850; 10964; 340061; 51441; 329; 84329; 84766; 54923; 5682…	CD74; TRIM13; NFATC3; CD55; TXNDC5; TOM1; PDXK; ITGA4; ZBTB1; MX1; LTB4R; POLR3D; FABP5; MAPK10; IFNGR2; COL3A1; CD200; IL1A; PSTPIP1; HFE; CNR1; IFI44L; WFDC2; TANK; PTGER4; ASS1; ARHGEF2; CARD9; MLH1; LIG4; SLCO4C1; PRKCQ; ZC3HAV1; B4GALT1; MAP3K14; FCGRT; CUL1; CCL27; CRACR2A; ATP6V0C; LGALS3; NEU1; SIRPA; CTSC; ENPP2; BIRC2; SERPINB9; CYBA; IFITM1; FES; PYCARD; SERPINB1; TRIM61; LGALS1; EP300…	2409	1691
0.000421263557926	0.134947199976	GO:0043900	b	3	regulation of multi-organism process	904; 972; 1268; 1535; 1604; 2033; 2683; 2963; 3956; 4599; 6667; 6733; 7023; 8519; 140564; 10206; 340061; 51441; 329; 56829; 27350; 60489; 29108; 29969	CD74; TRIM13; CD55; BIRC2; MX1; YTHDF2; CCNT1; CNR1; ZC3HAV1; B4GALT1; PYCARD; IFITM1; SP1; MDFIC; CYBA; LGALS1; EP300; SRPK2; TFAP4; GTF2F2; APOBEC3D; APOBEC3G; APOBEC3C; STING1	431	372
0.000820574762115	0.303144742483	GO:0031109	b	4	microtubule polymerization or depolymerization	324; 2242; 246176; 2801; 6249; 9181; 79998; 51199; 25999; 27229	ANKRD53; NIN; GAS2L2; ARHGEF2; CLIP1; CLIP3; GOLGA2; FES; APC; TUBGCP4	116	99
0.000861206654783	0.303144742483	GO:0043903	b	4	regulation of symbiosis	encompassing mutualism through parasitism	904; 972; 2033; 2963; 3956; 4599; 6667; 6733; 7023; 8519; 140564; 10206; 56829; 27350; 60489; 29969	CD74; IFITM1; TFAP4; GTF2F2; SP1; APOBEC3G; TRIM13; APOBEC3C; MX1; ZC3HAV1; APOBEC3D; CCNT1; LGALS1; EP300; MDFIC; SRPK2	240	215
0.000880499453011	0.12855292014	GO:0047844	m	4	deoxycytidine deaminase activity	140564; 27350; 60489	APOBEC3D; APOBEC3G; APOBEC3C	9	7
0.000992107174138	0.134947199976	GO:0006952	b	3	defense response	135; 445; 661; 683; 972; 1075; 1241; 1268; 1535; 1604; 1903; 2033; 2242; 2683; 2919; 2950; 3077; 3460; 3487; 3552; 3958; 4345; 4599; 4775; 4776; 5187; 5272; 5588; 5734; 22890; 6733; 7431; 8454; 8519; 9020; 9051; 9181; 9482; 140564; 9734; 10010; 10206; 10211; 10406; 10964; 340061; 51441; 81792; 329; 116071; 56829; 64108; 57118; 91607; 140885; 27350; 10062; 60489; 29108; 259230; 391712; 64170	CD74; TRIM13; NFATC3; NFATC4; CAMK1D; CD55; HDAC9; IFITM1; MX1; LTB4R; POLR3D; ADAMTS12; IFNGR2; CD200; IL1A; PSTPIP1; HFE; CNR1; ADORA2A; WFDC2; TANK; S1PR3; ASS1; ARHGEF2; IFI44L; CARD9; PRKCQ; ZC3HAV1; B4GALT1; MAP3K14; CUL1; NR1H3; ZBTB1; SIRPA; CTSC; SLFN11; BIRC2; SERPINB9; PER1; CYBA; FES; IGFBP4; PYCARD; LGALS3; TRIM61; EP300; SRPK2; CXCL1; STX8; SGMS1; YTHDF2; APOBEC3D; APOBEC3G; RTP4; A…	1876	1380
0.00105702767605	0.134947199976	GO:0021987	b	3	cerebral cortex development	1281; 4763; 6867; 8648; 23224; 10579; 83696; 54407; 27185	TRAPPC9; NCOA1; SLC38A2; TACC1; TACC2; DISC1; NF1; COL3A1; SYNE2	110	85
0.00144065637058	0.0994052895703	GO:0004602	m	3	glutathione peroxidase activity	2878; 2882; 2946; 2950	GSTP1; GPX3; GSTM2; GPX7	22	17
0.00172807308078	0.115697973181	GO:0051707	b	2	response to other organism	445; 578; 661; 761; 1268; 1535; 1604; 2919; 2950; 3315; 3460; 3552; 4292; 4599; 5272; 5734; 7431; 7456; 8519; 9020; 140564; 10406; 10964; 340061; 329; 116071; 56829; 64108; 57088; 91607; 140885; 27350; 10062; 60489; 29108; 259230; 10625; 64170	SGMS1; CD55; BIRC2; MX1; POLR3D; IFNGR2; IL1A; BAK1; ASS1; CNR1; PTGER4; MLH1; IFI44L; CARD9; ZC3HAV1; PYCARD; IVNS1ABP; NR1H3; IFITM1; SIRPA; HSPB1; SLFN11; SERPINB9; CYBA; WFDC2; CXCL1; PLSCR4; CA3; APOBEC3D; APOBEC3G; RTP4; APOBEC3C; VIM; GSTP1; MAP3K14; STING1; BATF2; WIPF1	1078	762
0.00176844955268	0.14225980431	GO:0043207	b	3	response to external biotic stimulus	445; 578; 661; 761; 1268; 1535; 1604; 2919; 2950; 3315; 3460; 3552; 4292; 4599; 5272; 5734; 7431; 7456; 8519; 9020; 140564; 10406; 10964; 340061; 329; 116071; 56829; 64108; 57088; 91607; 140885; 27350; 10062; 60489; 29108; 259230; 10625; 64170	SGMS1; CD55; BIRC2; MX1; POLR3D; IFNGR2; IL1A; BAK1; ASS1; CNR1; PTGER4; MLH1; IFI44L; CARD9; ZC3HAV1; PYCARD; IVNS1ABP; NR1H3; IFITM1; SIRPA; HSPB1; SLFN11; SERPINB9; CYBA; WFDC2; CXCL1; PLSCR4; CA3; APOBEC3D; APOBEC3G; RTP4; APOBEC3C; VIM; GSTP1; MAP3K14; STING1; BATF2; WIPF1	1080	763
0.0018529569769	0.299430421051	GO:0048525	b	5	negative regulation of viral process	4599; 6733; 7023; 8519; 140564; 10206; 56829; 27350; 60489	IFITM1; TFAP4; APOBEC3D; APOBEC3G; TRIM13; APOBEC3C; MX1; ZC3HAV1; SRPK2	107	92
0.00185717760196	0.14225980431	GO:0051607	b	3	defense response to virus	661; 4599; 8519; 9020; 140564; 10964; 340061; 329; 56829; 64108; 91607; 27350; 60489; 29108; 64170	SLFN11; IFITM1; APOBEC3C; CARD9; APOBEC3D; APOBEC3G; BIRC2; RTP4; MX1; IFI44L; POLR3D; MAP3K14; ZC3HAV1; STING1; PYCARD	259	210
0.00223642601868	0.299430421051	GO:0001956	b	5	positive regulation of neurotransmitter secretion	135; 783; 1268; 9498	CNR1; ADORA2A; SLC4A8; CACNB2	19	19
0.00268786153724	0.299430421051	GO:0099533	b	5	positive regulation of presynaptic cytosolic calcium concentration	783; 1268	CNR1; CACNB2	3	3
0.00268786153724	0.299430421051	GO:0033227	b	5	dsRNA transport	10211; 130132	RFTN2; FLOT1	3	3
0.00282064611582	0.113575874814	GO:0043295	m	3	glutathione binding	2944; 2946; 2950	GSTM1; GSTM2; GSTP1	12	10
0.00298693847081	0.159749096416	GO:0021537	b	3	telencephalon development	1281; 1902; 4763; 5915; 6867; 8648; 23224; 10579; 83696; 51199; 84678; 54407; 27185; 388585	TRAPPC9; RARB; NIN; SLC38A2; DISC1; TACC1; TACC2; KDM2B; NCOA1; NF1; COL3A1; SYNE2; LPAR1; HES5	235	199
0.00322077764979	0.115697973181	GO:0002252	b	2	immune effector process	661; 683; 972; 1075; 1535; 1604; 1992; 2171; 2242; 2683; 2919; 2950; 3077; 527; 3956; 3958; 3981; 4292; 4599; 5272; 5734; 22890; 6515; 7456; 8519; 8566; 9020; 140564; 10043; 10095; 10964; 340061; 329; 84329; 84766; 56829; 64108; 353189; 91607; 140885; 27350; 60489; 4758; 29108; 81567; 64170	CD74; PDXK; CD55; TOM1; IFITM1; MX1; SERPINB1; POLR3D; FABP5; HFE; IFI44L; PTGER4; TXNDC5; CARD9; MLH1; LIG4; SLCO4C1; ZC3HAV1; B4GALT1; MAP3K14; CRACR2A; ATP6V0C; ZBTB1; SIRPA; CTSC; SLFN11; BIRC2; SERPINB9; CYBA; FES; PYCARD; LGALS3; LGALS1; CXCL1; APOBEC3D; APOBEC3G; HVCN1; SLC2A3; RTP4; APOBEC3C; GSTP1; BST1; STING1; ARPC1B; WIPF1; NEU1	1324	1005
0.00329205434243	0.113575874814	GO:0097602	m	3	cullin family protein binding	9903; 79734; 55208; 23510	KCTD17; DCUN1D2; KLHL21; KCTD2	25	21
0.00329205434243	0.342505646581	GO:0010528	b	4	regulation of transposition	140564; 23318; 27350; 60489	APOBEC3D; APOBEC3G; TUT4; APOBEC3C	27	21
0.00329205434243	0.299430421051	GO:0010529	b	5	negative regulation of transposition	140564; 23318; 27350; 60489	APOBEC3D; APOBEC3G; TUT4; APOBEC3C	27	21
0.00337031039386	0.159749096416	GO:0009615	b	3	response to virus	661; 3315; 3460; 4599; 8519; 9020; 140564; 10964; 340061; 329; 56829; 64108; 91607; 27350; 60489; 29108; 10625; 64170	SLFN11; IFITM1; APOBEC3C; STING1; HSPB1; APOBEC3D; APOBEC3G; BIRC2; RTP4; MX1; IFI44L; POLR3D; MAP3K14; ZC3HAV1; IFNGR2; PYCARD; IVNS1ABP; CARD9	352	291
0.00341370186866	0.299430421051	GO:0010942	b	5	positive regulation of cell death	324; 578; 580; 694; 1075; 1268; 1611; 1647; 1871; 1902; 2683; 3676; 4763; 4776; 5159; 5915; 6733; 7023; 8462; 8648; 9181; 9770; 10206; 10921; 150094; 57118; 25999; 91607; 27113; 29108; 64170	PDGFRB; TRIM13; NFATC4; CAMK1D; RASSF2; ITGA4; BBC3; CNR1; KLF11; RARB; SIK1; BTG1; GADD45A; ARHGEF2; CLIP3; CARD9; DAP; NF1; B4GALT1; PYCARD; RNPS1; BARD1; CTSC; SLFN11; NCOA1; SRPK2; E2F3; TFAP4; BAK1; APC; LPAR1	691	610
0.00342808809424	0.115697973181	GO:0009607	b	2	response to biotic stimulus	445; 578; 661; 761; 1268; 1535; 1604; 2919; 2950; 3315; 3460; 3552; 4292; 4599; 5272; 5734; 7431; 7456; 8519; 9020; 140564; 10406; 10964; 340061; 329; 116071; 56829; 64108; 57088; 91607; 140885; 27350; 10062; 60489; 29108; 259230; 10625; 64170	SGMS1; CD55; BIRC2; MX1; POLR3D; IFNGR2; IL1A; BAK1; ASS1; CNR1; PTGER4; MLH1; IFI44L; CARD9; ZC3HAV1; PYCARD; IVNS1ABP; NR1H3; IFITM1; SIRPA; HSPB1; SLFN11; SERPINB9; CYBA; WFDC2; CXCL1; PLSCR4; CA3; APOBEC3D; APOBEC3G; RTP4; APOBEC3C; VIM; GSTP1; MAP3K14; STING1; BATF2; WIPF1	1117	793
0.00375389521604	0.159749096416	GO:0071214	b	3	cellular response to abiotic stimulus	231; 578; 1647; 2033; 3981; 4776; 5734; 22890; 9020; 9181; 10010; 89872; 84230; 84329; 54112; 54407; 55144; 23418	GPR88; ZBTB1; NFATC4; LRRC8C; SLC38A2; PTGER4; GADD45A; HVCN1; ARHGEF2; BAK1; LIG4; MAP3K14; TANK; AKR1B1; EP300; AQP10; CRB1; LRRC8D	334	294
0.00375389521604	0.159749096416	GO:0104004	b	3	cellular response to environmental stimulus	231; 578; 1647; 2033; 3981; 4776; 5734; 22890; 9020; 9181; 10010; 89872; 84230; 84329; 54112; 54407; 55144; 23418	GPR88; ZBTB1; NFATC4; LRRC8C; SLC38A2; PTGER4; GADD45A; HVCN1; ARHGEF2; BAK1; LIG4; MAP3K14; TANK; AKR1B1; EP300; AQP10; CRB1; LRRC8D	334	294
0.00379184575264	0.184536493295	GO:1900750	m	4	oligopeptide binding	2944; 2946; 2950	GSTM1; GSTM2; GSTP1	13	11
0.00379184575264	0.184536493295	GO:0004126	m	4	cytidine deaminase activity	140564; 27350; 60489	APOBEC3D; APOBEC3G; APOBEC3C	13	11
0.00392871157738	0.342505646581	GO:0072273	b	4	metanephric nephron morphogenesis	5159; 10736; 342184; 388585	PDGFRB; FMN1; HES5; SIX2	25	22
0.00423552693635	0.132835169703	GO:0008017	m	5	microtubule binding	324; 1266; 2242; 246176; 2801; 4599; 6249; 9181; 342184; 51199; 84251; 84557; 79745; 25999; 27229	NIN; CNN3; GAS2L2; FMN1; ARHGEF2; CLIP1; MX1; CLIP3; GOLGA2; FES; CLIP4; MAP1LC3A; APC; SGIP1; TUBGCP4	271	229
0.00475754010701	0.342505646581	GO:0046785	b	4	microtubule polymerization	2242; 2801; 6249; 79998; 51199; 25999; 27229	ANKRD53; NIN; CLIP1; CLIP3; GOLGA2; FES; TUBGCP4	78	69
0.00484106998304	0.323454561313	GO:0048524	b	5	positive regulation of viral process	904; 972; 2033; 2963; 3956; 6667; 6733; 7023; 29969	CD74; TFAP4; GTF2F2; SP1; MDFIC; CCNT1; LGALS1; EP300; SRPK2	114	106
0.00494315460505	0.342505646581	GO:0099509	b	4	regulation of presynaptic cytosolic calcium ion concentration	783; 1268; 9256	CNR1; CACNB2; TSPOAP1	16	12
0.00497353934115	0.183421819637	GO:0040012	b	3	regulation of locomotion	135; 324; 683; 753; 972; 1281; 1647; 1902; 2242; 246176; 2950; 3315; 3676; 3958; 4345; 4763; 5159; 5168; 5734; 6446; 6667; 126820; 7473; 7803; 8519; 9181; 9219; 23224; 9734; 9863; 10206; 10850; 79791; 347733; 23189; 56254; 57118; 9747; 58494; 29108	CD74; PDGFRB; TRIM13; CAMK1D; HDAC9; ITGA4; LDLRAD4; CD200; COL3A1; ADORA2A; DNAI3; GAS2L2; PTGER4; GADD45A; ARHGEF2; PTP4A1; MAGI2; NF1; PYCARD; MTA2; FBXO31; IFITM1; JAM2; HSPB1; SP1; ENPP2; FES; LGALS3; SYNE2; RNF20; TUBB2B; TCAF1; SGK1; WNT3; GSTP1; BST1; CCL27; KANK1; APC; LPAR1	1001	865
0.0050165653578	0.342505646581	GO:0040013	b	4	negative regulation of locomotion	135; 753; 972; 1281; 1647; 2950; 4345; 4763; 5734; 126820; 7473; 8519; 9863; 10206; 23189; 56254; 9747	CD74; ADORA2A; DNAI3; PTGER4; GADD45A; IFITM1; WNT3; GSTP1; TRIM13; LDLRAD4; MAGI2; NF1; KANK1; CD200; COL3A1; TCAF1; RNF20	323	279
0.00513479540169	0.323454561313	GO:0098732	b	5	macromolecule deacylation	2033; 5187; 9219; 9374; 9734; 147111; 55809; 122953	NOTUM; TRERF1; HDAC9; PPT2; JDP2; PER1; EP300; MTA2	110	88
0.00526798959794	0.183421819637	GO:0018916	b	3	nitrobenzene metabolic process	2944; 2946	GSTM1; GSTM2	4	4
0.00526798959794	0.323454561313	GO:0002583	b	5	regulation of antigen processing and presentation of peptide antigen	3077; 29108	PYCARD; HFE	6	4
0.00526798959794	0.132835169703	GO:0015137	m	5	citrate transmembrane transporter activity	94097; 64849	SLC13A3; SFXN5	4	4
0.00526798959794	0.132835169703	GO:0015142	m	5	tricarboxylic acid transmembrane transporter activity	94097; 64849	SLC13A3; SFXN5	4	4
0.00588425458873	0.342505646581	GO:1901136	b	4	carbohydrate derivative catabolic process	3073; 4758; 5144; 5150; 5151; 140564; 81792; 115290; 27350; 60489; 55577; 161823	NAGK; HEXA; APOBEC3D; APOBEC3G; FBXO17; APOBEC3C; PDE8A; PDE7A; ADAMTS12; ADAL; PDE4D; NEU1	201	171
0.00632548427156	0.201888373001	GO:0080111	b	3	DNA demethylation	140564; 54790; 27350; 60489	APOBEC3D; APOBEC3G; TET2; APOBEC3C	29	25
0.00632548427156	0.132835169703	GO:0042974	m	5	retinoic acid receptor binding	5915; 6867; 8648; 64324	NCOA1; TACC1; RARB; NSD1	26	25
0.00683047844862	0.38126488795	GO:0034198	b	5	cellular response to amino acid starvation	1611; 51100; 84557; 54407; 92196	MAP1LC3A; DAPL1; DAP; SH3GLB1; SLC38A2	46	40
0.00698570263566	0.342505646581	GO:0007249	b	4	I-kappaB kinase/NF-kappaB signaling	329; 972; 1902; 2950; 3315; 3956; 541468; 5187; 9020; 10010; 10206; 54923; 140885; 29108; 64170	CD74; TRIM13; PER1; LIME1; SIRPA; HSPB1; BIRC2; CARD9; GSTP1; MAP3K14; LURAP1; PYCARD; TANK; LGALS1; LPAR1	279	242
0.0070971557273	0.342505646581	GO:0006954	b	4	inflammatory response	135; 329; 445; 683; 1075; 1241; 1268; 1535; 1604; 1903; 2683; 2919; 2950; 3077; 3487; 3552; 4345; 4775; 4776; 5187; 5588; 5734; 9051; 9734; 340061; 81792; 57118; 140885; 10062; 29108; 259230	NFATC3; NFATC4; CAMK1D; CD55; HDAC9; BIRC2; LTB4R; ADAMTS12; SGMS1; CD200; IL1A; PSTPIP1; HFE; CNR1; ADORA2A; S1PR3; ASS1; B4GALT1; PYCARD; NR1H3; SIRPA; CTSC; PER1; CYBA; IGFBP4; PRKCQ; CXCL1; PTGER4; GSTP1; BST1; STING1	842	642
0.00730000754027	0.145200434978	GO:0032196	b	2	transposition	140564; 23318; 27350; 60489	APOBEC3D; APOBEC3G; TUT4; APOBEC3C	32	26
0.00732477466067	0.145200434978	GO:0070988	b	2	demethylation	3720; 140564; 84678; 54790; 27350; 60489	APOBEC3D; APOBEC3G; TET2; JARID2; APOBEC3C; KDM2B	75	57
0.00734599270876	0.342505646581	GO:0002274	b	4	myeloid leukocyte activation	683; 972; 1075; 1268; 1535; 1604; 1992; 2171; 2242; 2683; 2919; 2950; 527; 3958; 4345; 4758; 6515; 8566; 10043; 340061; 116071; 84329; 84766; 353189; 140885; 10062; 29108; 81567	CD74; PDXK; CD55; TOM1; SERPINB1; FABP5; CD200; TXNDC5; CNR1; SLCO4C1; B4GALT1; PYCARD; CRACR2A; ATP6V0C; SIRPA; CTSC; CYBA; FES; LGALS3; CXCL1; HVCN1; SLC2A3; GSTP1; BST1; STING1; BATF2; NR1H3; NEU1	658	565
0.00773417734864	0.193956796075	GO:0046983	m	3	protein dimerization activity	316; 578; 580; 1535; 1647; 1871; 2582; 2944; 2946; 3073; 3315; 3757; 4038; 4601; 4677; 4802; 22890; 6667; 6938; 7023; 7171; 8341; 8459; 8566; 8648; 9555; 51100; 340061; 440689; 114088; 83959; 347733; 55766; 64344; 64747; 388585; 29108; 64170	SLC4A11; AOX1; PDXK; HIF3A; H2BC18; NFYC; NCOA1; GADD45A; TPM4; CARD9; PYCARD; ZBTB1; TPST2; HSPB1; BARD1; MFSD1; SP1; NARS1; TCF12; SH3GLB1; H2BC15; GALE; CYBA; TUBB2B; E2F3; LRP4; TFAP4; KCNH2; HEXA; GSTM1; GSTM2; MACROH2A1; BAK1; TRIM9; H2AJ; STING1; MXI1; HES5	1057	834
0.00781914220479	0.342505646581	GO:0002577	b	4	regulation of antigen processing and presentation	972; 3077; 29108	CD74; PYCARD; HFE	20	14
0.00805680239612	0.228232503917	GO:0071496	b	3	cellular response to external stimulus	578; 1611; 1647; 2242; 2950; 3077; 3676; 3992; 4330; 5734; 8648; 9020; 51100; 150094; 84557; 54407; 92196	NCOA1; SIK1; SLC38A2; PTGER4; GADD45A; ITGA4; SH3GLB1; BAK1; MAP1LC3A; GSTP1; DAP; FES; MN1; FADS1; MAP3K14; DAPL1; HFE	328	293
0.00836854061857	0.386879001751	GO:0030149	b	5	sphingolipid catabolic process	3073; 4758; 5168; 55331	HEXA; ACER3; ENPP2; NEU1	35	27
0.00844390594995	0.145200434978	GO:0045321	b	2	leukocyte activation	578; 683; 972; 1075; 1268; 1503; 1535; 1604; 1992; 2033; 2171; 2242; 2683; 2919; 2950; 3077; 527; 3552; 3676; 3956; 3958; 3981; 4292; 4345; 5588; 5734; 22890; 6515; 6670; 8566; 9734; 10043; 10320; 55716; 340061; 116071; 84329; 84766; 23240; 353189; 140885; 10062; 4758; 29108; 81567	CD74; PDXK; LMBR1L; CD55; HDAC9; TOM1; ITGA4; SERPINB1; FABP5; CD200; IL1A; HFE; CNR1; CTPS1; PTGER4; IKZF1; MLH1; LIG4; SLCO4C1; PRKCQ; B4GALT1; PYCARD; CRACR2A; ATP6V0C; ZBTB1; SP3; SIRPA; TMEM131L; CTSC; CYBA; FES; LGALS3; LGALS1; EP300; CXCL1; HVCN1; SLC2A3; TXNDC5; BAK1; GSTP1; BST1; STING1; BATF2; NR1H3; NEU1	1321	1032
0.00860444181941	0.193956796075	GO:0015238	m	3	drug transmembrane transporter activity	5243; 246213; 83959; 63910; 54407; 55065; 94097; 64849	SLC4A11; SLC52A1; SLC17A8; SLC17A9; SLC38A2; SLC13A3; ABCB1; SFXN5	110	96
0.00860447022091	0.145200434978	GO:0051410	b	2	detoxification of nitrogen compound	2944; 2946	GSTM1; GSTM2	5	5
0.00860447022091	0.228232503917	GO:0070458	b	3	cellular detoxification of nitrogen compound	2944; 2946	GSTM1; GSTM2	5	5
0.00860447022091	0.342505646581	GO:0042816	b	4	vitamin B6 metabolic process	316; 8566	AOX1; PDXK	5	5
0.00864831784099	0.386879001751	GO:0009247	b	5	glycolipid biosynthetic process	7357; 8818; 9331; 79690; 80055; 256435	PGAP1; UGCG; DPM2; ST6GALNAC3; GAL3ST4; B4GALT6	67	59
0.00906993860072	0.342505646581	GO:0048522	b	4	positive regulation of cellular process	135; 231; 324; 329; 445; 578; 580; 683; 694; 783; 869; 904; 972; 1075; 1268; 1281; 1535; 1604; 1611; 1647; 1871; 1902; 1903; 2004; 2033; 2171; 2242; 246176; 2683; 2801; 2946; 2950; 2969; 2972; 3077; 3131; 527; 3305; 3315; 3487; 3552; 3676; 3720; 3757; 3956; 3958; 3981; 4038; 4090; 4292; 4330; 4763; 4775; 4776; 541468; 4802; 5026; 5151; 5159; 5168; 5187; 5588; 5602; 5915; 6176; 6249; 22890; 6601; …	SMARCC2; TRIM13; PKP4; CCNT1; SYNE2; ASS1; AKR1B1; RARB; GADD45A; ARHGEF2; SIX2; LIG4; GOLGA2; PTP4A1; MAGI2; KDM2B; IFITM1; SIRPA; BARD1; SP1; MDFIC; SP3; ENPP2; SH3GLB1; PER1; TSPAN5; KCTD17; PDE8A; PXYLP1; NIN; ARPC1B; FBXL5; VIM; ELK3; BST1; TCF12; APC; ANKRD53; NFATC3; NFATC4; RASD2; PRRT1; RASSF2; ITGA4; VWC2; YTHDF2; FAXDC2; CTIF; COL3A1; BAK1; ADORA2A; DNAI3; TANK; CLSTN1; DISC1; CARD9; C…	5443	4548
0.00913779203456	0.386879001751	GO:0006664	b	5	glycolipid metabolic process	3073; 4758; 7357; 8818; 9331; 79690; 80055; 256435	PGAP1; UGCG; HEXA; NEU1; DPM2; ST6GALNAC3; GAL3ST4; B4GALT6	111	97
0.00928205414806	0.342505646581	GO:1990928	b	4	response to amino acid starvation	1611; 51100; 84557; 54407; 92196	MAP1LC3A; DAPL1; DAP; SH3GLB1; SLC38A2	49	43
0.00934201414876	0.228232503917	GO:0097435	b	3	supramolecular fiber organization	324; 1281; 1902; 2242; 246176; 2801; 4763; 5159; 5734; 6249; 7171; 126820; 7431; 7456; 8153; 9051; 9181; 10095; 10278; 339768; 79745; 79998; 342184; 51199; 23189; 58529; 25999; 27229; 29108	PDGFRB; ANKRD53; FMN1; COL3A1; PSTPIP1; DNAI3; GAS2L2; PTGER4; TPM4; ARHGEF2; GOLGA2; CLIP3; CLIP1; NF1; CLIP4; PYCARD; EFS; ESPNL; FES; MYOZ1; NIN; ARPC1B; VIM; RND2; KANK1; APC; WIPF1; LPAR1; TUBGCP4	709	602
0.0093693585848	0.301071370033	GO:0046982	m	4	protein heterodimerization activity	578; 580; 1535; 1647; 3073; 4802; 22890; 6938; 7171; 8341; 9555; 440689; 347733; 55766	ZBTB1; H2AJ; BARD1; HEXA; GADD45A; TPM4; H2BC18; BAK1; NFYC; MACROH2A1; CYBA; TCF12; H2BC15; TUBB2B	340	227
0.00953451713493	0.228232503917	GO:0070050	b	3	neuron cellular homeostasis	783; 1268; 9256; 23498	CNR1; CACNB2; HAAO; TSPOAP1	33	28
0.00953451713493	0.386879001751	GO:0003338	b	5	metanephros morphogenesis	5159; 10736; 342184; 388585	PDGFRB; FMN1; HES5; SIX2	31	28
0.00969542746781	0.342505646581	GO:1903509	b	4	liposaccharide metabolic process	3073; 4758; 7357; 8818; 9331; 79690; 80055; 256435	PGAP1; UGCG; HEXA; NEU1; DPM2; ST6GALNAC3; GAL3ST4; B4GALT6	112	98
0.0100733076408	0.151099614611	GO:0009605	b	2	response to external stimulus	135; 445; 578; 661; 683; 761; 972; 1075; 1268; 1281; 1535; 1604; 1611; 1647; 1902; 1945; 2033; 2242; 2919; 2950; 3077; 3315; 3460; 3552; 3676; 3958; 3992; 4292; 4330; 4345; 4599; 5026; 5159; 5168; 5187; 5272; 5588; 5734; 7431; 7456; 7473; 8519; 8648; 9020; 140564; 9600; 10406; 10850; 10964; 51100; 340061; 150094; 81792; 329; 116071; 84251; 84557; 347733; 54112; 54407; 23418; 56829; 64108; 57088; …	CD74; PDGFRB; CAMK1D; CD55; P2RX5; PRKCQ; ITGA4; BIRC2; MX1; FADS1; POLR3D; ADAMTS12; PKD2L2; IFNGR2; IL1A; CD200; COL3A1; VIM; HFE; CNR1; ADORA2A; NCOA1; SIK1; PTGER4; GADD45A; SLC38A2; NR1H3; MLH1; IFI44L; CARD9; DAP; ZC3HAV1; SLFN11; MAP1LC3A; MAP3K14; IVNS1ABP; CCL27; GPR88; SGMS1; IFITM1; EFNA4; SIRPA; HSPB1; MN1; CTSC; ENPP2; SH3GLB1; ASS1; SGIP1; SERPINB9; PER1; CYBA; DAPL1; FES; PYCARD; L…	2572	1999
0.0100831669581	0.342505646581	GO:0043312	b	4	neutrophil degranulation	683; 1075; 1535; 1604; 1992; 2171; 2683; 2919; 2950; 527; 3958; 4758; 6515; 8566; 10043; 340061; 84329; 84766; 353189; 140885; 29108; 81567	PDXK; CD55; TOM1; SERPINB1; FABP5; TXNDC5; SLCO4C1; B4GALT1; PYCARD; CRACR2A; ATP6V0C; SIRPA; CTSC; CYBA; LGALS3; CXCL1; HVCN1; SLC2A3; GSTP1; BST1; STING1; NEU1	490	424
0.0105665127134	0.342505646581	GO:0006767	b	4	water-soluble vitamin metabolic process	316; 2356; 6515; 8566; 10840; 55065; 23498	SLC52A1; AOX1; PDXK; ALDH1L1; SLC2A3; FPGS; HAAO	88	80
0.0105666977098	0.342505646581	GO:0002444	b	4	myeloid leukocyte mediated immunity	683; 1075; 1535; 1604; 1992; 2171; 2242; 2683; 2919; 2950; 527; 3958; 4758; 5272; 6515; 8566; 10043; 340061; 84329; 84766; 353189; 140885; 29108; 81567	PDXK; CD55; TOM1; SERPINB1; FABP5; TXNDC5; SLCO4C1; B4GALT1; PYCARD; CRACR2A; ATP6V0C; SIRPA; CTSC; SERPINB9; CYBA; FES; LGALS3; CXCL1; HVCN1; SLC2A3; GSTP1; BST1; STING1; NEU1	556	477
0.0106160387953	0.342505646581	GO:0051270	b	4	regulation of cellular component movement	324; 683; 753; 972; 1281; 1647; 1902; 2242; 246176; 2950; 3315; 3676; 3958; 4345; 4763; 5144; 5159; 5168; 5734; 6446; 6667; 126820; 7473; 7803; 8519; 9181; 9219; 9734; 9863; 10850; 79791; 347733; 23189; 23224; 56254; 57118; 9747; 58494; 29108	CD74; PDGFRB; CAMK1D; HDAC9; ITGA4; LDLRAD4; CD200; COL3A1; DNAI3; GAS2L2; PTGER4; GADD45A; ARHGEF2; PTP4A1; MAGI2; NF1; PYCARD; MTA2; FBXO31; IFITM1; JAM2; HSPB1; SP1; ENPP2; FES; LGALS3; SYNE2; RNF20; TUBB2B; TCAF1; SGK1; WNT3; GSTP1; BST1; CCL27; KANK1; APC; LPAR1; PDE4D	1013	879
0.0108011658887	0.193956796075	GO:0019239	m	3	deaminase activity	140564; 27350; 60489; 161823	APOBEC3D; APOBEC3G; ADAL; APOBEC3C	33	29
0.0114492264444	0.154564557	GO:0001775	b	2	cell activation	135; 578; 683; 972; 1075; 1268; 1281; 1503; 1535; 1604; 1992; 2033; 2171; 2242; 2683; 2919; 2950; 3077; 527; 3315; 3552; 3676; 3956; 3958; 3981; 4292; 4345; 5159; 5588; 5734; 22890; 6515; 6670; 8566; 9734; 10043; 10320; 55716; 340061; 116071; 84329; 84766; 23240; 353189; 140885; 10062; 4758; 29108; 81567	CD74; PDGFRB; PDXK; LMBR1L; CD55; HDAC9; TOM1; ITGA4; LGALS3; FABP5; COL3A1; CD200; IL1A; HFE; CNR1; ADORA2A; CTPS1; PTGER4; IKZF1; MLH1; LIG4; SLCO4C1; PRKCQ; B4GALT1; PYCARD; CRACR2A; ATP6V0C; ZBTB1; SP3; SIRPA; HSPB1; TMEM131L; CTSC; CYBA; FES; SERPINB1; LGALS1; EP300; CXCL1; HVCN1; SLC2A3; TXNDC5; BAK1; GSTP1; BST1; STING1; BATF2; NR1H3; NEU1	1477	1164
0.0115022997831	0.342505646581	GO:1901685	b	4	glutathione derivative metabolic process	2944; 2946; 2950	GSTM1; GSTM2; GSTP1	22	16
0.0115022997831	0.386879001751	GO:1901687	b	5	glutathione derivative biosynthetic process	2944; 2946; 2950	GSTM1; GSTM2; GSTP1	22	16
0.0118169153812	0.237605222702	GO:0006766	b	3	vitamin metabolic process	316; 1593; 2356; 5947; 6515; 8566; 10840; 55065; 23498	SLC52A1; AOX1; PDXK; ALDH1L1; SLC2A3; CYP27A1; RBP1; FPGS; HAAO	136	122
0.0120021272005	0.237605222702	GO:0045087	b	3	innate immune response	445; 661; 972; 1535; 1604; 2033; 2242; 3460; 3958; 4599; 5272; 22890; 6733; 7431; 8454; 8519; 9051; 9181; 9482; 140564; 10010; 10206; 10211; 10406; 340061; 51441; 329; 56829; 140885; 27350; 10062; 60489; 29108; 391712; 64170	CD74; TRIM13; CD55; IFITM1; MX1; YTHDF2; POLR3D; IFNGR2; PSTPIP1; ASS1; WFDC2; TANK; ARHGEF2; CARD9; ZC3HAV1; PYCARD; CUL1; NR1H3; ZBTB1; SIRPA; BIRC2; SERPINB9; CYBA; FES; LGALS3; TRIM61; EP300; SRPK2; STX8; APOBEC3D; APOBEC3G; APOBEC3C; VIM; FLOT1; STING1	1104	776
0.0121715057407	0.386879001751	GO:0046466	b	5	membrane lipid catabolic process	3073; 4758; 5168; 55331	HEXA; ACER3; ENPP2; NEU1	40	30
0.0122806310012	0.342505646581	GO:0032608	b	4	interferon-beta production	661; 10211; 340061; 140885; 29108	PYCARD; POLR3D; SIRPA; FLOT1; STING1	51	46
0.0123517184017	0.342505646581	GO:2000145	b	4	regulation of cell motility	324; 683; 753; 972; 1281; 1647; 1902; 2242; 246176; 2950; 3315; 3676; 3958; 4345; 4763; 5159; 5168; 5734; 6446; 6667; 126820; 7803; 8519; 9181; 9219; 9734; 9863; 10850; 79791; 23189; 23224; 56254; 57118; 9747; 58494; 29108	CD74; PDGFRB; CAMK1D; HDAC9; ITGA4; LDLRAD4; CD200; COL3A1; DNAI3; GAS2L2; PTGER4; GADD45A; ARHGEF2; PTP4A1; MAGI2; NF1; PYCARD; MTA2; FBXO31; IFITM1; JAM2; HSPB1; SP1; ENPP2; FES; LGALS3; SYNE2; RNF20; TCAF1; SGK1; GSTP1; BST1; CCL27; KANK1; APC; LPAR1	930	805
0.0123737798662	0.237605222702	GO:0048518	b	3	positive regulation of biological process	135; 231; 324; 445; 578; 580; 661; 683; 694; 783; 904; 972; 1075; 1268; 1281; 1535; 1604; 1611; 1647; 1871; 1902; 1903; 2004; 2033; 2171; 2242; 246176; 2683; 2801; 2946; 2950; 2963; 2969; 2972; 3077; 3131; 527; 3305; 3315; 3487; 3552; 3676; 3720; 3757; 3956; 3958; 3981; 4038; 4090; 4292; 4330; 4345; 4763; 4775; 4776; 541468; 4802; 5026; 5144; 5151; 5159; 5168; 5187; 869; 5243; 5272; 5588; 5602; 5…	SMARCC2; PGAP1; TRIM13; POLR3D; PKP4; CCNT1; SYNE2; ZNF496; ASS1; AKR1B1; RARB; PTGER4; GADD45A; ARHGEF2; CLIP1; SIX2; LIG4; GOLGA2; PTP4A1; MAGI2; KDM2B; CUL1; PXYLP1; IFITM1; SIRPA; BARD1; SP1; MDFIC; SP3; ENPP2; SH3GLB1; SERPINB9; PER1; TSPAN5; KCTD17; PDE8A; TRAPPC9; NIN; LRP4; GTF2F2; ARPC1B; FBXL5; VIM; ELK3; BST1; TCF12; APC; CRACR2A; ANKRD53; NFATC3; NFATC4; RASD2; PRRT1; RASSF2; ITGA4; V…	6243	5160
0.0124208121986	0.342505646581	GO:0032640	b	4	tumor necrosis factor production	1535; 2950; 3315; 3552; 4776; 9181; 140885; 29108; 64170	NFATC4; SIRPA; HSPB1; ARHGEF2; CARD9; GSTP1; CYBA; PYCARD; IL1A	143	123
0.0126493562658	0.237605222702	GO:0072049	b	3	comma-shaped body morphogenesis	5159; 388585	PDGFRB; HES5	6	6
0.0126493562658	0.193956796075	GO:0030881	m	3	beta-2-microglobulin binding	2217; 3077	FCGRT; HFE	9	6
0.0126493562658	0.193956796075	GO:1990405	m	3	protein antigen binding	3676; 140885	ITGA4; SIRPA	8	6
0.0126493562658	0.342505646581	GO:0010046	b	4	response to mycotoxin	445; 578	ASS1; BAK1	6	6
0.0126493562658	0.342505646581	GO:0003062	b	4	regulation of heart rate by chemical signal	3757; 5144	PDE4D; KCNH2	6	6
0.0126493562658	0.386879001751	GO:1902302	b	5	regulation of potassium ion export	3757; 30819	KCNIP2; KCNH2	7	6
0.0126493562658	0.386879001751	GO:0015734	b	5	taurine transport	84230; 55144	LRRC8D; LRRC8C	6	6
0.013261206826	0.386879001751	GO:0051130	b	5	positive regulation of cellular component organization	324; 578; 869; 1268; 1535; 1902; 2033; 2242; 3077; 3305; 3552; 3720; 3958; 3981; 4038; 5159; 5168; 5588; 6249; 7473; 8153; 9555; 9863; 10095; 10211; 10801; 10850; 79734; 79791; 79998; 342184; 51100; 51199; 84251; 347733; 347902; 22883; 56254; 56965; 57118; 122953; 25999; 140885; 27113; 27185; 126820; 29108	PDGFRB; CAMK1D; ANKRD53; JARID2; LGALS3; IL1A; BBC3; SGIP1; HFE; CLSTN1; HSPA1L; CNR1; CLIP3; DNAI3; CBLN1; LIG4; DISC1; CLIP1; MAGI2; PYCARD; CCL27; FBXO31; SIRPA; FMN1; PARP6; ENPP2; SH3GLB1; MACROH2A1; CYBA; FES; SEPTIN9; PRKCQ; NIN; EP300; RNF20; TUBB2B; AMIGO2; KCTD17; LRP4; WNT3; ARPC1B; JDP2; BAK1; RND2; FLOT1; APC; LPAR1	1270	1117
0.0133389291783	0.237605222702	GO:0043299	b	3	leukocyte degranulation	683; 1075; 1535; 1604; 1992; 2171; 2242; 2683; 2919; 2950; 527; 3958; 6515; 8566; 10043; 340061; 84329; 84766; 353189; 140885; 4758; 29108; 81567	PDXK; CD55; TOM1; SERPINB1; FABP5; TXNDC5; SLCO4C1; B4GALT1; PYCARD; CRACR2A; ATP6V0C; SIRPA; CTSC; CYBA; FES; LGALS3; CXCL1; HVCN1; SLC2A3; GSTP1; BST1; STING1; NEU1	541	461
0.0134000443006	0.1912171272	GO:0031625	m	5	ubiquitin protein ligase binding	324; 527; 3305; 3757; 4090; 5187; 5243; 7345; 8454; 9482; 10010; 340061; 84557; 56254; 28951	STX8; ATP6V0C; TANK; TRIB2; KCNH2; SMAD5; ABCB1; RNF20; PER1; STING1; MAP1LC3A; APC; UCHL1; CUL1; HSPA1L	294	261
0.0135949782111	0.386879001751	GO:0002446	b	5	neutrophil mediated immunity	683; 1075; 1535; 1604; 1992; 2171; 2683; 2919; 2950; 527; 3958; 4758; 6515; 8566; 10043; 340061; 81567; 84329; 84766; 353189; 140885; 29108	PDXK; CD55; TOM1; SERPINB1; FABP5; TXNDC5; SLCO4C1; B4GALT1; PYCARD; CRACR2A; ATP6V0C; SIRPA; CTSC; CYBA; LGALS3; CXCL1; HVCN1; SLC2A3; GSTP1; BST1; STING1; NEU1	504	436
0.013648341774	0.237605222702	GO:0044091	b	3	membrane biogenesis	4038; 7357; 10211; 25999	CLIP3; UGCG; FLOT1; LRP4	37	31
0.0136583662286	0.1912171272	GO:0031690	m	5	adrenergic receptor binding	5144; 7345; 9863	UCHL1; PDE4D; MAGI2	20	17
0.0140724081926	0.358666260402	GO:0006643	b	4	membrane lipid metabolic process	3073; 4758; 5168; 7357; 8818; 9331; 79690; 80055; 55331; 9524; 259230; 256435	PGAP1; ACER3; UGCG; HEXA; GAL3ST4; ENPP2; TECR; DPM2; SGMS1; ST6GALNAC3; NEU1; B4GALT6	217	192
0.0142651353569	0.358666260402	GO:0036230	b	4	granulocyte activation	683; 1075; 1535; 1604; 1992; 2171; 2683; 2919; 2950; 527; 3958; 4758; 6515; 8566; 10043; 340061; 84329; 84766; 353189; 140885; 29108; 81567	PDXK; CD55; TOM1; SERPINB1; FABP5; TXNDC5; SLCO4C1; B4GALT1; PYCARD; CRACR2A; ATP6V0C; SIRPA; CTSC; CYBA; LGALS3; CXCL1; HVCN1; SLC2A3; GSTP1; BST1; STING1; NEU1	509	438
0.0150530621585	0.363998902106	GO:0071219	b	4	cellular response to molecule of bacterial origin	445; 1604; 2919; 2950; 3552; 7431; 57088; 140885; 10062; 29108; 259230	CXCL1; PLSCR4; SIRPA; CD55; VIM; GSTP1; SGMS1; PYCARD; IL1A; ASS1; NR1H3	199	171
0.0150682214285	0.386879001751	GO:1903555	b	5	regulation of tumor necrosis factor superfamily cytokine production	1535; 2950; 3315; 3552; 4776; 9181; 140885; 29108; 64170	NFATC4; SIRPA; HSPB1; ARHGEF2; CARD9; GSTP1; CYBA; PYCARD; IL1A	146	127
0.0152342626207	0.301071370033	GO:0016814	m	4	hydrolase activity	acting on carbon-nitrogen (but not peptide) bonds	in cyclic amidines	140564; 27350; 60489; 161823	APOBEC3D; APOBEC3G; ADAL; APOBEC3C	36	32
0.0155697047285	0.363998902106	GO:0002366	b	4	leukocyte activation involved in immune response	683; 972; 1075; 1535; 1604; 1992; 2171; 2242; 2683; 2919; 2950; 527; 3956; 3958; 3981; 4292; 4758; 5734; 6515; 8566; 10043; 340061; 84329; 84766; 353189; 140885; 29108; 81567	CD74; PDXK; CD55; TOM1; SERPINB1; FABP5; TXNDC5; PTGER4; MLH1; LIG4; SLCO4C1; B4GALT1; PYCARD; CRACR2A; ATP6V0C; SIRPA; CTSC; CYBA; FES; LGALS3; LGALS1; CXCL1; HVCN1; SLC2A3; GSTP1; BST1; STING1; NEU1	723	600
0.0156816910503	0.386879001751	GO:0051271	b	5	negative regulation of cellular component movement	753; 972; 1281; 1647; 2950; 4345; 4763; 5734; 7473; 8519; 9747; 9863; 23189; 56254; 126820	CD74; IFITM1; DNAI3; PTGER4; GADD45A; TCAF1; WNT3; GSTP1; LDLRAD4; MAGI2; NF1; KANK1; CD200; COL3A1; RNF20	308	266
0.0157904454248	0.262945243379	GO:0071706	b	3	tumor necrosis factor superfamily cytokine production	1535; 2950; 3315; 3552; 4776; 9181; 140885; 29108; 64170	NFATC4; SIRPA; HSPB1; ARHGEF2; CARD9; GSTP1; CYBA; PYCARD; IL1A	149	128
0.0160283607462	0.363998902106	GO:0032495	b	4	response to muramyl dipeptide	7431; 9181; 64170	CARD9; ARHGEF2; VIM	20	18
0.0160283607462	0.301071370033	GO:0004364	m	4	glutathione transferase activity	2944; 2946; 2950	GSTM1; GSTM2; GSTP1	28	18
0.016527088934	0.263744794238	GO:0002263	b	3	cell activation involved in immune response	683; 972; 1075; 1535; 1604; 1992; 2171; 2242; 2683; 2919; 2950; 527; 3956; 3958; 3981; 4292; 5734; 6515; 8566; 10043; 340061; 84329; 84766; 353189; 140885; 4758; 29108; 81567	CD74; PDXK; CD55; TOM1; SERPINB1; FABP5; TXNDC5; PTGER4; MLH1; LIG4; SLCO4C1; B4GALT1; PYCARD; CRACR2A; ATP6V0C; SIRPA; CTSC; CYBA; FES; LGALS3; LGALS1; CXCL1; HVCN1; SLC2A3; GSTP1; BST1; STING1; NEU1	727	603
0.0169316388545	0.386879001751	GO:0009164	b	5	nucleoside catabolic process	140564; 27350; 60489; 161823	APOBEC3D; APOBEC3G; ADAL; APOBEC3C	38	33
0.0173106786193	0.265199596448	GO:0021543	b	3	pallium development	1281; 4763; 6867; 8648; 23224; 10579; 83696; 54407; 27185	TRAPPC9; NCOA1; SLC38A2; TACC1; TACC2; DISC1; NF1; COL3A1; SYNE2	159	130
0.0173568989909	0.301071370033	GO:0042609	m	4	CD4 receptor binding	972; 57088	CD74; PLSCR4	9	7
0.0173568989909	0.301071370033	GO:0042895	m	4	antibiotic transmembrane transporter activity	94097; 64849	SLC13A3; SFXN5	7	7
0.0173568989909	0.386879001751	GO:0002579	b	5	positive regulation of antigen processing and presentation	972; 29108	CD74; PYCARD	9	7
0.0173568989909	0.386879001751	GO:0099541	b	5	trans-synaptic signaling by lipid	1268; 2171	CNR1; FABP5	7	7
0.0173568989909	0.208282787891	GO:0070008	m	5	serine-type exopeptidase activity	1362; 54504	CPD; CPVL	7	7
0.0175543714254	0.385426510274	GO:0002275	b	4	myeloid cell activation involved in immune response	683; 1075; 1535; 1604; 1992; 2171; 2242; 2683; 2919; 2950; 527; 3958; 4758; 6515; 8566; 10043; 340061; 84329; 84766; 353189; 140885; 29108; 81567	PDXK; CD55; TOM1; SERPINB1; FABP5; TXNDC5; SLCO4C1; B4GALT1; PYCARD; CRACR2A; ATP6V0C; SIRPA; CTSC; CYBA; FES; LGALS3; CXCL1; HVCN1; SLC2A3; GSTP1; BST1; STING1; NEU1	554	473
0.0176138593308	0.243071258765	GO:0016810	m	3	hydrolase activity	acting on carbon-nitrogen (but not peptide) bonds	9219; 140564; 9734; 144193; 55331; 27350; 60489; 161823	ACER3; HDAC9; APOBEC3D; APOBEC3G; APOBEC3C; AMDHD1; ADAL; MTA2	124	109
0.0178600234762	0.219191197209	GO:0001816	b	2	cytokine production	661; 972; 1535; 1604; 1903; 1992; 2033; 2950; 3077; 3315; 3552; 4345; 4775; 4776; 541468; 5144; 5187; 5588; 5734; 9181; 9734; 10211; 340061; 329; 28951; 57447; 140885; 29108; 64170	CD74; NFATC3; NFATC4; CD55; HDAC9; BIRC2; SERPINB1; POLR3D; TRIB2; CD200; IL1A; NDRG2; HFE; S1PR3; ARHGEF2; CARD9; LURAP1; PYCARD; SIRPA; HSPB1; PER1; CYBA; PRKCQ; EP300; PTGER4; GSTP1; FLOT1; STING1; PDE4D	746	634
0.0181717093323	0.385426510274	GO:0042113	b	4	B cell activation	578; 683; 972; 1503; 2033; 3676; 3956; 3981; 4292; 22890; 6670; 9734	CD74; ZBTB1; CTPS1; HDAC9; SP3; ITGA4; MLH1; BAK1; LIG4; BST1; LGALS1; EP300	337	199
0.0186143485076	0.385426510274	GO:0048668	b	4	collateral sprouting	7473; 8153; 51199	WNT3; RND2; NIN	23	19
0.0188559179813	0.386879001751	GO:0051962	b	5	positive regulation of nervous system development	869; 1268; 1902; 2033; 2242; 3981; 5915; 6938; 7473; 8153; 8648; 9181; 9863; 79791; 375567; 51199; 347733; 347902; 22883; 56965; 57118; 27185	CAMK1D; CLSTN1; CNR1; NCOA1; ARHGEF2; CBLN1; LIG4; DISC1; MAGI2; VWC2; PARP6; RARB; FES; EP300; TUBB2B; AMIGO2; NIN; WNT3; RND2; FBXO31; TCF12; LPAR1	518	450
0.0201112349711	0.386879001751	GO:2000401	b	5	regulation of lymphocyte migration	3676; 4345; 10850; 58494; 29108	CD200; PYCARD; ITGA4; JAM2; CCL27	64	52
0.0203436213509	0.386879001751	GO:0006672	b	5	ceramide metabolic process	3073; 4758; 7357; 9331; 55331; 259230; 256435	ACER3; UGCG; HEXA; SGMS1; ST6GALNAC3; NEU1; B4GALT6	102	91
0.0204059943397	0.393272410511	GO:0042552	b	4	myelination	1075; 1902; 4763; 5915; 9331; 55331; 58494; 388585	ACER3; RARB; JAM2; CTSC; NF1; LPAR1; HES5; B4GALT6	123	112
0.0204059943397	0.386879001751	GO:0032675	b	5	regulation of interleukin-6 production	972; 1535; 3552; 4345; 9181; 140885; 29108; 64170	CD74; SIRPA; ARHGEF2; CARD9; CYBA; PYCARD; CD200; IL1A	132	112
0.0204768189677	0.386879001751	GO:0051960	b	5	regulation of nervous system development	869; 1075; 1268; 1281; 1902; 2033; 2242; 3956; 3981; 4038; 4763; 4776; 5915; 6938; 7431; 7473; 8153; 8648; 9181; 9863; 51441; 79791; 375567; 51199; 347733; 347902; 22883; 23189; 56965; 57118; 58494; 26115; 27185; 388585	NFATC4; CAMK1D; YTHDF2; COL3A1; CLSTN1; CNR1; NCOA1; KANK1; ARHGEF2; CBLN1; LIG4; DISC1; MAGI2; NF1; VWC2; JAM2; PARP6; CTSC; TANC2; RARB; FES; LGALS1; EP300; TUBB2B; AMIGO2; NIN; LRP4; WNT3; VIM; RND2; FBXO31; TCF12; LPAR1; HES5	894	779
0.0206691465752	0.393272410511	GO:0072210	b	4	metanephric nephron development	5159; 10736; 342184; 388585	PDGFRB; FMN1; HES5; SIX2	39	35
0.0206691465752	0.393272410511	GO:0043331	b	4	response to dsRNA	10211; 340061; 64170; 130132	RFTN2; CARD9; FLOT1; STING1	54	35
0.0206691465752	0.386879001751	GO:0014003	b	5	oligodendrocyte development	1902; 2950; 9331; 388585	GSTP1; LPAR1; HES5; B4GALT6	42	35
0.0209959421146	0.22226042683	GO:0030029	b	2	actin filament-based process	683; 783; 1266; 1902; 2242; 246176; 2919; 3757; 4763; 541468; 5144; 5159; 5734; 7171; 126820; 7431; 7456; 8153; 9051; 9181; 23224; 10095; 10278; 10850; 339768; 342184; 23189; 122786; 58529; 29108	PDGFRB; FMN1; PSTPIP1; FRMD6; DNAI3; GAS2L2; PTGER4; CACNB2; TPM4; ARHGEF2; LURAP1; NF1; PYCARD; CCL27; EFS; ESPNL; FES; SYNE2; CXCL1; MYOZ1; CNN3; KCNH2; ARPC1B; VIM; RND2; BST1; KANK1; WIPF1; LPAR1; PDE4D	782	670
0.021132642002	0.301071370033	GO:0044389	m	4	ubiquitin-like protein ligase binding	324; 527; 3305; 3757; 4090; 5187; 5243; 7345; 8454; 9482; 10010; 340061; 84557; 56254; 28951	STX8; ATP6V0C; TANK; TRIB2; KCNH2; SMAD5; ABCB1; RNF20; PER1; STING1; MAP1LC3A; APC; UCHL1; CUL1; HSPA1L	313	276
0.0214028559169	0.22226042683	GO:0007272	b	2	ensheathment of neurons	1075; 1902; 4763; 5915; 9331; 55331; 58494; 388585	ACER3; RARB; JAM2; CTSC; NF1; LPAR1; HES5; B4GALT6	125	113
0.0214028559169	0.31035050884	GO:0008366	b	3	axon ensheathment	1075; 1902; 4763; 5915; 9331; 55331; 58494; 388585	ACER3; RARB; JAM2; CTSC; NF1; LPAR1; HES5; B4GALT6	125	113
0.0214028559169	0.301071370033	GO:0017124	m	4	SH3 domain binding	1535; 7456; 10278; 342184; 84251; 57088; 140885; 93343	PLSCR4; SIRPA; EFS; FMN1; SGIP1; CYBA; WIPF1; MVB12A	128	113
0.0214175660938	0.396788592896	GO:0042537	b	4	benzene-containing compound metabolic process	2944; 2946; 23498	GSTM1; GSTM2; HAAO	24	20
0.0214175660938	0.386879001751	GO:0002320	b	5	lymphoid progenitor cell differentiation	3981; 22890; 388585	LIG4; ZBTB1; HES5	21	20
0.02165615788	0.386879001751	GO:0001656	b	5	metanephros development	231; 4763; 5159; 10736; 342184; 388585	PDGFRB; FMN1; SIX2; NF1; AKR1B1; HES5	82	72
0.0226329922584	0.408554526921	GO:0021782	b	4	glial cell development	135; 1902; 2950; 4763; 7431; 9331; 388585	ADORA2A; VIM; GSTP1; NF1; LPAR1; HES5; B4GALT6	108	93
0.0226834593861	0.31035050884	GO:0072050	b	3	S-shaped body morphogenesis	5159; 388585	PDGFRB; HES5	8	8
0.0226834593861	0.301071370033	GO:0016857	m	4	racemase and epimerase activity	acting on carbohydrates and derivatives	2582; 29940	GALE; DSE	11	8
0.0226834593861	0.386879001751	GO:0031642	b	5	negative regulation of myelination	1075; 58494	CTSC; JAM2	8	8
0.0226834593861	0.386879001751	GO:0071225	b	5	cellular response to muramyl dipeptide	7431; 9181	ARHGEF2; VIM	9	8
0.0226834593861	0.238176323554	GO:0045125	m	5	bioactive lipid receptor activity	1902; 1903	S1PR3; LPAR1	15	8
0.023088787473	0.31035050884	GO:0031668	b	3	cellular response to extracellular stimulus	1611; 2242; 2950; 3077; 3676; 3992; 4330; 8648; 51100; 150094; 84557; 54407; 92196	NCOA1; SIK1; SLC38A2; MN1; ITGA4; SH3GLB1; DAPL1; MAP1LC3A; GSTP1; DAP; FES; FADS1; HFE	260	230
0.0234991246902	0.31035050884	GO:0032635	b	3	interleukin-6 production	972; 1535; 3552; 4345; 9181; 140885; 29108; 64170	CD74; SIRPA; ARHGEF2; CARD9; CYBA; PYCARD; CD200; IL1A	136	115
0.0242262115233	0.399622061611	GO:0015711	b	5	organic anion transport	135; 761; 2171; 5243; 8648; 9121; 9256; 9498; 9600; 11000; 114879; 246213; 83959; 84230; 63910; 54407; 55065; 55144; 353189; 94097; 64849	SLC4A11; ADORA2A; NCOA1; SLC17A8; SLC17A9; LRRC8C; SLC38A2; CA3; SLC13A3; SLC16A5; SLCO4C1; SLC52A1; ABCB1; FABP5; PITPNM1; LRRC8D; TSPOAP1; SFXN5; SLC4A8; SLC27A3; OSBPL5	505	435
0.024732310002	0.399622061611	GO:0071396	b	5	cellular response to lipid	445; 1604; 1902; 2033; 2242; 2919; 2950; 3552; 4330; 4776; 5187; 5734; 6446; 7023; 7431; 7473; 23543; 55809; 57088; 140885; 10062; 29108; 259230	NFATC4; TRERF1; CD55; SGMS1; IL1A; ASS1; PTGER4; PYCARD; NR1H3; SIRPA; MN1; PER1; FES; EP300; RBFOX2; CXCL1; PLSCR4; SGK1; TFAP4; WNT3; VIM; GSTP1; LPAR1	554	489
0.0248754658306	0.426074137464	GO:0071470	b	4	cellular response to osmotic stress	231; 9181; 84230; 55144	LRRC8D; AKR1B1; ARHGEF2; LRRC8C	39	37
0.0252214414468	0.426074137464	GO:0001817	b	4	regulation of cytokine production	329; 661; 972; 1535; 1903; 1992; 2033; 2950; 3077; 3315; 3552; 4345; 4776; 541468; 5144; 5187; 5588; 5734; 9181; 9734; 10211; 340061; 57447; 140885; 28951; 29108; 64170	CD74; NFATC4; HDAC9; BIRC2; SERPINB1; POLR3D; TRIB2; CD200; IL1A; NDRG2; HFE; S1PR3; ARHGEF2; CARD9; LURAP1; PYCARD; SIRPA; HSPB1; PER1; CYBA; PRKCQ; EP300; PTGER4; GSTP1; FLOT1; STING1; PDE4D	706	598
0.0259016845307	0.426074137464	GO:0032611	b	4	interleukin-1 beta production	1903; 1992; 2950; 3315; 140885; 29108	SIRPA; HSPB1; S1PR3; GSTP1; SERPINB1; PYCARD	93	75
0.0259542601774	0.32051336449	GO:0050794	b	3	regulation of cellular process	135; 231; 324; 445; 578; 580; 683; 694; 753; 783; 904; 972; 1075; 1124; 1241; 1268; 1281; 1475; 1501; 1535; 1604; 1611; 1647; 1787; 132864; 1871; 1902; 1903; 1945; 1992; 2004; 2033; 2171; 2242; 2256; 246176; 2632; 2683; 2801; 2919; 2946; 2950; 2963; 2969; 2972; 3077; 3131; 527; 3305; 3315; 3460; 3487; 3552; 3676; 3720; 3757; 3956; 3958; 3981; 3992; 4038; 4090; 4292; 4330; 4345; 4599; 4601; 4763; …	SMARCC2; PGAP1; TRIM13; HIF3A; SYTL2; PPP2R3A; DAPL1; CPAMD8; FADS1; PKP4; LDLRAD4; EVC2; AMIGO2; CCNT1; SYNE2; ZNF496; ASS1; AKR1B1; RARB; PPP1R2; PTGER4; GADD45A; ARHGEF2; SIX2; CDC42SE1; LIG4; PSD2; GOLGA2; PTP4A1; MAGI2; ZNF577; ZNF808; KDM2B; ZSCAN20; CUL1; FAIM2; IFITM1; SIRPA; BARD1; TMEM131L; SP1; MDFIC; CTSC; ENPP2; SH3GLB1; PPP2R2C; SERPINB9; PER1; TSPAN5; SERPINB1; KCTD17; PDE8A; CXCL1…	11109	8521
0.0263914850085	0.426074137464	GO:0032411	b	4	positive regulation of transporter activity	783; 2946; 5243; 6446; 84766; 9747; 30819	TCAF1; SGK1; CACNB2; GSTM2; ABCB1; KCNIP2; CRACR2A	111	96
0.0266296335915	0.426074137464	GO:0044272	b	4	sulfur compound biosynthetic process	1737; 2683; 2944; 2946; 2950; 6667; 9374; 29940; 9331; 9524	GSTM1; GSTM2; TECR; GSTP1; DLAT; SP1; B4GALT1; DSE; PPT2; B4GALT6	192	163
0.0266783744227	0.32051336449	GO:0002443	b	3	leukocyte mediated immunity	683; 972; 1075; 1535; 1604; 1992; 2171; 2242; 2683; 2919; 2950; 3077; 527; 3958; 3981; 4292; 5272; 22890; 6515; 8566; 10043; 340061; 84329; 84766; 353189; 140885; 4758; 29108; 81567	CD74; PDXK; CD55; TOM1; SERPINB1; FABP5; HFE; TXNDC5; MLH1; LIG4; SLCO4C1; B4GALT1; PYCARD; CRACR2A; ATP6V0C; ZBTB1; SIRPA; CTSC; SERPINB9; CYBA; FES; LGALS3; CXCL1; HVCN1; SLC2A3; GSTP1; BST1; STING1; NEU1	905	656
0.0267791845005	0.32051336449	GO:0044092	b	3	negative regulation of molecular function	135; 324; 1266; 1268; 1475; 1611; 1647; 132864; 1992; 2801; 2946; 2950; 3077; 3315; 3676; 3958; 4345; 4763; 4776; 5272; 5504; 5918; 7023; 7345; 9555; 9734; 10160; 10406; 11072; 150094; 54843; 283518; 56882; 58529; 27151; 27185; 28951; 29108; 55861	NFATC4; SYTL2; HDAC9; CPAMD8; ITGA4; CPEB2; SERPINB1; TRIB2; CD200; HFE; CNR1; ADORA2A; SIK1; PPP1R2; GADD45A; FARP1; CDC42SE1; DISC1; GOLGA2; DAP; NF1; PYCARD; DBNDD2; HSPB1; CSTA; SERPINB9; MACROH2A1; LGALS3; DUSP14; WFDC2; UCHL1; TFAP4; CNN3; GSTM2; RARRES1; GSTP1; APC; MYOZ1; KCNRG	1132	937
0.0284655119479	0.265678111513	GO:0044212	m	5	transcription regulatory region DNA binding	904; 1871; 2004; 2033; 2972; 3131; 4090; 4601; 4775; 4776; 4802; 5187; 5915; 22890; 6667; 6670; 6938; 7023; 7579; 7586; 55888; 7710; 8462; 8648; 9555; 9658; 9668; 10320; 10736; 11278; 7643; 79027; 51450; 146050; 116071; 84678; 84765; 84838; 122953; 57623; 90649; 64344; 9753; 10062; 388558; 388585; 64324; 64864	HIF3A; NFATC3; NFATC4; SMAD5; EP300; NFYC; ZNF496; ZNF516; CCNT1; IKZF1; KLF12; KLF11; RARB; NSD1; SIX2; ZSCAN29; ZNF432; KDM2B; ZSCAN20; NR1H3; ZBTB1; SP1; SP3; BATF2; MACROH2A1; PER1; NCOA1; ZNF808; ZFAT; ZNF577; BRF1; ZSCAN12; E2F3; TFAP4; ZNF154; MXI1; RFX7; JDP2; ZNF486; ZKSCAN1; ELK3; ZNF90; ZKSCAN7; TCF12; ZNF655; HLF; PRRX2; HES5	1534	1201
0.0285243263289	0.433996814435	GO:0016032	b	4	viral process	578; 904; 972; 1604; 2033; 2963; 527; 3315; 3855; 3956; 3981; 4599; 6176; 6202; 6667; 6733; 7023; 7431; 8454; 8519; 140564; 10010; 10206; 340061; 51441; 84727; 55065; 55234; 23468; 56829; 27044; 27350; 60489; 93343; 29969; 10625	CD74; TRIM13; CD55; RPLP1; MX1; YTHDF2; KRT7; APOBEC3C; CCNT1; SPSB2; CBX5; BAK1; RPS8; SLC52A1; MVB12A; TANK; LIG4; ZC3HAV1; IVNS1ABP; CUL1; ATP6V0C; IFITM1; HSPB1; SP1; MDFIC; SND1; LGALS1; EP300; SRPK2; TFAP4; GTF2F2; APOBEC3D; APOBEC3G; SMU1; VIM; STING1	943	856
0.0285874228398	0.323791130474	GO:0070513	m	4	death domain binding	1611; 92196	DAP; DAPL1	11	9
0.0285874228398	0.42572096772	GO:0098917	b	5	retrograde trans-synaptic signaling	1268; 2171	CNR1; FABP5	9	9
0.0285874228398	0.42572096772	GO:0042891	b	5	antibiotic transport	94097; 64849	SLC13A3; SFXN5	10	9
0.0286945875457	0.42572096772	GO:0006687	b	5	glycosphingolipid metabolic process	3073; 4758; 7357; 9331; 256435	HEXA; UGCG; ST6GALNAC3; NEU1; B4GALT6	67	57
0.0287665202154	0.433996814435	GO:0016477	b	4	cell migration	324; 683; 694; 753; 972; 1281; 1647; 1902; 2683; 2919; 2950; 3315; 3676; 3958; 4345; 4677; 4763; 541468; 5159; 5168; 5588; 5734; 6446; 6667; 126820; 7803; 8153; 8519; 9181; 9219; 9734; 9863; 10278; 10736; 10850; 79791; 81792; 51177; 347733; 23189; 23224; 56254; 23543; 57118; 9747; 58494; 140885; 27185; 29108	CD74; PDGFRB; CAMK1D; HDAC9; ITGA4; LGALS3; ADAMTS12; LDLRAD4; CD200; COL3A1; DNAI3; SIRPA; BTG1; PTGER4; GADD45A; ARHGEF2; RND2; SIX2; DISC1; PTP4A1; LURAP1; NF1; B4GALT1; PYCARD; MTA2; MAGI2; IFITM1; FBXO31; JAM2; HSPB1; SP1; NARS1; EFS; ENPP2; PRKCQ; SYNE2; PLEKHO1; RNF20; TUBB2B; CXCL1; TCAF1; RBFOX2; SGK1; GSTP1; BST1; CCL27; KANK1; APC; LPAR1	1521	1231
0.028830717097	0.323791130474	GO:0001067	m	4	regulatory region nucleic acid binding	904; 1871; 2004; 2033; 2972; 3131; 4090; 4601; 4775; 4776; 4802; 5187; 5915; 22890; 6667; 6670; 6938; 7023; 7579; 7586; 55888; 7710; 8462; 8648; 9555; 9658; 9668; 9753; 10320; 10736; 11278; 7643; 79027; 51450; 146050; 116071; 84678; 84765; 84838; 122953; 57623; 90649; 64344; 10062; 388558; 388585; 64324; 64864	HIF3A; NFATC3; NFATC4; SMAD5; EP300; NFYC; ZNF496; ZNF516; CCNT1; IKZF1; KLF12; KLF11; RARB; NSD1; SIX2; ZSCAN29; ZNF432; KDM2B; ZSCAN20; NR1H3; ZBTB1; SP1; SP3; BATF2; MACROH2A1; PER1; NCOA1; ZNF808; ZFAT; ZNF577; BRF1; PRRX2; E2F3; TFAP4; ZNF154; MXI1; RFX7; JDP2; ZNF486; ZKSCAN1; ELK3; ZNF90; ZKSCAN7; TCF12; ZNF655; HLF; ZSCAN12; HES5	1535	1202
0.0291209782479	0.42572096772	GO:0006023	b	5	aminoglycan biosynthetic process	2683; 3073; 5159; 374907; 29940; 9331; 92370	PXYLP1; PDGFRB; HEXA; B3GNT8; B4GALT1; DSE; B4GALT6	114	98
0.029561753365	0.433996814435	GO:0031641	b	4	regulation of myelination	1075; 5915; 58494; 388585	RARB; CTSC; HES5; JAM2	42	39
0.0295906918933	0.433996814435	GO:0043086	b	4	negative regulation of catalytic activity	135; 324; 1266; 1268; 1475; 1647; 132864; 1992; 2950; 3315; 3958; 4763; 5272; 5504; 5918; 7023; 7345; 9555; 9734; 10160; 54843; 10406; 11072; 56882; 58529; 27151; 28951; 29108; 55861	SYTL2; HDAC9; CPAMD8; CPEB2; SERPINB1; TRIB2; CNR1; ADORA2A; PPP1R2; GADD45A; FARP1; CDC42SE1; NF1; PYCARD; DBNDD2; HSPB1; CSTA; SERPINB9; MACROH2A1; LGALS3; DUSP14; WFDC2; UCHL1; CNN3; TFAP4; RARRES1; GSTP1; APC; MYOZ1	791	662
0.0305546838528	0.294634451438	GO:0072089	b	2	stem cell proliferation	4763; 5243; 7473; 9181; 10736; 51441; 27185	DISC1; WNT3; ARHGEF2; SIX2; YTHDF2; ABCB1; NF1	112	99
0.0311195955313	0.438336280461	GO:0048523	b	4	negative regulation of cellular process	135; 231; 324; 329; 445; 578; 580; 694; 753; 869; 904; 972; 1075; 1268; 1281; 1475; 1604; 1611; 1647; 1787; 132864; 1871; 1902; 1903; 1992; 2004; 2033; 2632; 2683; 2801; 2919; 2946; 2950; 3077; 3315; 3487; 3552; 3720; 3757; 3956; 3958; 3981; 4038; 4090; 4292; 4330; 4345; 4601; 4763; 4775; 4776; 5144; 5151; 5159; 5187; 5272; 5504; 5588; 5734; 5915; 5918; 22890; 6601; 6670; 7023; 126820; 7345; 7431…	SMARCC2; SYTL2; DAPL1; LDLRAD4; CCNT1; ASS1; AKR1B1; RARB; PPP1R2; PTGER4; GADD45A; ARHGEF2; SIX2; LIG4; GOLGA2; MAGI2; KDM2B; CUL1; IFITM1; SIRPA; BARD1; TMEM131L; MDFIC; SP3; TUT4; SERPINB9; PER1; SERPINB1; PDE8A; CXCL1; TXNDC5; VIM; ELK3; H2AJ; APC; APOBEC3G; NFATC3; NFATC4; RASD2; PRRT1; RASSF2; VWC2; YTHDF2; TRIB2; CD200; COL3A1; NDRG2; RARRES1; ADORA2A; DNAI3; TANK; IKZF1; SOSTDC1; NF1; B4G…	4836	4066
0.031131838101	0.438336280461	GO:0060074	b	4	synapse maturation	4776; 22883; 27185	DISC1; NFATC4; CLSTN1	24	23
0.0320556987732	0.372040382732	GO:0071216	b	3	cellular response to biotic stimulus	445; 1604; 2919; 2950; 3552; 7431; 57088; 140885; 10062; 29108; 259230	CXCL1; PLSCR4; SIRPA; CD55; VIM; GSTP1; SGMS1; PYCARD; IL1A; ASS1; NR1H3	223	192
0.032087450578	0.402551652706	GO:0016903	m	3	oxidoreductase activity	acting on the aldehyde or oxo group of donors	231; 316; 1737; 10840	AOX1; AKR1B1; DLAT; ALDH1L1	44	40
0.032087450578	0.458178945462	GO:1901658	b	5	glycosyl compound catabolic process	140564; 27350; 60489; 161823	APOBEC3D; APOBEC3G; ADAL; APOBEC3C	49	40
0.0331100956085	0.278124803111	GO:0008514	m	5	organic anion transmembrane transporter activity	5243; 9121; 9498; 246213; 83959; 63910; 54407; 55065; 353189; 94097; 64849	SLC4A11; SLC52A1; SLC17A8; SLC17A9; SLC38A2; SLC13A3; SLC16A5; SLCO4C1; ABCB1; SFXN5; SLC4A8	227	193
0.0335192640931	0.451140380417	GO:0043901	b	4	negative regulation of multi-organism process	4599; 6733; 7023; 8519; 140564; 10206; 56829; 27350; 60489	IFITM1; TFAP4; APOBEC3D; APOBEC3G; TRIM13; APOBEC3C; MX1; ZC3HAV1; SRPK2	174	146
0.0347999502382	0.451140380417	GO:0051240	b	4	positive regulation of multicellular organismal process	135; 324; 329; 661; 694; 869; 972; 1268; 1535; 1902; 2033; 2171; 2242; 3315; 3552; 3956; 3958; 3981; 4090; 4292; 4345; 4776; 541468; 5144; 5159; 5168; 5588; 5734; 5915; 22890; 6667; 6938; 126820; 7473; 8153; 8519; 8648; 9181; 9555; 9658; 9734; 9863; 10211; 10826; 340061; 79791; 375567; 51199; 84678; 347733; 347902; 22883; 56965; 57118; 27185; 29108; 64170	CD74; PDGFRB; NFATC4; CAMK1D; HDAC9; SMAD5; BIRC2; VWC2; PRKCQ; POLR3D; FABP5; FAXDC2; CD200; IL1A; CLSTN1; CNR1; ADORA2A; DNAI3; RARB; BTG1; PTGER4; ARHGEF2; MLH1; CBLN1; LIG4; DISC1; CARD9; LURAP1; PYCARD; KDM2B; ZNF516; MAGI2; ZBTB1; FBXO31; HSPB1; SP1; PARP6; ENPP2; MACROH2A1; CYBA; IFITM1; FES; LGALS3; LGALS1; EP300; TUBB2B; AMIGO2; NIN; WNT3; NCOA1; RND2; FLOT1; STING1; TCF12; APC; LPAR1; P…	1722	1483
0.0350291170208	0.394592700558	GO:0009886	b	3	post-embryonic animal morphogenesis	578; 23418	CRB1; BAK1	12	10
0.0350291170208	0.340950072336	GO:0008429	m	4	phosphatidylethanolamine binding	4763; 84557	MAP1LC3A; NF1	10	10
0.0350291170208	0.340950072336	GO:0042975	m	4	peroxisome proliferator activated receptor binding	4776; 6867	TACC1; NFATC4	12	10
0.0350291170208	0.4888154057	GO:0001660	b	5	fever generation	1268; 3552	CNR1; IL1A	10	10
0.0358734409497	0.451140380417	GO:0007399	b	4	nervous system development	135; 324; 578; 869; 1075; 1268; 1281; 1501; 1902; 1945; 2033; 2242; 2256; 2356; 2919; 2950; 3676; 3720; 3956; 3981; 4038; 4763; 4776; 5026; 5588; 5915; 6446; 6601; 6867; 6938; 7357; 7431; 7473; 8153; 8648; 9181; 9600; 9734; 9863; 10160; 10211; 10579; 51441; 79791; 145864; 375567; 23017; 246213; 9331; 83696; 51199; 84678; 347733; 347902; 80055; 54407; 55331; 22883; 22906; 23189; 23224; 23418; 2354…	SMARCC2; PGAP1; UGCG; NFATC4; CAMK1D; HDAC9; TRAK1; ITGA4; YTHDF2; CTNND2; COL3A1; NDRG2; VIM; P2RX5; CLSTN1; CNR1; ADORA2A; RARB; KANK1; TRAPPC9; SLC38A2; ARHGEF2; RND2; RBFOX2; CBLN1; LIG4; DISC1; MAGI2; NF1; FGF11; KDM2B; KCNIP2; FBXO31; FAIM2; VWC2; EFNA4; JAM2; FARP1; LRRC4; JARID2; PARP6; CTSC; SYNE2; B4GALT6; TANC2; NCOA1; FPGS; FES; PRKCQ; NIN; LGALS1; EP300; TUBB2B; CXCL1; AMIGO2; SLC17A…	2351	1967
0.035972554218	0.490825517553	GO:1901655	b	5	cellular response to ketone	231; 445; 5734; 6446; 7023; 55809	TFAP4; TRERF1; PTGER4; SGK1; AKR1B1; ASS1	92	81
0.0367776480977	0.402452549184	GO:0044403	b	3	symbiont process	578; 904; 972; 1604; 2033; 2963; 527; 3315; 3855; 3956; 3981; 4599; 5272; 6176; 6202; 6667; 6733; 7023; 7431; 8454; 8519; 140564; 10010; 10206; 340061; 51441; 84727; 55065; 55234; 23468; 56829; 27044; 27350; 60489; 93343; 29969; 10625	CD74; TRIM13; CD55; RPLP1; MX1; YTHDF2; KRT7; APOBEC3C; CCNT1; SPSB2; CBX5; BAK1; RPS8; SLC52A1; MVB12A; TANK; LIG4; ZC3HAV1; IVNS1ABP; CUL1; ATP6V0C; IFITM1; HSPB1; SP1; MDFIC; SERPINB9; SND1; LGALS1; EP300; SRPK2; TFAP4; GTF2F2; APOBEC3D; APOBEC3G; SMU1; VIM; STING1	1002	902
0.0373351278821	0.451140380417	GO:0045055	b	4	regulated exocytosis	135; 683; 783; 1075; 1268; 1535; 1604; 1992; 2171; 2242; 2683; 2919; 2950; 527; 3958; 4758; 6515; 8407; 8566; 9498; 10043; 340061; 114088; 84329; 84766; 353189; 140885; 29108; 81567	PDXK; CD55; TOM1; SERPINB1; FABP5; TXNDC5; SLC4A8; CNR1; ADORA2A; CACNB2; SLCO4C1; B4GALT1; PYCARD; TAGLN2; CRACR2A; ATP6V0C; SIRPA; CTSC; CYBA; FES; LGALS3; CXCL1; HVCN1; SLC2A3; TRIM9; GSTP1; BST1; STING1; NEU1	786	676
0.0374412376442	0.451140380417	GO:0006665	b	4	sphingolipid metabolic process	3073; 4758; 5168; 7357; 9331; 55331; 9524; 259230; 256435	ACER3; UGCG; HEXA; ENPP2; TECR; SGMS1; ST6GALNAC3; NEU1; B4GALT6	169	149
0.0375072973958	0.491576809812	GO:0072529	b	5	pyrimidine-containing compound catabolic process	140564; 54790; 27350; 60489	APOBEC3D; APOBEC3G; TET2; APOBEC3C	46	42
0.0377043771733	0.451140380417	GO:0010941	b	4	regulation of cell death	135; 231; 324; 329; 578; 580; 694; 972; 1075; 1268; 1611; 1647; 1871; 1902; 2632; 2683; 2950; 3315; 3552; 3676; 3956; 3958; 3981; 4345; 4763; 4776; 5151; 5159; 5272; 5588; 5915; 6446; 6733; 7023; 8462; 8648; 9181; 9770; 10206; 10921; 23017; 150094; 84678; 347902; 55331; 57118; 25999; 91607; 27113; 29108; 259230; 81567; 10625; 64170	CD74; PDGFRB; TRIM13; NFATC4; CAMK1D; RASSF2; ITGA4; BIRC2; PRKCQ; SGMS1; CD200; IL1A; BBC3; TXNDC5; LGALS1; CNR1; ADORA2A; KLF11; RARB; SIK1; BTG1; GADD45A; HSPB1; ARHGEF2; LIG4; CARD9; CLIP3; DAP; GBE1; NF1; B4GALT1; PYCARD; KDM2B; IVNS1ABP; RNPS1; BARD1; CTSC; SLFN11; SERPINB9; NCOA1; LGALS3; AKR1B1; PDE8A; SRPK2; FAIM2; AMIGO2; E2F3; TFAP4; SGK1; BAK1; ACER3; GSTP1; APC; LPAR1	1652	1401
0.0378167842352	0.451140380417	GO:0043902	b	4	positive regulation of multi-organism process	904; 972; 1535; 2033; 2963; 3956; 6667; 6733; 7023; 29969	CD74; TFAP4; GTF2F2; SP1; MDFIC; CYBA; CCNT1; LGALS1; EP300; SRPK2	198	173
0.0379901545167	0.491576809812	GO:0051961	b	5	negative regulation of nervous system development	869; 1075; 1281; 1902; 3956; 4038; 4763; 4776; 7431; 7473; 23189; 58494; 388585	NFATC4; JAM2; LRP4; WNT3; CTSC; VIM; CBLN1; NF1; KANK1; COL3A1; LGALS1; LPAR1; HES5	283	247
0.0383510108339	0.451140380417	GO:0007420	b	4	brain development	578; 869; 1281; 1902; 2356; 4763; 5915; 6867; 7473; 8648; 9600; 10579; 23017; 246213; 83696; 51199; 84678; 347902; 80055; 54407; 23224; 23543; 57447; 27185; 388585; 158067	PGAP1; COL3A1; NDRG2; RARB; CBLN1; DISC1; NF1; KDM2B; TRAPPC9; SLC38A2; NCOA1; FPGS; NIN; SYNE2; FAIM2; LPAR1; SLC17A8; RBFOX2; WNT3; TACC1; TACC2; AK8; BAK1; PITPNM1; AMIGO2; HES5	714	594
0.0384386460421	0.491576809812	GO:0051252	b	5	regulation of RNA metabolic process	135; 329; 580; 694; 904; 972; 1611; 1647; 1787; 1871; 2004; 2033; 2969; 2972; 3077; 3131; 3315; 3552; 3720; 3992; 4090; 4330; 4345; 4601; 4775; 4776; 4802; 5151; 5187; 5588; 5602; 5915; 22890; 6446; 6601; 6667; 6670; 6733; 6867; 6919; 6938; 7023; 7431; 7579; 7586; 55888; 7710; 8028; 8462; 8648; 9181; 9219; 9555; 9658; 9668; 9734; 10206; 10211; 10320; 10659; 10736; 10921; 11278; 340061; 7643; 7902…	SMARCC2; HIF3A; TRIM13; CCNT1; RARB; GADD45A; ARHGEF2; SIX2; ZSCAN29; ZNF577; KDM2B; ZSCAN20; SLC38A2; SP1; MDFIC; SP3; PER1; PDE8A; TRAPPC9; RFX7; VIM; ZKSCAN1; ELK3; H2AJ; ZKSCAN7; TCF12; PRRX2; MED29; NFATC3; NFATC4; TRAK1; VWC2; YTHDF2; ZNF486; CD200; ADORA2A; IKZF1; SOSTDC1; CAMTA2; GTF2I; ZNF516; NR1H3; RNPS1; MN1; MLLT10; TRDMT1; ZFAT; BRF1; ZSCAN12; RBFOX2; TFAP4; RIPPLY3; FLOT1; STING1; …	3830	3054
0.0386850583072	0.348165524765	GO:0045730	b	2	respiratory burst	1535; 1604; 57118	CYBA; CAMK1D; CD55	36	25
0.0386850583072	0.40485523566	GO:0001965	m	3	G-protein alpha-subunit binding	1902; 246176; 10287	RGS19; LPAR1; GAS2L2	25	25
0.0386850583072	0.451140380417	GO:0015949	b	4	nucleobase-containing small molecule interconversion	1503; 7296; 158067	AK8; CTPS1; TXNRD1	28	25
0.0386850583072	0.451140380417	GO:0007020	b	4	microtubule nucleation	2801; 51199; 27229	TUBGCP4; GOLGA2; NIN	30	25
0.0389739374315	0.406770594461	GO:0030900	b	3	forebrain development	1281; 1902; 4763; 5915; 6867; 8648; 23224; 10579; 80055; 83696; 51199; 84678; 54407; 27185; 388585	PGAP1; TRAPPC9; RARB; NIN; SLC38A2; DISC1; TACC1; TACC2; KDM2B; NCOA1; NF1; COL3A1; SYNE2; LPAR1; HES5	358	299
0.0390902886441	0.451140380417	GO:0002685	b	4	regulation of leukocyte migration	683; 972; 3676; 3958; 4345; 5734; 10850; 57118; 58494; 29108	CD74; CAMK1D; JAM2; PTGER4; ITGA4; CD200; BST1; LGALS3; PYCARD; CCL27	205	174
0.0392300711414	0.491576809812	GO:0043067	b	5	regulation of programmed cell death	135; 231; 324; 329; 578; 580; 694; 972; 1075; 1268; 1611; 1647; 1871; 1902; 2632; 2683; 2950; 3315; 3552; 3676; 3956; 3958; 3981; 4763; 4776; 5159; 5272; 5588; 5915; 6446; 6733; 7023; 8462; 8648; 9181; 9770; 10625; 10921; 23017; 81567; 150094; 84678; 347902; 55331; 57118; 25999; 27113; 29108; 259230; 64170	CD74; PDGFRB; NFATC4; CAMK1D; RASSF2; ITGA4; BIRC2; PRKCQ; SGMS1; IL1A; BBC3; TXNDC5; LGALS1; CNR1; ADORA2A; KLF11; RARB; SIK1; BTG1; GADD45A; HSPB1; ARHGEF2; LIG4; CARD9; CLIP3; DAP; GBE1; NF1; B4GALT1; PYCARD; KDM2B; IVNS1ABP; RNPS1; BARD1; CTSC; SERPINB9; NCOA1; LGALS3; AKR1B1; SRPK2; FAIM2; AMIGO2; E2F3; TFAP4; SGK1; BAK1; ACER3; GSTP1; APC; LPAR1	1521	1286
0.0392963759662	0.406770594461	GO:0045123	b	3	cellular extravasation	683; 3676; 5734; 58494; 140885	PTGER4; ITGA4; BST1; SIRPA; JAM2	70	62
0.0404021941391	0.504840126316	GO:0003823	m	2	antigen binding	2217; 3077; 3676; 140885	ITGA4; FCGRT; HFE; SIRPA	185	43
0.0404021941391	0.458760397967	GO:0009311	b	4	oligosaccharide metabolic process	2683; 4758; 79690; 256435	B4GALT1; ST6GALNAC3; NEU1; GAL3ST4	56	43
0.041833993238	0.503023411775	GO:0032652	b	5	regulation of interleukin-1 production	1903; 1992; 2950; 3315; 140885; 29108	SIRPA; HSPB1; S1PR3; GSTP1; SERPINB1; PYCARD	102	84
0.041833993238	0.293795130008	GO:0008081	m	5	phosphoric diester hydrolase activity	5144; 5150; 5151; 5168; 147111; 56261	NOTUM; ENPP2; PDE7A; PDE4D; PDE8A; GPCPD1	91	84
0.0419707328582	0.415003999009	GO:0021681	b	3	cerebellar granular layer development	869; 23017	FAIM2; CBLN1	12	11
0.0419707328582	0.469006284638	GO:0042178	b	4	xenobiotic catabolic process	2944; 2946	GSTM1; GSTM2	12	11
0.0419707328582	0.360454529253	GO:0048407	m	4	platelet-derived growth factor binding	1281; 5159	COL3A1; PDGFRB	11	11
0.0419707328582	0.360454529253	GO:0086080	m	4	protein binding involved in heterotypic cell-cell adhesion	4345; 140885	CD200; SIRPA	11	11
0.0419707328582	0.293795130008	GO:0004953	m	5	icosanoid receptor activity	1241; 5734	PTGER4; LTB4R	15	11
0.0424424826122	0.415003999009	GO:0016358	b	3	dendrite development	1501; 1902; 4038; 4776; 10160; 79791; 23543; 56965; 57118; 26115; 27185	NFATC4; RBFOX2; LRP4; FARP1; CAMK1D; PARP6; TANC2; DISC1; FBXO31; LPAR1; CTNND2	235	201
0.0427787605812	0.470566366393	GO:0071709	b	4	membrane assembly	4038; 7357; 10211	UGCG; FLOT1; LRP4	32	26
0.0428917385618	0.503023411775	GO:0001819	b	5	positive regulation of cytokine production	329; 661; 972; 1535; 2033; 3315; 3552; 4345; 4776; 541468; 5144; 5588; 5734; 9181; 10211; 340061; 29108; 64170	CD74; NFATC4; HSPB1; PTGER4; ARHGEF2; BIRC2; CARD9; PRKCQ; POLR3D; CYBA; LURAP1; STING1; PYCARD; CD200; IL1A; EP300; PDE4D; FLOT1	447	382
0.0434205876614	0.504840126316	GO:0004601	m	2	peroxidase activity	2878; 2882; 2946; 2950	GSTP1; GPX3; GSTM2; GPX7	53	44
0.0434205876614	0.40485523566	GO:0005548	m	3	phospholipid transporter activity	5243; 9600; 114879; 57088	ABCB1; PITPNM1; PLSCR4; OSBPL5	49	44
0.0434205876614	0.503023411775	GO:0006692	b	5	prostanoid metabolic process	972; 2171; 2944; 2950	CD74; GSTM1; GSTP1; FABP5	47	44
0.0434205876614	0.503023411775	GO:0006213	b	5	pyrimidine nucleoside metabolic process	1503; 140564; 27350; 60489	APOBEC3D; APOBEC3G; APOBEC3C; CTPS1	54	44
0.0443170409904	0.415003999009	GO:0006887	b	3	exocytosis	135; 683; 783; 1075; 1268; 1535; 1604; 1992; 2171; 2242; 2683; 2919; 2950; 527; 3958; 6515; 7447; 8407; 8566; 9498; 10043; 340061; 114088; 84329; 54843; 84766; 63910; 353189; 140885; 4758; 29108; 81567	PDXK; VSNL1; CD55; TOM1; SERPINB1; FABP5; TXNDC5; SLC4A8; CNR1; ADORA2A; CACNB2; SYTL2; SLCO4C1; B4GALT1; PYCARD; TAGLN2; CRACR2A; ATP6V0C; SIRPA; CTSC; CYBA; FES; LGALS3; CXCL1; SLC17A9; HVCN1; SLC2A3; TRIM9; GSTP1; BST1; STING1; NEU1	901	772
0.0445971268181	0.481134256235	GO:0031098	b	4	stress-activated protein kinase signaling cascade	231; 1647; 2950; 5187; 5602; 5734; 8454; 9770; 140885; 29108; 29969; 128853; 64170	SIRPA; CARD9; PTGER4; GADD45A; MDFIC; RASSF2; GSTP1; PER1; MAPK10; DUSP15; PYCARD; AKR1B1; CUL1	290	253
0.0446330377331	0.415003999009	GO:0060322	b	3	head development	578; 1281; 1902; 2033; 2356; 4763; 869; 5915; 6867; 7473; 8648; 23224; 9600; 10579; 80055; 23017; 246213; 83696; 51199; 84678; 347902; 54407; 23543; 57447; 27185; 388585; 158067	PGAP1; COL3A1; NDRG2; RARB; CBLN1; DISC1; NF1; KDM2B; TRAPPC9; SLC38A2; NCOA1; FPGS; NIN; SYNE2; EP300; FAIM2; AMIGO2; SLC17A8; RBFOX2; WNT3; TACC1; TACC2; AK8; BAK1; PITPNM1; LPAR1; HES5	755	631
0.0449254224255	0.379058251715	GO:0006950	b	2	response to stress	135; 231; 324; 445; 578; 580; 661; 683; 761; 972; 1075; 1241; 1268; 1281; 1535; 1604; 1611; 1647; 132864; 1903; 2004; 2033; 2242; 2683; 2878; 2882; 2919; 2944; 2946; 2950; 2969; 3077; 3305; 3308; 3315; 3460; 3487; 3552; 3956; 3958; 3981; 3992; 4292; 4345; 4599; 4763; 4775; 4776; 5026; 5151; 5159; 5187; 5243; 5272; 5588; 5602; 5734; 22890; 6446; 6667; 6733; 7023; 7296; 7431; 8454; 8519; 729475; 90…	HIF3A; TRIM13; HSPA4; FBXO17; DAPL1; LGALS3; POLR3D; ASS1; AKR1B1; PTGER4; GADD45A; ARHGEF2; LIG4; ZC3HAV1; CUL1; IFITM1; SIRPA; BARD1; SP1; MDFIC; CTSC; SH3GLB1; SERPINB9; MAP1LC3A; PER1; PDE8A; CXCL1; VIM; ELK3; BST1; GSTM1; APC; NR1H3; APOBEC3G; NFATC3; NFATC4; RASSF2; MX1; YTHDF2; IFNGR2; CD200; COL3A1; BAK1; CBX5; ADORA2A; TANK; CARD9; CAMTA2; NF1; B4GALT1; GTF2I; ZNF516; TXNRD1; IGFBP4; WFD…	4192	3388
0.0450332151485	0.504145568557	GO:0051259	b	5	protein complex oligomerization	972; 2801; 22890; 340061; 79734; 89872; 146212; 84230; 283518; 23510; 29108	CD74; KCTD2; ZBTB1; KCTD17; LRRC8C; KCNRG; KCTD19; GOLGA2; STING1; PYCARD; AQP10	229	203
0.0455095769148	0.415003999009	GO:0051239	b	3	regulation of multicellular organismal process	135; 324; 661; 694; 753; 783; 972; 1075; 1101; 1268; 1281; 1535; 1647; 1902; 1903; 1992; 2033; 2171; 2242; 2946; 2950; 2969; 3077; 3315; 3552; 3720; 3757; 3956; 3958; 3981; 4038; 4090; 4292; 4345; 4763; 4775; 4776; 541468; 5144; 5159; 5168; 5187; 869; 5588; 5734; 5915; 22890; 6446; 6667; 6938; 126820; 7431; 7473; 8153; 8519; 8648; 9181; 9555; 9658; 9734; 9770; 9863; 10211; 10659; 10736; 10826; 34…	POLR3D; LDLRAD4; CLSTN1; RARB; PTGER4; GADD45A; ARHGEF2; SIX2; LIG4; MAGI2; KDM2B; IFITM1; SIRPA; TMEM131L; SP1; CTSC; ENPP2; PER1; SERPINB1; NIN; LRP4; VIM; ADAMTS12; TCF12; APC; NFATC3; NFATC4; RASSF2; ZBTB1; YTHDF2; FAXDC2; CD200; COL3A1; NDRG2; ADORA2A; DNAI3; DISC1; CARD9; NF1; GTF2I; ZNF516; KCNIP2; NR1H3; JAM2; PARP6; TUBB2B; LPAR1; SOSTDC1; KCNH2; FBXO31; STING1; HES5; CD74; PDGFRB; CHAD;…	3158	2701
0.0460570177655	0.504145568557	GO:0009119	b	5	ribonucleoside metabolic process	1503; 9414; 140564; 27350; 60489; 161823	TJP2; CTPS1; APOBEC3D; APOBEC3G; APOBEC3C; ADAL	101	86
0.0465623842226	0.40485523566	GO:0016765	m	3	transferase activity	transferring alkyl or aryl (other than methyl) groups	2944; 2946; 2950; 8540	GSTM1; GSTM2; AGPS; GSTP1	60	45
0.0465623842226	0.377672672028	GO:0015459	m	4	potassium channel regulator activity	6446; 9196; 57628; 30819	DPP10; KCNAB3; SGK1; KCNIP2	53	45
0.0466892553787	0.30168441937	GO:0003690	m	5	double-stranded DNA binding	904; 1871; 2004; 2033; 2972; 3131; 4090; 4292; 4601; 4775; 4776; 4802; 5187; 5915; 22890; 6667; 6670; 6938; 7023; 7579; 7586; 55888; 7710; 8462; 729475; 8648; 9555; 9658; 9668; 10320; 10736; 11278; 7643; 79027; 51450; 146050; 116071; 84678; 84765; 84838; 23125; 122953; 57623; 90649; 64344; 9753; 10062; 388558; 388585; 64324; 64864	HIF3A; NFATC3; NFATC4; SMAD5; EP300; NFYC; ZNF496; ZNF516; SIX2; CCNT1; IKZF1; KLF12; KLF11; RARB; NSD1; MLH1; RAD51AP2; CAMTA2; ZSCAN29; ZNF432; KDM2B; ZSCAN20; NR1H3; ZBTB1; SP1; SP3; BATF2; MACROH2A1; PER1; NCOA1; ZNF808; ZFAT; ZNF577; BRF1; ZSCAN12; E2F3; ZNF154; TFAP4; MXI1; RFX7; JDP2; ZNF486; ZKSCAN1; ELK3; ZNF90; ZKSCAN7; TCF12; ZNF655; HLF; PRRX2; HES5	1690	1331
0.0468319661357	0.481134256235	GO:0008610	b	4	lipid biosynthetic process	231; 972; 1593; 2171; 2944; 2946; 2950; 3992; 4802; 5947; 6667; 7357; 8540; 8818; 9256; 9600; 10826; 150094; 114883; 9331; 79690; 80055; 55331; 9524; 10062; 259230; 256435	CD74; PGAP1; UGCG; AGPS; SGMS1; NFYC; FABP5; FAXDC2; TSPOAP1; GAL3ST4; ACER3; SIK1; TECR; DPM2; B4GALT6; SP1; RBP1; OSBPL9; FADS1; AKR1B1; ST6GALNAC3; GSTM1; GSTM2; CYP27A1; GSTP1; PITPNM1; NR1H3	726	634
0.0473543162143	0.40485523566	GO:0061134	m	3	peptidase regulator activity	1075; 1475; 1992; 5272; 5918; 10010; 10406; 329; 27151; 29108	CTSC; TANK; CPAMD8; CSTA; BIRC2; RARRES1; SERPINB9; SERPINB1; PYCARD; WFDC2	233	180
0.0481296932951	0.428690058884	GO:0002682	b	3	regulation of immune system process	661; 683; 972; 1075; 1268; 1281; 1535; 1604; 2033; 2242; 3077; 3460; 3552; 3676; 3956; 3958; 4292; 4345; 4775; 5144; 5272; 5588; 5602; 5734; 22890; 6938; 7456; 8454; 8519; 9770; 10010; 10095; 10211; 10826; 10850; 340061; 51441; 329; 58508; 54923; 23240; 23543; 57118; 58494; 140885; 10062; 60489; 388585; 29108; 64170	CD74; NFATC3; FAXDC2; CD55; RASSF2; ITGA4; IFITM1; LGALS3; POLR3D; MAPK10; IFNGR2; COL3A1; CD200; IL1A; HFE; CAMK1D; CNR1; TANK; SIRPA; PTGER4; MLH1; CARD9; PYCARD; CUL1; CCL27; NR1H3; KMT2C; ZBTB1; JAM2; TMEM131L; CTSC; BIRC2; SERPINB9; CYBA; FES; PRKCQ; LGALS1; EP300; RBFOX2; LIME1; YTHDF2; ARPC1B; APOBEC3G; BST1; FLOT1; STING1; TCF12; WIPF1; PDE4D; HES5	1722	1304
0.0493762485089	0.40485523566	GO:0017081	m	3	chloride channel regulator activity	6446; 9482	STX8; SGK1	17	12
0.0493762485089	0.481134256235	GO:0110096	b	4	cellular response to aldehyde	231; 6446	AKR1B1; SGK1	12	12
0.0493762485089	0.481134256235	GO:0071435	b	4	potassium ion export	3757; 30819	KCNIP2; KCNH2	17	12
0.0493762485089	0.504145568557	GO:0006012	b	5	galactose metabolic process	2582; 2683	B4GALT1; GALE	13	12
0.0493762485089	0.504145568557	GO:0019377	b	5	glycolipid catabolic process	3073; 4758	HEXA; NEU1	16	12
0.0493762485089	0.504145568557	GO:0047484	b	5	regulation of response to osmotic stress	5243; 9181	ABCB1; ARHGEF2	12	12
0.0493762485089	0.504145568557	GO:1901679	b	5	nucleotide transmembrane transport	63910; 92014	SLC25A51; SLC17A9	15	12
0.0495575859182	0.481134256235	GO:0031323	b	4	regulation of cellular metabolic process	135; 324; 329; 445; 578; 580; 683; 694; 753; 904; 972; 1075; 1268; 1475; 1535; 1604; 1611; 1647; 1787; 132864; 1871; 1902; 1992; 2004; 2033; 2171; 2801; 2950; 2969; 2972; 3077; 3131; 527; 3315; 3487; 3552; 3720; 3958; 3992; 4038; 4090; 4292; 4330; 4345; 4601; 4763; 4775; 4776; 4802; 5144; 5151; 5159; 5168; 5187; 5272; 5504; 5522; 5523; 5588; 5602; 55588; 5915; 5918; 6176; 22890; 6446; 6601; 6667;…	SMARCC2; HIF3A; TRIM13; SYTL2; PPP2R3A; DAPL1; FADS1; LDLRAD4; CCNT1; ZNF496; ASS1; RARB; PPP1R2; GADD45A; ARHGEF2; SIX2; GOLGA2; MAGI2; ZNF577; KDM2B; ZSCAN20; PXYLP1; SIRPA; BARD1; SP1; MDFIC; SP3; ENPP2; SH3GLB1; PPP2R2C; SERPINB9; PER1; PYCARD; SERPINB1; PDE8A; TRAPPC9; SNX32; LRP4; RFX7; FBXL5; VIM; ZKSCAN1; ELK3; H2AJ; BST1; ZKSCAN7; TCF12; APC; ZSCAN12; MED29; NFATC3; NFATC4; RASD2; TRAK1;…	6297	5159
0.0498273131008	0.481134256235	GO:0006749	b	4	glutathione metabolic process	2944; 2946; 2950; 78997	GSTM1; GSTM2; GSTP1; GDAP1L1	64	46
0.0498273131008	0.504145568557	GO:0072523	b	5	purine-containing compound catabolic process	5144; 5150; 5151; 161823	PDE7A; ADAL; PDE4D; PDE8A	55	46
